# Supplementary material for: Vaginal and rectal microbiome contribute to genital inflammation in chronic pelvic pain
Source: BMC Med. 2024 Jul 8;22:283. doi: 10.1186/s12916-024-03500-1 (PMC11229265; doi:10.1186/s12916-024-03500-1)
Supplement: Supplementary file 2 — Additional file 2: Table S1: Vaginal differential abundance statistical results of the groups’ CPP and CPP-Endo compared to surgical controls. Table S2: Vaginal differential abundance statistical results of the groups’ CPP-Endo compared to CPP. Table S3: Vaginal differential abundance statistical results of the groups’ endometriosis stage 3/4 compared to endometriosis stage 1/2. Table S4: Vaginal differential abundance statistical results of endometriosis locations peritoneum, multiple locations, or other sites compared to endometriosis of the ovary. Table S5: Vaginal differential abundance statistical results of the groups’ ovarian cysts compared to no ovarian cysts. Table S6: Vaginal differential abundance statistical results of the groups’ fibroids compared to no fibroids. Table S7: Vaginal differential abundance statistical results of the groups’ abnormal uterine bleeding compared to no abnormal uterine bleeding. Table S8: Vaginal differential abundance statistical results of the groups’ heavy menstrual bleeding compared to no heavy menstrual bleeding. Table S9: Vaginal differential abundance statistical results of the groups’ irregular menstrual bleeding compared to no irregular menstrual bleeding. Table S10: Vaginal differential abundance statistical results of the groups’ blood in the sample compared to no blood in the sample. [file 12916_2024_3500_MOESM2_ESM.xlsx]

## Sheet: S1_CPP_CPPEndo_Controls
	lfc..Intercept.	lfc.CPP	lfc.CPP.Endo	se..Intercept.	se.CPP	se.CPP.Endo	W.Intercept.	W.CPP	W.CPP.Endo	p_val.Intercept.	p_val.CPP	p_val.CPP.Endo	q_val.Intercept.	q_val.CPP	q_val.CPP.Endo	diff_abn.Intercept.	diff_abn.CPP	diff_abn.CPP.Endo
d__Bacteria;p__Firmicutes_A;c__Clostridia;o__Lachnospirales;f__Lachnospiraceae;g__Stomatobaculum;s__Stomatobaculum sp002892395	-0.10856	-0.07637	0.01925	0.356621	0.419411	0	-0.3044	-0.18208	0.047715	0.760824	0.855519	0	1	1	0	FALSE	FALSE	TRUE
d__Bacteria;p__Firmicutes_A;c__Clostridia;o__Tissierellales;f__Peptoniphilaceae;g__Peptoniphilus_C;__	-0.10045	0.055768	-0.21788	0.319029	0.450359	0.353356	-0.31486	0.123831	-0.6166	0.752865	0.901449	0.537499	1	1	1	FALSE	FALSE	FALSE
d__Bacteria;p__Actinobacteriota;c__Actinomycetia;o__Mycobacteriales;f__Mycobacteriaceae;g__Corynebacterium;s__Corynebacterium amycolatum_A	-0.33089	-0.17474	0.363062	0.254861	0.33466	0	-1.29832	-0.52214	0.934763	0.194176	0.601572	0	1	1	0	FALSE	FALSE	TRUE
d__Bacteria;p__Bacteroidota;c__Bacteroidia;o__Bacteroidales;f__Bacteroidaceae;g__Prevotella;s__Prevotella sp001552765	0.208502	-0.15933	-0.64827	0.398058	0	0.432017	0.523797	-0.35225	-1.50056	0.60042	0	0.13347	1	0	1	FALSE	TRUE	FALSE
d__Bacteria;p__Firmicutes_A;c__Clostridia;o__Tissierellales;f__Peptoniphilaceae;g__Parvimonas;s__Parvimonas sp001552895	1.55569	-0.27888	-0.49258	0.615694	0.799638	0.733927	2.52673	-0.34876	-0.67116	0.011513	0.727272	0.502121	0.472035	1	1	FALSE	FALSE	FALSE
d__Bacteria;p__Fusobacteriota;c__Fusobacteriia;o__Fusobacteriales;f__Leptotrichiaceae;g__Sneathia;s__Sneathia amnii	1.75881	-0.29476	-0.11976	0.707623	0.96039	0.827233	2.48552	-0.30692	-0.14477	0.012936	0.758903	0.884893	0.517444	1	1	FALSE	FALSE	FALSE
d__Bacteria;p__Firmicutes_A;c__Clostridia;o__Tissierellales;f__Peptoniphilaceae;g__Peptoniphilus_A;s__Peptoniphilus_A lacrimalis	0.457372	0.167413	-0.12169	0.301458	0.472364	0.366223	1.5172	0.354415	-0.33228	0.129216	0.723028	0.739675	1	1	1	FALSE	FALSE	FALSE
d__Bacteria;p__Firmicutes_A;c__Clostridia;o__Tissierellales;f__Peptoniphilaceae;g__Anaerococcus;s__Anaerococcus marasmi	0.925774	-0.91017	-0.55244	0.54025	0	0.598214	1.7136	-1.4901	-0.92348	0.086602	0	0.355755	1	0	1	FALSE	TRUE	FALSE
d__Bacteria;p__Firmicutes_C;c__Negativicutes;o__Acidaminococcales;f__Acidaminococcaceae;g__Acidaminococcus;s__Acidaminococcus intestini	-0.07457	-0.09349	-0.31582	0.330194	0	0.372773	-0.22583	-0.23141	-0.84723	0.821333	0	0.396867	1	0	1	FALSE	TRUE	FALSE
d__Bacteria;p__Proteobacteria;c__Gammaproteobacteria;o__Enterobacterales;f__Enterobacteriaceae;g__Escherichia;s__Escherichia flexneri	0.539842	-0.01691	-0.08039	0.509758	0.668587	0.589423	1.05902	-0.02529	-0.13639	0.289592	0.979824	0.891512	1	1	1	FALSE	FALSE	FALSE
d__Bacteria;p__Firmicutes_A;c__Clostridia;o__Tissierellales;f__Peptoniphilaceae;g__Finegoldia;s__Finegoldia magna_H	1.31079	-0.20223	0.70428	0.624053	0.74182	0.705853	2.10044	-0.27261	0.997772	0.03569	0.78515	0.31839	1	1	1	FALSE	FALSE	FALSE
d__Bacteria;p__Firmicutes_A;c__Clostridia;o__Tissierellales;f__Peptoniphilaceae;g__Anaerococcus;__	0.530539	-0.13391	-0.16917	0.513553	0.633596	0.581616	1.03307	-0.21135	-0.29086	0.301569	0.832613	0.771158	1	1	1	FALSE	FALSE	FALSE
d__Bacteria;p__Firmicutes;c__Bacilli;o__Staphylococcales;f__Staphylococcaceae;g__Staphylococcus;s__Staphylococcus aureus	0.725639	-0.31817	0.16071	0.587503	0.712921	0.67076	1.23512	-0.4463	0.239594	0.216785	0.655384	0.810645	1	1	1	FALSE	FALSE	FALSE
d__Bacteria;p__Firmicutes;c__Bacilli;o__Lactobacillales;f__Lactobacillaceae;g__Limosilactobacillus;s__Limosilactobacillus reuteri	0.953157	-0.23484	-1.1279	0.67684	0.856286	0	1.40825	-0.27425	-1.55893	0.159058	0.78389	0	1	1	0	FALSE	FALSE	TRUE
d__Bacteria;p__Firmicutes;c__Bacilli;o__Lactobacillales;f__Lactobacillaceae;g__Lactobacillus;s__Lactobacillus iners	7.36693	-0.62073	-1.3042	0.853558	1.0668	1.01399	8.63085	-0.58186	-1.28621	6.09e-18	0.560659	0.198371	3.23e-16	1	1	TRUE	FALSE	FALSE
d__Bacteria;p__Firmicutes;c__Bacilli;o__Lactobacillales;f__Lactobacillaceae;g__Lactobacillus;__	4.17855	-0.65425	-0.50927	1.04296	1.33553	1.27988	4.00642	-0.48988	-0.39791	6.16e-05	0.624219	0.690697	0.002959	1	1	TRUE	FALSE	FALSE
d__Bacteria;p__Firmicutes_A;c__Clostridia;o__Peptostreptococcales;f__Peptostreptococcaceae;g__Peptostreptococcus;s__Peptostreptococcus sp000758885	0.844864	-0.78401	-0.31914	0.61732	0.673882	0.686307	1.3686	-1.16342	-0.46501	0.171124	0.24466	0.641926	1	1	1	FALSE	FALSE	FALSE
d__Bacteria;p__Actinobacteriota;c__Actinomycetia;o__Actinomycetales;f__Bifidobacteriaceae;g__Bifidobacterium;s__Bifidobacterium vaginale_C	4.68083	-0.56607	-0.4872	0.91891	1.1746	1.09078	5.09389	-0.48193	-0.44666	3.51e-07	0.629858	0.655123	1.82e-05	1	1	TRUE	FALSE	FALSE
d__Bacteria;p__Firmicutes_A;c__Clostridia;o__Tissierellales;f__Peptoniphilaceae;g__Fenollaria;s__Fenollaria massiliensis	0.133881	0.089533	0.491825	0.309028	0	0	0.433231	0.215854	1.23456	0.664847	0	0	1	0	0	FALSE	TRUE	TRUE
d__Bacteria;p__Bacteroidota;c__Bacteroidia;o__Bacteroidales;f__Bacteroidaceae;g__Prevotella;s__Prevotella timonensis	2.46923	-0.43367	-0.5643	0.5947	0.854122	0.719615	4.15207	-0.50774	-0.78416	3.29e-05	0.611635	0.432945	0.001614	1	1	TRUE	FALSE	FALSE
d__Bacteria;p__Firmicutes_C;c__Negativicutes;o__Veillonellales;f__Dialisteraceae;g__Dialister;s__Dialister sp001553355	2.91584	-0.51664	-0.359	0.595227	0.85196	0.719049	4.89871	-0.60642	-0.49927	9.65e-07	0.544239	0.617586	4.92e-05	1	1	TRUE	FALSE	FALSE
d__Bacteria;p__Actinobacteriota;c__Actinomycetia;o__Actinomycetales;f__Actinomycetaceae;g__Varibaculum;s__Varibaculum cambriense_B	-0.43753	0.273801	0.209424	0.282861	0.403785	0	-1.5468	0.678086	0.6067	0.121911	0.497717	0	1	1	0	FALSE	FALSE	TRUE
d__Bacteria;p__Bacteroidota;c__Bacteroidia;o__Bacteroidales;f__Bacteroidaceae;g__Prevotella;s__Prevotella sp000479005	0.030858	1.73229	1.12312	0.388754	0	0	0.079378	2.56425	2.04439	0.936732	0	0	1	0	0	FALSE	TRUE	TRUE
d__Bacteria;p__Firmicutes_C;c__Negativicutes;o__Veillonellales;f__Veillonellaceae;g__Veillonella;s__Veillonella montpellierensis	2.04127	-0.68854	-0.32343	0.629687	0.749528	0.737119	3.24172	-0.91863	-0.43877	0.001188	0.358288	0.660827	0.053465	1	1	FALSE	FALSE	FALSE
d__Bacteria;p__Bacteroidota;c__Bacteroidia;o__Bacteroidales;f__Bacteroidaceae;g__Prevotella;s__Prevotella corporis	0.082591	0.07471	-0.06012	0.414618	0	0	0.199199	0.149683	-0.12469	0.842107	0	0	1	0	0	FALSE	TRUE	TRUE
d__Bacteria;p__Firmicutes_C;c__Negativicutes;o__Veillonellales;f__Megasphaeraceae;g__28L;s__28L sp000177555	3.05387	-1.31516	-1.20489	0.853376	1.04036	0.988497	3.57858	-1.26413	-1.21891	0.000345	0.206184	0.222877	0.015892	1	1	TRUE	FALSE	FALSE
d__Bacteria;p__Bacteroidota;c__Bacteroidia;o__Bacteroidales;f__Porphyromonadaceae;g__Porphyromonas;s__Porphyromonas uenonis	0.209739	-0.01254	-0.34014	0.304964	0	0	0.687751	-0.02837	-0.97267	0.491609	0	0	1	0	0	FALSE	TRUE	TRUE
d__Bacteria;p__Firmicutes;c__Bacilli;o__Lactobacillales;f__Lactobacillaceae;g__Lactobacillus;s__Lactobacillus crispatus	3.87348	1.37291	0.452019	1.06762	1.45689	1.32856	3.62813	0.942352	0.340232	0.000285	0.346013	0.733682	0.013418	1	1	TRUE	FALSE	FALSE
d__Bacteria;p__Actinobacteriota;c__Actinomycetia;o__Mycobacteriales;f__Mycobacteriaceae;g__Corynebacterium;__	-0.23453	0.229509	0.489899	0.319323	0	0	-0.73445	0.566863	1.21951	0.462677	0	0	1	0	0	FALSE	TRUE	TRUE
d__Bacteria;p__Bacteroidota;c__Bacteroidia;o__Bacteroidales;f__Bacteroidaceae;g__Prevotella;s__Prevotella amnii	1.0373	-1.08085	-0.40026	0.647093	0	0.767671	1.60301	-1.48537	-0.5214	0.108932	0	0.60209	1	0	1	FALSE	TRUE	FALSE
d__Bacteria;p__Firmicutes;c__Bacilli;o__Lactobacillales;f__Streptococcaceae;g__Streptococcus;s__Streptococcus anginosus	0.546096	-0.84106	0.176236	0.62738	0	0.698305	0.870439	-1.23629	0.252377	0.38406	0	0.80075	1	0	1	FALSE	TRUE	FALSE
d__Bacteria;p__Campylobacterota;c__Campylobacteria;o__Campylobacterales;f__Campylobacteraceae;g__Campylobacter_B;s__Campylobacter_B hominis	-0.33089	-0.057	0.208129	0.329746	0.368886	0	-1.00347	-0.15452	0.558186	0.315632	0.8772	0	1	1	0	FALSE	FALSE	TRUE
d__Bacteria;p__Firmicutes;c__Bacilli;o__Lactobacillales;f__Aerococcaceae;g__Aerococcus;s__Aerococcus christensenii	1.37944	-0.50923	-0.66513	0.790281	0.937956	0.846606	1.74551	-0.54291	-0.78564	0.080897	0.587192	0.432076	1	1	1	FALSE	FALSE	FALSE
d__Bacteria;p__Firmicutes_A;c__Clostridia;o__Tissierellales;f__Peptoniphilaceae;g__Ezakiella;s__Ezakiella coagulans	-0.33089	0.182024	0.293076	0.281791	0.369762	0	-1.17425	0.492274	0.871809	0.240296	0.622526	0	1	1	0	FALSE	FALSE	TRUE
d__Bacteria;p__Actinobacteriota;c__Coriobacteriia;o__Coriobacteriales;f__Atopobiaceae;g__Fannyhessea;s__Fannyhessea vaginae	4.02212	-2.17306	-1.57421	0.950173	1.1205	1.10823	4.23304	-1.93936	-1.42048	2.31e-05	0.052457	0.155468	0.001153	1	1	TRUE	FALSE	FALSE
d__Bacteria;p__Actinobacteriota;c__Actinomycetia;o__Actinomycetales;f__Actinomycetaceae;g__Mobiluncus;s__Mobiluncus mulieris	0.707112	0.080019	-0.34602	0.406144	0.621764	0.485687	1.74104	0.128697	-0.71244	0.081677	0.897598	0.476194	1	1	1	FALSE	FALSE	FALSE
d__Bacteria;p__Actinobacteriota;c__Actinomycetia;o__Actinomycetales;f__Bifidobacteriaceae;g__Bifidobacterium;__	1.70205	-1.24535	-1.46906	1.13777	0	1.21205	1.49595	-0.98161	-1.21205	0.134666	0	0.225493	1	0	1	FALSE	TRUE	FALSE
d__Bacteria;p__Firmicutes;c__Bacilli;o__Mycoplasmatales;f__Mycoplasmoidaceae;g__Ureaplasma;s__Ureaplasma parvum	2.0717	-0.82447	-0.52723	0.665315	0.860884	0.798661	3.11387	-0.9577	-0.66014	0.001847	0.338215	0.509161	0.079401	1	1	FALSE	FALSE	FALSE
d__Bacteria;p__Bacteroidota;c__Bacteroidia;o__Bacteroidales;f__Bacteroidaceae;g__Prevotella;s__Prevotella colorans	0.926222	-0.13629	-0.32533	0.372831	0.660019	0.456114	2.48429	-0.2065	-0.71325	0.012981	0.836403	0.475688	0.517444	1	1	FALSE	FALSE	FALSE
d__Bacteria;p__Bacteroidota;c__Bacteroidia;o__Bacteroidales;f__Bacteroidaceae;g__Prevotella;s__Prevotella disiens	0.084003	0.069505	0.180573	0.317634	0.470045	0	0.264465	0.147868	0.466231	0.791422	0.882447	0	1	1	0	FALSE	FALSE	TRUE
d__Bacteria;p__Firmicutes;c__Bacilli;o__Lactobacillales;f__Lactobacillaceae;g__Limosilactobacillus;s__Limosilactobacillus coleohominis	-0.33089	0.667963	0.580061	0.259177	0	0	-1.2767	1.23879	1.20504	0.201707	0	0	1	0	0	FALSE	TRUE	TRUE
d__Bacteria;p__Firmicutes_A;c__Clostridia;o__Lachnospirales;f__Lachnospiraceae;g__UBA629;s__UBA629 sp005465875	1.21607	-1.77164	-1.06151	0.760165	0	0.843018	1.59974	-2.26663	-1.25918	0.109655	0	0.207964	1	0	1	FALSE	TRUE	FALSE
d__Bacteria;p__Actinobacteriota;c__Coriobacteriia;o__Coriobacteriales;f__Atopobiaceae;g__Fannyhessea;s__Fannyhessea vaginae_A	0.67211	-0.14353	-0.27591	0.391111	0.601102	0.483249	1.71846	-0.23877	-0.57094	0.085712	0.811282	0.568037	1	1	1	FALSE	FALSE	FALSE
d__Bacteria;p__Firmicutes_A;c__Clostridia;o__Tissierellales;f__Peptoniphilaceae;g__Anaerococcus;s__Anaerococcus vaginalis_B	-0.19634	0.45173	0.529827	0.366554	0	0	-0.53563	0.841091	1.13579	0.592214	0	0	1	0	0	FALSE	TRUE	TRUE
d__Bacteria;p__Campylobacterota;c__Campylobacteria;o__Campylobacterales;f__Campylobacteraceae;g__Campylobacter_B;__	-0.2997	0.692415	0.415606	0.348825	0	0	-0.85918	1.58242	1.08042	0.390243	0	0	1	0	0	FALSE	TRUE	TRUE
d__Bacteria;p__Firmicutes;c__Bacilli;o__Staphylococcales;f__Gemellaceae;g__Gemella;s__Gemella sp002871655	0.216085	-0.31285	-0.00258	0.433469	0	0	0.498501	-0.65558	-0.00513	0.618131	0	0	1	0	0	FALSE	TRUE	TRUE
d__Bacteria;p__Bacteroidota;c__Bacteroidia;o__Bacteroidales;f__Bacteroidaceae;g__Phocaeicola;s__Phocaeicola dorei	0.408863	-0.01204	-0.12935	0.490173	0.578826	0.555136	0.834119	-0.0208	-0.233	0.404214	0.983402	0.81576	1	1	1	FALSE	FALSE	FALSE
d__Bacteria;p__Fusobacteriota;c__Fusobacteriia;o__Fusobacteriales;f__Fusobacteriaceae;g__Fusobacterium;s__Fusobacterium animalis	-0.35302	0.509885	-0.11094	0.277988	0	0.32815	-1.26992	1.40556	-0.33808	0.204115	0	0.735305	1	0	1	FALSE	TRUE	FALSE
d__Bacteria;p__Firmicutes_A;c__Clostridia;o__Tissierellales;f__Peptoniphilaceae;g__Peptoniphilus_A;s__Peptoniphilus_A sp900538655	1.36873	0.15375	0.681571	0.427118	0.581897	0.529	3.20457	0.264223	1.28841	0.001353	0.791608	0.197602	0.059516	1	1	FALSE	FALSE	FALSE
d__Bacteria;p__Actinobacteriota;c__Actinomycetia;o__Actinomycetales;f__Actinomycetaceae;g__Winkia;s__Winkia neuii	-0.43753	0.277711	0.330889	0.282861	0.461001	0	-1.5468	0.602409	0.943737	0.121911	0.546902	0	1	1	0	FALSE	FALSE	TRUE
d__Bacteria;p__Firmicutes;c__Bacilli;o__Lactobacillales;f__Lactobacillaceae;g__Lactobacillus;s__Lactobacillus jensenii	2.31376	-0.8804	-1.48603	0.905131	1.10154	1.06545	2.55627	-0.79924	-1.39474	0.01058	0.42415	0.163093	0.444361	1	1	FALSE	FALSE	FALSE
d__Bacteria;p__Actinobacteriota;c__Actinomycetia;o__Mycobacteriales;f__Mycobacteriaceae;g__Lawsonella;s__Lawsonella clevelandensis	-0.08643	-0.06192	-0.22146	0.339582	0	0.389819	-0.25451	-0.15204	-0.56812	0.799104	0	0.569956	1	0	1	FALSE	TRUE	FALSE
d__Bacteria;p__Firmicutes_A;c__Clostridia;o__Tissierellales;f__Peptoniphilaceae;g__Peptoniphilus_B;s__Peptoniphilus_B duerdenii	-0.28784	0.446138	0.103144	0.304547	0	0	-0.94516	1.06928	0.288495	0.344579	0	0	1	0	0	FALSE	TRUE	TRUE

## Sheet: S2_CPP_CPPEndo
	lfc.Intercept.	lfc.CPP.Endo	se.Intercept.	se.CPP.Endo	W.Intercept.	W.CPP.Endo	p_val.Intercept.	p_val.CPP.Endo	q_val.Intercept.	q_val.CPP.Endo	diff_abn.Intercept.	diff_abn.CPP.Endo
d__Bacteria;p__Firmicutes_A;c__Clostridia;o__Lachnospirales;f__Lachnospiraceae;g__Stomatobaculum;s__Stomatobaculum sp002892395	-0.31324	0.084685	0.383517	0	-0.81675	0.191575	0.414072	0	1	0	FALSE	TRUE
d__Bacteria;p__Firmicutes_A;c__Clostridia;o__Tissierellales;f__Peptoniphilaceae;g__Peptoniphilus_C;__	-0.173	-0.28458	0.434882	0.473227	-0.3978	-0.60136	0.690774	0.547602	1	1	FALSE	FALSE
d__Bacteria;p__Actinobacteriota;c__Actinomycetia;o__Mycobacteriales;f__Mycobacteriaceae;g__Corynebacterium;s__Corynebacterium amycolatum_A	-0.63395	0.52687	0.374248	0	-1.69392	1.08891	0.09028	0	1	0	FALSE	TRUE
d__Bacteria;p__Bacteroidota;c__Bacteroidia;o__Bacteroidales;f__Bacteroidaceae;g__Prevotella;s__Prevotella sp001552765	-0.07914	-0.49987	0.368513	0	-0.21476	-1.18546	0.829951	0	1	0	FALSE	TRUE
d__Bacteria;p__Firmicutes_A;c__Clostridia;o__Tissierellales;f__Peptoniphilaceae;g__Parvimonas;s__Parvimonas sp001552895	1.1485	-0.22463	0.650381	0.777201	1.76588	-0.28903	0.077416	0.772561	1	1	FALSE	FALSE
d__Bacteria;p__Fusobacteriota;c__Fusobacteriia;o__Fusobacteriales;f__Leptotrichiaceae;g__Sneathia;s__Sneathia amnii	1.33573	0.164075	0.799128	0.919913	1.67149	0.178359	0.094625	0.858441	1	1	FALSE	FALSE
d__Bacteria;p__Firmicutes_A;c__Clostridia;o__Tissierellales;f__Peptoniphilaceae;g__Peptoniphilus_A;s__Peptoniphilus_A lacrimalis	0.49647	-0.30003	0.430773	0.489369	1.15251	-0.6131	0.249112	0.539807	1	1	FALSE	FALSE
d__Bacteria;p__Firmicutes_A;c__Clostridia;o__Tissierellales;f__Peptoniphilaceae;g__Anaerococcus;s__Anaerococcus marasmi	-0.11271	0.346797	0.447294	0	-0.25199	0.649863	0.801052	0	1	0	FALSE	TRUE
d__Bacteria;p__Firmicutes_C;c__Negativicutes;o__Acidaminococcales;f__Acidaminococcaceae;g__Acidaminococcus;s__Acidaminococcus intestini	-0.29638	-0.23326	0.378519	0	-0.78299	-0.54222	0.433634	0	1	0	FALSE	TRUE
d__Bacteria;p__Proteobacteria;c__Gammaproteobacteria;o__Enterobacterales;f__Enterobacteriaceae;g__Escherichia;s__Escherichia flexneri	0.394618	-0.07442	0.551439	0.639813	0.715614	-0.11631	0.47423	0.907409	1	1	FALSE	FALSE
d__Bacteria;p__Firmicutes_A;c__Clostridia;o__Tissierellales;f__Peptoniphilaceae;g__Finegoldia;s__Finegoldia magna_H	0.98024	0.895579	0.565563	0.670962	1.73321	1.33477	0.083058	0.181952	1	1	FALSE	FALSE
d__Bacteria;p__Firmicutes_A;c__Clostridia;o__Tissierellales;f__Peptoniphilaceae;g__Anaerococcus;__	0.268312	-0.04619	0.505435	0.589774	0.530853	-0.07832	0.595521	0.937576	1	1	FALSE	FALSE
d__Bacteria;p__Firmicutes;c__Bacilli;o__Staphylococcales;f__Staphylococcaceae;g__Staphylococcus;s__Staphylococcus aureus	0.27915	0.467952	0.553907	0.657264	0.503965	0.71197	0.614286	0.476483	1	1	FALSE	FALSE
d__Bacteria;p__Firmicutes;c__Bacilli;o__Lactobacillales;f__Lactobacillaceae;g__Limosilactobacillus;s__Limosilactobacillus reuteri	0.590003	-0.90399	0.678204	0	0.869949	-1.22184	0.384328	0	1	0	FALSE	TRUE
d__Bacteria;p__Firmicutes;c__Bacilli;o__Lactobacillales;f__Lactobacillaceae;g__Lactobacillus;s__Lactobacillus iners	6.61788	-0.6944	1.35341	1.46995	4.88979	-0.4724	1.01e-06	0.636643	5.35e-05	1	TRUE	FALSE
d__Bacteria;p__Firmicutes;c__Bacilli;o__Lactobacillales;f__Lactobacillaceae;g__Lactobacillus;__	3.39599	0.134042	1.18074	1.40707	2.87616	0.095263	0.004025	0.924106	0.197274	1	FALSE	FALSE
d__Bacteria;p__Firmicutes_A;c__Clostridia;o__Peptostreptococcales;f__Peptostreptococcaceae;g__Peptostreptococcus;s__Peptostreptococcus sp000758885	-0.06746	0.453935	0.474859	0.580493	-0.14206	0.781983	0.887035	0.434225	1	1	FALSE	FALSE
d__Bacteria;p__Actinobacteriota;c__Actinomycetia;o__Actinomycetales;f__Bifidobacteriaceae;g__Bifidobacterium;s__Bifidobacterium vaginale_C	3.98644	0.067935	1.11448	1.27211	3.57696	0.053403	0.000348	0.95741	0.017728	1	TRUE	FALSE
d__Bacteria;p__Firmicutes_A;c__Clostridia;o__Tissierellales;f__Peptoniphilaceae;g__Fenollaria;s__Fenollaria massiliensis	0.095098	0.39136	0.383221	0.470252	0.248155	0.832235	0.804014	0.405276	1	1	FALSE	FALSE
d__Bacteria;p__Bacteroidota;c__Bacteroidia;o__Bacteroidales;f__Bacteroidaceae;g__Prevotella;s__Prevotella timonensis	1.90725	-0.14155	0.762829	0.875395	2.50022	-0.1617	0.012411	0.87154	0.570926	1	FALSE	FALSE
d__Bacteria;p__Firmicutes_C;c__Negativicutes;o__Veillonellales;f__Dialisteraceae;g__Dialister;s__Dialister sp001553355	2.27088	0.146708	0.787821	0.896446	2.88249	0.163655	0.003945	0.870003	0.197274	1	FALSE	FALSE
d__Bacteria;p__Actinobacteriota;c__Actinomycetia;o__Actinomycetales;f__Actinomycetaceae;g__Varibaculum;s__Varibaculum cambriense_B	-0.29204	-0.07531	0.436542	0	-0.66899	-0.1538	0.503499	0	1	0	FALSE	TRUE
d__Bacteria;p__Bacteroidota;c__Bacteroidia;o__Bacteroidales;f__Bacteroidaceae;g__Prevotella;s__Prevotella sp000479005	1.63484	-0.6201	0.635813	0.752905	2.57125	-0.82361	0.010133	0.410163	0.476261	1	FALSE	FALSE
d__Bacteria;p__Firmicutes_C;c__Negativicutes;o__Veillonellales;f__Veillonellaceae;g__Veillonella;s__Veillonella montpellierensis	1.22441	0.354182	0.595431	0.723616	2.05634	0.489461	0.039749	0.624516	1	1	FALSE	FALSE
d__Bacteria;p__Bacteroidota;c__Bacteroidia;o__Bacteroidales;f__Bacteroidaceae;g__Prevotella;s__Prevotella corporis	0.028985	-0.14576	0.424067	0.505249	0.068351	-0.2885	0.945506	0.772963	1	1	FALSE	FALSE
d__Bacteria;p__Firmicutes_C;c__Negativicutes;o__Veillonellales;f__Megasphaeraceae;g__28L;s__28L sp000177555	1.6104	0.099332	0.869281	1.01659	1.85257	0.097711	0.063944	0.922162	1	1	FALSE	FALSE
d__Bacteria;p__Bacteroidota;c__Bacteroidia;o__Bacteroidales;f__Porphyromonadaceae;g__Porphyromonas;s__Porphyromonas uenonis	0.068888	-0.33854	0.409133	0.4558	0.168376	-0.74274	0.866288	0.457641	1	1	FALSE	FALSE
d__Bacteria;p__Firmicutes;c__Bacilli;o__Lactobacillales;f__Lactobacillaceae;g__Lactobacillus;s__Lactobacillus crispatus	5.11807	-0.93182	1.2843	1.52004	3.98511	-0.61302	6.74e-05	0.539861	0.003507	1	TRUE	FALSE
d__Bacteria;p__Actinobacteriota;c__Actinomycetia;o__Mycobacteriales;f__Mycobacteriaceae;g__Corynebacterium;__	-0.13333	0.249458	0.400766	0.481028	-0.33269	0.518593	0.739367	0.604044	1	1	FALSE	FALSE
d__Bacteria;p__Bacteroidota;c__Bacteroidia;o__Bacteroidales;f__Bacteroidaceae;g__Prevotella;s__Prevotella amnii	-0.17187	0.669657	0.526441	0	-0.32647	0.974654	0.744067	0	1	0	FALSE	TRUE
d__Bacteria;p__Firmicutes;c__Bacilli;o__Lactobacillales;f__Streptococcaceae;g__Streptococcus;s__Streptococcus anginosus	-0.42328	1.00636	0.482347	0	-0.87754	1.7045	0.380195	0	1	0	FALSE	TRUE
d__Bacteria;p__Campylobacterota;c__Campylobacteria;o__Campylobacterales;f__Campylobacteraceae;g__Campylobacter_B;s__Campylobacter_B hominis	-0.51621	0.254197	0.370238	0	-1.39426	0.60042	0.163239	0	1	0	FALSE	TRUE
d__Bacteria;p__Firmicutes;c__Bacilli;o__Lactobacillales;f__Aerococcaceae;g__Aerococcus;s__Aerococcus christensenii	0.7419	-0.16684	0.709779	0.78819	1.04526	-0.21167	0.295905	0.832364	1	1	FALSE	FALSE
d__Bacteria;p__Firmicutes_A;c__Clostridia;o__Tissierellales;f__Peptoniphilaceae;g__Ezakiella;s__Ezakiella coagulans	-0.27718	0.10012	0.39445	0	-0.70271	0.224244	0.482238	0	1	0	FALSE	TRUE
d__Bacteria;p__Actinobacteriota;c__Coriobacteriia;o__Coriobacteriales;f__Atopobiaceae;g__Fannyhessea;s__Fannyhessea vaginae	1.72074	0.587918	0.977677	1.14601	1.76003	0.513012	0.078403	0.607943	1	1	FALSE	FALSE
d__Bacteria;p__Actinobacteriota;c__Actinomycetia;o__Actinomycetales;f__Actinomycetaceae;g__Mobiluncus;s__Mobiluncus mulieris	0.658816	-0.43697	0.546097	0.619121	1.20641	-0.70579	0.22766	0.480316	1	1	FALSE	FALSE
d__Bacteria;p__Actinobacteriota;c__Actinomycetia;o__Actinomycetales;f__Bifidobacteriaceae;g__Bifidobacterium;__	0.328388	-0.23464	0.903575	0	0.363431	-0.23164	0.716283	0	1	0	FALSE	TRUE
d__Bacteria;p__Firmicutes;c__Bacilli;o__Mycoplasmatales;f__Mycoplasmoidaceae;g__Ureaplasma;s__Ureaplasma parvum	1.11892	0.286303	0.713099	0.852542	1.56909	0.335823	0.116626	0.737005	1	1	FALSE	FALSE
d__Bacteria;p__Bacteroidota;c__Bacteroidia;o__Bacteroidales;f__Bacteroidaceae;g__Prevotella;s__Prevotella colorans	0.661615	-0.19997	0.600213	0.665051	1.1023	-0.30068	0.270331	0.763661	1	1	FALSE	FALSE
d__Bacteria;p__Bacteroidota;c__Bacteroidia;o__Bacteroidales;f__Bacteroidaceae;g__Prevotella;s__Prevotella disiens	0.025192	0.100137	0.442225	0	0.056967	0.197965	0.954572	0	1	0	FALSE	TRUE
d__Bacteria;p__Firmicutes;c__Bacilli;o__Lactobacillales;f__Lactobacillaceae;g__Limosilactobacillus;s__Limosilactobacillus coleohominis	0.208756	-0.09883	0.56035	0.694773	0.372546	-0.14225	0.709486	0.886879	1	1	FALSE	FALSE
d__Bacteria;p__Firmicutes_A;c__Clostridia;o__Lachnospirales;f__Lachnospiraceae;g__UBA629;s__UBA629 sp005465875	-0.68388	0.699191	0.505785	0	-1.35212	1.08465	0.176336	0	1	0	FALSE	TRUE
d__Bacteria;p__Actinobacteriota;c__Coriobacteriia;o__Coriobacteriales;f__Atopobiaceae;g__Fannyhessea;s__Fannyhessea vaginae_A	0.400268	-0.14331	0.529955	0.612309	0.755287	-0.23405	0.450077	0.814944	1	1	FALSE	FALSE
d__Bacteria;p__Firmicutes_A;c__Clostridia;o__Tissierellales;f__Peptoniphilaceae;g__Anaerococcus;s__Anaerococcus vaginalis_B	0.127076	0.067166	0.511797	0.598089	0.248294	0.112302	0.803907	0.910584	1	1	FALSE	FALSE
d__Bacteria;p__Campylobacterota;c__Campylobacteria;o__Campylobacterales;f__Campylobacteraceae;g__Campylobacter_B;__	0.264398	-0.28774	0.425753	0.469104	0.621011	-0.61338	0.534592	0.539623	1	1	FALSE	FALSE
d__Bacteria;p__Firmicutes;c__Bacilli;o__Staphylococcales;f__Gemellaceae;g__Gemella;s__Gemella sp002871655	-0.22508	0.299336	0.373999	0.469457	-0.60181	0.63762	0.547302	0.523721	1	1	FALSE	FALSE
d__Bacteria;p__Bacteroidota;c__Bacteroidia;o__Bacteroidales;f__Bacteroidaceae;g__Phocaeicola;s__Phocaeicola dorei	0.268506	-0.12824	0.455029	0.540561	0.590085	-0.23723	0.555134	0.812478	1	1	FALSE	FALSE
d__Bacteria;p__Fusobacteriota;c__Fusobacteriia;o__Fusobacteriales;f__Fusobacteriaceae;g__Fusobacterium;s__Fusobacterium animalis	0.028548	-0.63176	0.39219	0	0.072793	-1.43322	0.941971	0	1	0	FALSE	TRUE
d__Bacteria;p__Firmicutes_A;c__Clostridia;o__Tissierellales;f__Peptoniphilaceae;g__Peptoniphilus_A;s__Peptoniphilus_A sp900538655	1.39416	0.516889	0.488187	0.592405	2.8558	0.872527	0.004293	0.382921	0.206058	1	FALSE	FALSE
d__Bacteria;p__Actinobacteriota;c__Actinomycetia;o__Actinomycetales;f__Actinomycetaceae;g__Winkia;s__Winkia neuii	-0.28813	0.042246	0.488919	0	-0.58933	0.078183	0.555641	0	1	0	FALSE	TRUE
d__Bacteria;p__Firmicutes;c__Bacilli;o__Lactobacillales;f__Lactobacillaceae;g__Lactobacillus;s__Lactobacillus jensenii	1.30505	-0.61656	0.871273	1.05183	1.49786	-0.58618	0.134169	0.557753	1	1	FALSE	FALSE
d__Bacteria;p__Actinobacteriota;c__Actinomycetia;o__Mycobacteriales;f__Mycobacteriaceae;g__Lawsonella;s__Lawsonella clevelandensis	-0.27667	-0.17047	0.377974	0	-0.73197	-0.38932	0.464187	0	1	0	FALSE	TRUE
d__Bacteria;p__Firmicutes_A;c__Clostridia;o__Tissierellales;f__Peptoniphilaceae;g__Peptoniphilus_B;s__Peptoniphilus_B duerdenii	0.029978	-0.35393	0.425019	0.476114	0.070534	-0.74336	0.943769	0.457262	1	1	FALSE	FALSE

## Sheet: S3_Endostage
lfc.taxon	lfc.Intercept.	lfc.Endo_stage_3_4	se..Intercept.	se.Endo_stage_3_4	W..Intercept.	W.Endo_stage_3_4	p_val..Intercept.	p_val.Endo_stage_3_4	q_val..Intercept.	q_val.Endo_stage_3_4	diff_abn..Intercept.	diff_abn.Endo_stage_3_4
d__Bacteria;p__Firmicutes_A;c__Clostridia;o__Lachnospirales;f__Lachnospiraceae;g__Stomatobaculum;s__Stomatobaculum sp002892395	-0.34291	-0.19593	0.741002	0.806587	-0.46276	-0.24291	0.643534	0.808072	1	1	FALSE	FALSE
d__Bacteria;p__Firmicutes_A;c__Clostridia;o__Tissierellales;f__Peptoniphilaceae;g__Peptoniphilus_C;__	-0.59905	0.352838	0.77808	0.838842	-0.76991	0.420625	0.441352	0.674029	1	1	FALSE	FALSE
d__Bacteria;p__Actinobacteriota;c__Actinomycetia;o__Mycobacteriales;f__Mycobacteriaceae;g__Corynebacterium;s__Corynebacterium amycolatum_A	-0.36689	0.351007	0.856661	1.00269	-0.42827	0.350064	0.668452	0.726291	1	1	FALSE	FALSE
d__Bacteria;p__Bacteroidota;c__Bacteroidia;o__Bacteroidales;f__Bacteroidaceae;g__Prevotella;s__Prevotella sp001552765	-0.87889	0.675399	0.710082	0.785311	-1.23773	0.860041	0.215818	0.389767	1	1	FALSE	FALSE
d__Bacteria;p__Firmicutes_A;c__Clostridia;o__Tissierellales;f__Peptoniphilaceae;g__Parvimonas;s__Parvimonas sp001552895	1.2702	-1.60929	1.21729	0	1.04347	-1.26198	0.296731	0	1	0	FALSE	TRUE
d__Bacteria;p__Fusobacteriota;c__Fusobacteriia;o__Fusobacteriales;f__Leptotrichiaceae;g__Sneathia;s__Sneathia amnii	1.90173	-2.25153	1.42034	0	1.33892	-1.52446	0.180595	0	1	0	FALSE	TRUE
d__Bacteria;p__Firmicutes_A;c__Clostridia;o__Tissierellales;f__Peptoniphilaceae;g__Peptoniphilus_A;s__Peptoniphilus_A lacrimalis	0.337038	-0.67613	0.725134	0	0.464794	-0.83593	0.642079	0	1	0	FALSE	TRUE
d__Bacteria;p__Firmicutes_A;c__Clostridia;o__Tissierellales;f__Peptoniphilaceae;g__Anaerococcus;s__Anaerococcus marasmi	0.424286	-0.42803	0.851072	0	0.498531	-0.43791	0.61811	0	1	0	FALSE	TRUE
d__Bacteria;p__Firmicutes_C;c__Negativicutes;o__Acidaminococcales;f__Acidaminococcaceae;g__Acidaminococcus;s__Acidaminococcus intestini	-0.5465	0.007664	0.759876	0.824077	-0.7192	0.0093	0.472017	0.992579	1	1	FALSE	FALSE
d__Bacteria;p__Proteobacteria;c__Gammaproteobacteria;o__Enterobacterales;f__Enterobacteriaceae;g__Escherichia;s__Escherichia flexneri	0.174944	0.420424	0.888277	1.16421	0.196947	0.361124	0.843869	0.718007	1	1	FALSE	FALSE
d__Bacteria;p__Firmicutes_A;c__Clostridia;o__Tissierellales;f__Peptoniphilaceae;g__Finegoldia;s__Finegoldia magna_H	2.43822	-0.66815	0.970391	1.12769	2.51262	-0.5925	0.011984	0.553519	0.623167	1	FALSE	FALSE
d__Bacteria;p__Firmicutes_A;c__Clostridia;o__Tissierellales;f__Peptoniphilaceae;g__Anaerococcus;__	-0.11962	0.617925	0.901909	1.00246	-0.13263	0.61641	0.894484	0.537624	1	1	FALSE	FALSE
d__Bacteria;p__Firmicutes;c__Bacilli;o__Staphylococcales;f__Staphylococcaceae;g__Staphylococcus;s__Staphylococcus aureus	0.816215	0.34672	0.916857	1.2089	0.890232	0.286806	0.373342	0.774261	1	1	FALSE	FALSE
d__Bacteria;p__Firmicutes;c__Bacilli;o__Lactobacillales;f__Lactobacillaceae;g__Limosilactobacillus;s__Limosilactobacillus reuteri	-0.10173	-0.43711	1.12262	1.16963	-0.09062	-0.37372	0.927796	0.708615	1	1	FALSE	FALSE
d__Bacteria;p__Firmicutes;c__Bacilli;o__Lactobacillales;f__Lactobacillaceae;g__Lactobacillus;s__Lactobacillus iners	5.84888	0.486322	2.81797	3.01366	2.07557	0.161372	0.037934	0.8718	1	1	FALSE	FALSE
d__Bacteria;p__Firmicutes;c__Bacilli;o__Lactobacillales;f__Lactobacillaceae;g__Lactobacillus;__	3.76729	0.460288	2.21474	2.5564	1.70101	0.180053	0.088941	0.857111	1	1	FALSE	FALSE
d__Bacteria;p__Firmicutes_A;c__Clostridia;o__Peptostreptococcales;f__Peptostreptococcaceae;g__Peptostreptococcus;s__Peptostreptococcus sp000758885	0.201979	0.146995	0.912393	1.06445	0.221373	0.138095	0.824802	0.890165	1	1	FALSE	FALSE
d__Bacteria;p__Actinobacteriota;c__Actinomycetia;o__Actinomycetales;f__Bifidobacteriaceae;g__Bifidobacterium;s__Bifidobacterium vaginale_C	3.78299	-0.10528	2.20338	2.45759	1.71691	-0.04284	0.085996	0.96583	1	1	FALSE	FALSE
d__Bacteria;p__Firmicutes_A;c__Clostridia;o__Tissierellales;f__Peptoniphilaceae;g__Fenollaria;s__Fenollaria massiliensis	0.201843	0.347412	0.728805	0.870143	0.276951	0.399258	0.781818	0.689703	1	1	FALSE	FALSE
d__Bacteria;p__Bacteroidota;c__Bacteroidia;o__Bacteroidales;f__Bacteroidaceae;g__Prevotella;s__Prevotella timonensis	1.93489	-0.38066	1.3534	1.5144	1.42964	-0.25136	0.152819	0.801534	1	1	FALSE	FALSE
d__Bacteria;p__Firmicutes_C;c__Negativicutes;o__Veillonellales;f__Dialisteraceae;g__Dialister;s__Dialister sp001553355	2.53691	-0.55829	1.42175	1.60829	1.78436	-0.34713	0.074365	0.728492	1	1	FALSE	FALSE
d__Bacteria;p__Actinobacteriota;c__Actinomycetia;o__Actinomycetales;f__Actinomycetaceae;g__Varibaculum;s__Varibaculum cambriense_B	-0.63694	0.716496	0.821015	0	-0.77579	0.812443	0.437872	0	1	0	FALSE	TRUE
d__Bacteria;p__Bacteroidota;c__Bacteroidia;o__Bacteroidales;f__Bacteroidaceae;g__Prevotella;s__Prevotella sp000479005	1.13293	-0.89784	1.20112	0	0.943228	-0.69429	0.345564	0	1	0	FALSE	TRUE
d__Bacteria;p__Firmicutes_C;c__Negativicutes;o__Veillonellales;f__Veillonellaceae;g__Veillonella;s__Veillonella montpellierensis	1.56992	0.380386	1.08266	1.28768	1.45006	0.295404	0.147043	0.767685	1	1	FALSE	FALSE
d__Bacteria;p__Bacteroidota;c__Bacteroidia;o__Bacteroidales;f__Bacteroidaceae;g__Prevotella;s__Prevotella corporis	-0.23999	-0.00623	0.805856	0.905171	-0.29781	-0.00688	0.765852	0.994511	1	1	FALSE	FALSE
d__Bacteria;p__Firmicutes_C;c__Negativicutes;o__Veillonellales;f__Megasphaeraceae;g__28L;s__28L sp000177555	1.79377	-1.65555	1.63371	1.69044	1.09798	-0.97936	0.272214	0.327402	1	1	FALSE	FALSE
d__Bacteria;p__Bacteroidota;c__Bacteroidia;o__Bacteroidales;f__Porphyromonadaceae;g__Porphyromonas;s__Porphyromonas uenonis	-0.42999	0.137336	0.701073	0.799052	-0.61333	0.171874	0.539657	0.863537	1	1	FALSE	FALSE
d__Bacteria;p__Firmicutes;c__Bacilli;o__Lactobacillales;f__Lactobacillaceae;g__Lactobacillus;s__Lactobacillus crispatus	3.78651	1.02943	2.67722	2.95959	1.41434	0.347828	0.157261	0.727969	1	1	FALSE	FALSE
d__Bacteria;p__Actinobacteriota;c__Actinomycetia;o__Mycobacteriales;f__Mycobacteriaceae;g__Corynebacterium;__	0.232258	-0.7711	0.785254	0	0.295774	-0.90963	0.767402	0	1	0	FALSE	TRUE
d__Bacteria;p__Bacteroidota;c__Bacteroidia;o__Bacteroidales;f__Bacteroidaceae;g__Prevotella;s__Prevotella amnii	-0.0108	-0.26528	1.13728	1.21915	-0.00949	-0.2176	0.992426	0.827743	1	1	FALSE	FALSE
d__Bacteria;p__Firmicutes;c__Bacilli;o__Lactobacillales;f__Streptococcaceae;g__Streptococcus;s__Streptococcus anginosus	0.562743	-0.06689	0.992819	1.08636	0.566813	-0.06157	0.570841	0.950904	1	1	FALSE	FALSE
d__Bacteria;p__Campylobacterota;c__Campylobacteria;o__Campylobacterales;f__Campylobacteraceae;g__Campylobacter_B;s__Campylobacter_B hominis	-0.39597	0.046171	0.741081	0.836822	-0.53432	0.055174	0.593124	0.956	1	1	FALSE	FALSE
d__Bacteria;p__Firmicutes;c__Bacilli;o__Lactobacillales;f__Aerococcaceae;g__Aerococcus;s__Aerococcus christensenii	0.792064	-0.54304	1.15535	1.27397	0.685565	-0.42626	0.492987	0.669918	1	1	FALSE	FALSE
d__Bacteria;p__Firmicutes_A;c__Clostridia;o__Tissierellales;f__Peptoniphilaceae;g__Ezakiella;s__Ezakiella coagulans	-0.15046	-0.24207	0.741164	0	-0.203	-0.29222	0.839132	0	1	0	FALSE	TRUE
d__Bacteria;p__Actinobacteriota;c__Coriobacteriia;o__Coriobacteriales;f__Atopobiaceae;g__Fannyhessea;s__Fannyhessea vaginae	2.76114	-2.0235	1.80064	1.95354	1.53342	-1.03581	0.125172	0.300291	1	1	FALSE	FALSE
d__Bacteria;p__Actinobacteriota;c__Actinomycetia;o__Actinomycetales;f__Actinomycetaceae;g__Mobiluncus;s__Mobiluncus mulieris	0.053017	-0.1714	0.907461	0	0.058423	-0.16783	0.953412	0	1	0	FALSE	TRUE
d__Bacteria;p__Actinobacteriota;c__Actinomycetia;o__Actinomycetales;f__Bifidobacteriaceae;g__Bifidobacterium;__	0.10535	0.277816	1.42323	1.74572	0.074022	0.159141	0.940993	0.873558	1	1	FALSE	FALSE
d__Bacteria;p__Firmicutes;c__Bacilli;o__Mycoplasmatales;f__Mycoplasmoidaceae;g__Ureaplasma;s__Ureaplasma parvum	1.56988	0.302428	1.24844	1.48835	1.25747	0.203197	0.208583	0.838981	1	1	FALSE	FALSE
d__Bacteria;p__Bacteroidota;c__Bacteroidia;o__Bacteroidales;f__Bacteroidaceae;g__Prevotella;s__Prevotella colorans	1.02332	-1.32898	0.983755	0	1.04022	-1.29347	0.298239	0	1	0	FALSE	TRUE
d__Bacteria;p__Bacteroidota;c__Bacteroidia;o__Bacteroidales;f__Bacteroidaceae;g__Prevotella;s__Prevotella disiens	0.088684	-0.06589	0.760597	0	0.116598	-0.07217	0.907178	0	1	0	FALSE	TRUE
d__Bacteria;p__Firmicutes;c__Bacilli;o__Lactobacillales;f__Lactobacillaceae;g__Limosilactobacillus;s__Limosilactobacillus coleohominis	-0.47016	1.16905	1.0184	0	-0.46167	0.915348	0.64432	0	1	0	FALSE	TRUE
d__Bacteria;p__Firmicutes_A;c__Clostridia;o__Lachnospirales;f__Lachnospiraceae;g__UBA629;s__UBA629 sp005465875	-0.75727	0.581062	1.0698	1.18566	-0.70786	0.490075	0.479032	0.624081	1	1	FALSE	FALSE
d__Bacteria;p__Actinobacteriota;c__Coriobacteriia;o__Coriobacteriales;f__Atopobiaceae;g__Fannyhessea;s__Fannyhessea vaginae_A	0.33523	-0.74804	0.937115	0	0.357725	-0.75211	0.720549	0	1	0	FALSE	TRUE
d__Bacteria;p__Firmicutes_A;c__Clostridia;o__Tissierellales;f__Peptoniphilaceae;g__Anaerococcus;s__Anaerococcus vaginalis_B	0.003396	0.48763	0.919261	0	0.003694	0.46658	0.997053	0	1	0	FALSE	TRUE
d__Bacteria;p__Campylobacterota;c__Campylobacteria;o__Campylobacterales;f__Campylobacteraceae;g__Campylobacter_B;__	-0.45209	0.708553	0.677111	0	-0.66768	0.914505	0.504339	0	1	0	FALSE	TRUE
d__Bacteria;p__Firmicutes;c__Bacilli;o__Staphylococcales;f__Gemellaceae;g__Gemella;s__Gemella sp002871655	0.172884	-0.19259	0.792903	0.921295	0.21804	-0.20905	0.827398	0.834411	1	1	FALSE	FALSE
d__Bacteria;p__Bacteroidota;c__Bacteroidia;o__Bacteroidales;f__Bacteroidaceae;g__Phocaeicola;s__Phocaeicola dorei	0.080228	0.182854	0.817234	0.981566	0.098171	0.186288	0.921797	0.852219	1	1	FALSE	FALSE
d__Bacteria;p__Fusobacteriota;c__Fusobacteriia;o__Fusobacteriales;f__Fusobacteriaceae;g__Fusobacterium;s__Fusobacterium animalis	-0.69824	0.159399	0.731971	0.798244	-0.95392	0.199686	0.340126	0.841726	1	1	FALSE	FALSE
d__Bacteria;p__Firmicutes_A;c__Clostridia;o__Tissierellales;f__Peptoniphilaceae;g__Peptoniphilus_A;s__Peptoniphilus_A sp900538655	2.40104	-0.77964	0.868174	1.07142	2.76562	-0.72768	0.005681	0.466812	0.301119	1	FALSE	FALSE
d__Bacteria;p__Actinobacteriota;c__Actinomycetia;o__Actinomycetales;f__Actinomycetaceae;g__Winkia;s__Winkia neuii	-0.45753	0.640529	0.864371	0	-0.52932	0.667687	0.596582	0	1	0	FALSE	TRUE
d__Bacteria;p__Firmicutes;c__Bacilli;o__Lactobacillales;f__Lactobacillaceae;g__Lactobacillus;s__Lactobacillus jensenii	0.11007	2.05045	1.4896	0	0.073892	1.08939	0.941096	0	1	0	FALSE	TRUE
d__Bacteria;p__Actinobacteriota;c__Actinomycetia;o__Mycobacteriales;f__Mycobacteriaceae;g__Lawsonella;s__Lawsonella clevelandensis	-0.51367	0.174573	0.76571	0.845778	-0.67084	0.206405	0.502326	0.836474	1	1	FALSE	FALSE
d__Bacteria;p__Firmicutes_A;c__Clostridia;o__Tissierellales;f__Peptoniphilaceae;g__Peptoniphilus_B;s__Peptoniphilus_B duerdenii	-0.61336	0.788832	0.754122	0	-0.81334	0.941312	0.416025	0	1	0	FALSE	TRUE

## Sheet: S4_Endo_locations
lfc.taxon	lfc..Intercept.	lfc.Endo_location_Multiple_sites	lfc.Endo_location_Other	lfc.Endo_location_Peritoneum	se..Intercept.	se.Endo_location_Multiple_sites	se.Endo_location_Other	se.Endo_location_Peritoneum	W..Intercept.	W.Endo_location_Multiple_sites	W.Endo_location_Other	W.Endo_location_Peritoneum	p_val..Intercept.	p_val.Endo_location_Multiple_sites	p_val.Endo_location_Other	p_val.Endo_location_Peritoneum	q_val..Intercept.	q_val.Endo_location_Multiple_sites	q_val.Endo_location_Other	q_val.Endo_location_Peritoneum	diff_abn..Intercept.	diff_abn.Endo_location_Multiple_sites	diff_abn.Endo_location_Other	diff_abn.Endo_location_Peritoneum
d__Bacteria;p__Firmicutes_A;c__Clostridia;o__Lachnospirales;f__Lachnospiraceae;g__Stomatobaculum;s__Stomatobaculum sp002892395	-0.87295	0.306321	0.767503	0.142118	1.49634	2.01823	1.66831	1.68383	-0.58339	0.151777	0.460047	0.084402	0.559631	0.879363	0.645482	0.932737	1	1	1	1	FALSE	FALSE	FALSE	FALSE
d__Bacteria;p__Firmicutes_A;c__Clostridia;o__Tissierellales;f__Peptoniphilaceae;g__Peptoniphilus_C;__	-0.17085	-0.39578	-0.7319	-0.5747	1.58617	2.08554	1.74702	1.76252	-0.10771	-0.18977	-0.41894	-0.32607	0.914224	0.849488	0.675261	0.744373	1	1	1	1	FALSE	FALSE	FALSE	FALSE
d__Bacteria;p__Actinobacteriota;c__Actinomycetia;o__Mycobacteriales;f__Mycobacteriaceae;g__Corynebacterium;s__Corynebacterium amycolatum_A	-0.87295	0.306321	1.57595	0.004792	1.57283	2.07541	0	1.74735	-0.55502	0.147595	0.824101	0.002742	0.578882	0.882662	0	0.997812	1	1	0	1	FALSE	FALSE	TRUE	FALSE
d__Bacteria;p__Bacteroidota;c__Bacteroidia;o__Bacteroidales;f__Bacteroidaceae;g__Prevotella;s__Prevotella sp001552765	-0.41184	-0.15479	-0.49091	-0.59364	1.4919	2.01495	1.66174	1.66854	-0.27605	-0.07682	-0.29542	-0.35579	0.78251	0.938767	0.767673	0.722	1	1	1	1	FALSE	FALSE	FALSE	FALSE
d__Bacteria;p__Firmicutes_A;c__Clostridia;o__Tissierellales;f__Peptoniphilaceae;g__Parvimonas;s__Parvimonas sp001552895	-0.01536	1.86656	0.319903	0.61116	2.21659	3.00626	2.45628	0	-0.00693	0.620891	0.130239	0.249789	0.994469	0.534671	0.896377	0	1	1	1	0	FALSE	FALSE	FALSE	TRUE
d__Bacteria;p__Fusobacteriota;c__Fusobacteriia;o__Fusobacteriales;f__Leptotrichiaceae;g__Sneathia;s__Sneathia amnii	0.444269	2.27544	-0.65936	1.13416	2.66898	0	2.81757	0	0.166457	0.667222	-0.23402	0.39013	0.867798	0	0.814972	0	1	0	1	0	FALSE	TRUE	FALSE	TRUE
d__Bacteria;p__Firmicutes_A;c__Clostridia;o__Tissierellales;f__Peptoniphilaceae;g__Peptoniphilus_A;s__Peptoniphilus_A lacrimalis	-0.59829	0.031668	0.545429	1.17478	1.41578	1.95966	1.60392	0	-0.42259	0.01616	0.340061	0.706373	0.672594	0.987107	0.733811	0	1	1	1	0	FALSE	FALSE	FALSE	TRUE
d__Bacteria;p__Firmicutes_A;c__Clostridia;o__Tissierellales;f__Peptoniphilaceae;g__Anaerococcus;s__Anaerococcus marasmi	-0.13376	-0.43287	0.472885	0.489324	1.64579	2.13127	0	0	-0.08127	-0.2031	0.250041	0.262666	0.935224	0.839055	0	0	1	1	0	0	FALSE	FALSE	TRUE	TRUE
d__Bacteria;p__Firmicutes_C;c__Negativicutes;o__Acidaminococcales;f__Acidaminococcaceae;g__Acidaminococcus;s__Acidaminococcus intestini	-0.87295	0.306321	0.324352	0.178078	1.54815	2.05681	1.71231	1.73476	-0.56386	0.148931	0.189423	0.102653	0.572846	0.881608	0.849761	0.918239	1	1	1	1	FALSE	FALSE	FALSE	FALSE
d__Bacteria;p__Proteobacteria;c__Gammaproteobacteria;o__Enterobacterales;f__Enterobacteriaceae;g__Escherichia;s__Escherichia flexneri	0.054175	0.43855	1.07528	-0.74904	1.77577	2.2164	0	1.91225	0.030508	0.197866	0.505133	-0.39171	0.975662	0.84315	0	0.695274	1	1	0	1	FALSE	FALSE	TRUE	FALSE
d__Bacteria;p__Firmicutes_A;c__Clostridia;o__Tissierellales;f__Peptoniphilaceae;g__Finegoldia;s__Finegoldia magna_H	1.54642	-0.57799	0.86246	0.950423	1.89127	2.55536	2.13018	2.0508	0.817664	-0.22619	0.404876	0.463441	0.413549	0.821056	0.685569	0.643048	1	1	1	1	FALSE	FALSE	FALSE	FALSE
d__Bacteria;p__Firmicutes_A;c__Clostridia;o__Tissierellales;f__Peptoniphilaceae;g__Anaerococcus;__	-0.05532	-0.51131	0.542742	-0.21336	1.74676	2.21046	0	1.96381	-0.03167	-0.23131	0.277516	-0.10865	0.974736	0.817072	0	0.913482	1	1	0	1	FALSE	FALSE	TRUE	FALSE
d__Bacteria;p__Firmicutes;c__Bacilli;o__Staphylococcales;f__Staphylococcaceae;g__Staphylococcus;s__Staphylococcus aureus	0.298099	-0.86473	1.01419	1.04048	1.7664	0	2.16924	1.94552	0.168761	-0.38845	0.467533	0.534808	0.865985	0	0.640118	0.592782	1	0	1	1	FALSE	TRUE	FALSE	FALSE
d__Bacteria;p__Firmicutes;c__Bacilli;o__Lactobacillales;f__Lactobacillaceae;g__Limosilactobacillus;s__Limosilactobacillus reuteri	-0.87295	0.306321	-0.0298	1.42178	2.09974	2.50127	2.22598	0	-0.41574	0.122466	-0.01339	0.600521	0.6776	0.90253	0.989319	0	1	1	1	0	FALSE	FALSE	FALSE	TRUE
d__Bacteria;p__Firmicutes;c__Bacilli;o__Lactobacillales;f__Lactobacillaceae;g__Lactobacillus;s__Lactobacillus iners	5.28231	4.47438	1.21076	-0.80275	5.55398	5.76293	5.74901	5.64844	0.951084	0.776407	0.210603	-0.14212	0.341562	0.437509	0.833197	0.886987	1	1	1	1	FALSE	FALSE	FALSE	FALSE
d__Bacteria;p__Firmicutes;c__Bacilli;o__Lactobacillales;f__Lactobacillaceae;g__Lactobacillus;__	4.24053	-0.42184	-2.53333	1.23223	4.25456	5.06785	4.48556	4.49659	0.996704	-0.08324	-0.56477	0.274037	0.318908	0.933662	0.572228	0.784056	1	1	1	1	FALSE	FALSE	FALSE	FALSE
d__Bacteria;p__Firmicutes_A;c__Clostridia;o__Peptostreptococcales;f__Peptostreptococcaceae;g__Peptostreptococcus;s__Peptostreptococcus sp000758885	0.762523	-0.79267	-1.03484	-0.85261	1.83057	0	0	0	0.416549	-0.33524	-0.51337	-0.42101	0.677009	0	0	0	1	0	0	0	FALSE	TRUE	TRUE	TRUE
d__Bacteria;p__Actinobacteriota;c__Actinomycetia;o__Actinomycetales;f__Bifidobacteriaceae;g__Bifidobacterium;s__Bifidobacterium vaginale_C	4.08729	-0.48358	-1.93975	0.454353	4.31941	4.98349	4.50188	4.50227	0.94626	-0.09704	-0.43087	0.100917	0.344016	0.922698	0.666559	0.919617	1	1	1	1	FALSE	FALSE	FALSE	FALSE
d__Bacteria;p__Firmicutes_A;c__Clostridia;o__Tissierellales;f__Peptoniphilaceae;g__Fenollaria;s__Fenollaria massiliensis	0.045626	-0.61225	0.785991	-0.04646	1.43678	0	1.66004	0	0.031756	-0.31004	0.473476	-0.02776	0.974667	0	0.635874	0	1	0	1	0	FALSE	TRUE	FALSE	TRUE
d__Bacteria;p__Bacteroidota;c__Bacteroidia;o__Bacteroidales;f__Bacteroidaceae;g__Prevotella;s__Prevotella timonensis	1.27608	1.57896	0.350593	0.262376	2.56967	3.24137	2.80525	2.76741	0.496593	0.487129	0.124977	0.094809	0.619476	0.626167	0.900541	0.924466	1	1	1	1	FALSE	FALSE	FALSE	FALSE
d__Bacteria;p__Firmicutes_C;c__Negativicutes;o__Veillonellales;f__Dialisteraceae;g__Dialister;s__Dialister sp001553355	2.68754	-0.62875	-1.53728	0.002057	2.75504	0	2.94957	2.92877	0.975498	-0.17924	-0.52119	0.000702	0.329313	0	0.602236	0.999439	1	0	1	1	FALSE	TRUE	FALSE	FALSE
d__Bacteria;p__Actinobacteriota;c__Actinomycetia;o__Actinomycetales;f__Actinomycetaceae;g__Varibaculum;s__Varibaculum cambriense_B	-0.58512	0.018498	0.504783	-0.19639	1.64923	2.13393	0	1.82556	-0.35479	0.008668	0.275991	-0.10758	0.72275	0.993084	0	0.914331	1	1	0	1	FALSE	FALSE	TRUE	FALSE
d__Bacteria;p__Bacteroidota;c__Bacteroidia;o__Bacteroidales;f__Bacteroidaceae;g__Prevotella;s__Prevotella sp000479005	1.01378	0.59849	-1.35267	-0.19916	2.26745	0	0	2.50735	0.447101	0.203395	-0.56134	-0.07943	0.654802	0	0	0.936691	1	0	0	1	FALSE	TRUE	TRUE	FALSE
d__Bacteria;p__Firmicutes_C;c__Negativicutes;o__Veillonellales;f__Veillonellaceae;g__Veillonella;s__Veillonella montpellierensis	2.63113	-2.02231	-1.49149	-1.30368	2.18881	0	2.35044	2.38837	1.20209	-0.78349	-0.63456	-0.54585	0.229331	0	0.525718	0.585172	1	0	1	1	FALSE	TRUE	FALSE	FALSE
d__Bacteria;p__Bacteroidota;c__Bacteroidia;o__Bacteroidales;f__Bacteroidaceae;g__Prevotella;s__Prevotella corporis	-0.41825	-0.14838	0.338601	-0.18487	1.50891	2.02753	1.79011	1.73359	-0.27719	-0.07318	0.189151	-0.10664	0.781638	0.941662	0.849975	0.915073	1	1	1	1	FALSE	FALSE	FALSE	FALSE
d__Bacteria;p__Firmicutes_C;c__Negativicutes;o__Veillonellales;f__Megasphaeraceae;g__28L;s__28L sp000177555	0.312423	2.24807	0.300995	1.08418	2.95853	3.89063	3.20222	0	0.105601	0.577816	0.093996	0.341237	0.915899	0.563389	0.925113	0	1	1	1	0	FALSE	FALSE	FALSE	TRUE
d__Bacteria;p__Bacteroidota;c__Bacteroidia;o__Bacteroidales;f__Porphyromonadaceae;g__Porphyromonas;s__Porphyromonas uenonis	-0.87295	0.768419	0.213439	0.68724	1.47114	1.93633	1.63816	1.67005	-0.59338	0.396844	0.130292	0.411509	0.552925	0.691483	0.896335	0.6807	1	1	1	1	FALSE	FALSE	FALSE	FALSE
d__Bacteria;p__Firmicutes;c__Bacilli;o__Lactobacillales;f__Lactobacillaceae;g__Lactobacillus;s__Lactobacillus crispatus	4.16905	-3.26677	0.525305	0.329151	5.09183	0	5.35201	5.44489	0.818772	-0.61303	0.098151	0.060451	0.412917	0	0.921813	0.951796	1	0	1	1	FALSE	TRUE	FALSE	FALSE
d__Bacteria;p__Actinobacteriota;c__Actinomycetia;o__Mycobacteriales;f__Mycobacteriaceae;g__Corynebacterium;__	-0.57321	0.468682	0.821292	0.166165	1.51895	2.13485	0	1.72642	-0.37737	0.219539	0.476606	0.096248	0.705896	0.82623	0	0.923323	1	1	0	1	FALSE	FALSE	TRUE	FALSE
d__Bacteria;p__Bacteroidota;c__Bacteroidia;o__Bacteroidales;f__Bacteroidaceae;g__Prevotella;s__Prevotella amnii	-0.87295	2.48618	0.331496	0.786199	2.11824	2.82956	2.28141	2.33168	-0.41211	0.878646	0.145303	0.337181	0.680259	0.379593	0.884471	0.73598	1	1	1	1	FALSE	FALSE	FALSE	FALSE
d__Bacteria;p__Firmicutes;c__Bacilli;o__Lactobacillales;f__Streptococcaceae;g__Streptococcus;s__Streptococcus anginosus	1.01482	-1.58145	-1.571	0.051318	1.84346	0	0	2.1334	0.550499	-0.69115	-0.79196	0.024054	0.581977	0	0	0.980809	1	0	0	1	FALSE	TRUE	TRUE	FALSE
d__Bacteria;p__Campylobacterota;c__Campylobacteria;o__Campylobacterales;f__Campylobacteraceae;g__Campylobacter_B;s__Campylobacter_B hominis	-0.54307	-0.02356	0.261544	-0.18776	1.5115	2.02944	1.70704	1.69731	-0.35929	-0.01161	0.153215	-0.11062	0.719378	0.990737	0.878229	0.911914	1	1	1	1	FALSE	FALSE	FALSE	FALSE
d__Bacteria;p__Firmicutes;c__Bacilli;o__Lactobacillales;f__Aerococcaceae;g__Aerococcus;s__Aerococcus christensenii	0.931576	0.455393	-0.83669	-1.0466	2.26834	0	0	0	0.410686	0.159364	-0.34137	-0.4338	0.681303	0	0	0	1	0	0	0	FALSE	TRUE	TRUE	TRUE
d__Bacteria;p__Firmicutes_A;c__Clostridia;o__Tissierellales;f__Peptoniphilaceae;g__Ezakiella;s__Ezakiella coagulans	-0.62971	0.599561	0.524052	0.040752	1.48145	2.10699	1.65523	1.69446	-0.42506	0.284558	0.316603	0.02405	0.670792	0.775983	0.751545	0.980813	1	1	1	1	FALSE	FALSE	FALSE	FALSE
d__Bacteria;p__Actinobacteriota;c__Coriobacteriia;o__Coriobacteriales;f__Atopobiaceae;g__Fannyhessea;s__Fannyhessea vaginae	1.48115	1.18046	-0.50286	1.10288	3.31364	4.21241	0	0	0.446986	0.280234	-0.14103	0.305765	0.654885	0.779298	0	0	1	1	0	0	FALSE	FALSE	TRUE	TRUE
d__Bacteria;p__Actinobacteriota;c__Actinomycetia;o__Actinomycetales;f__Actinomycetaceae;g__Mobiluncus;s__Mobiluncus mulieris	-0.25887	-0.30776	0.031453	0.405895	1.79772	2.25119	1.96534	2.02649	-0.144	-0.13671	0.016004	0.200294	0.885503	0.89126	0.987231	0.841251	1	1	1	1	FALSE	FALSE	FALSE	FALSE
d__Bacteria;p__Actinobacteriota;c__Actinomycetia;o__Actinomycetales;f__Bifidobacteriaceae;g__Bifidobacterium;__	1.41355	-1.98017	-1.36656	-2.41903	2.98875	3.2933	3.17625	3.08756	0.472956	-0.60127	-0.43024	-0.78348	0.636245	0.547658	0.667019	0.433347	1	1	1	1	FALSE	FALSE	FALSE	FALSE
d__Bacteria;p__Firmicutes;c__Bacilli;o__Mycoplasmatales;f__Mycoplasmoidaceae;g__Ureaplasma;s__Ureaplasma parvum	1.11095	1.59836	-1.2566	2.12696	2.28341	2.92465	0	2.5394	0.486531	0.546512	-0.49967	0.837582	0.62659	0.584714	0	0.402265	1	1	0	1	FALSE	FALSE	TRUE	FALSE
d__Bacteria;p__Bacteroidota;c__Bacteroidia;o__Bacteroidales;f__Bacteroidaceae;g__Prevotella;s__Prevotella colorans	-0.01775	0.928058	-0.07347	0.916709	1.84364	0	1.9956	0	-0.00963	0.407435	-0.03682	0.426376	0.99232	0	0.970631	0	1	0	1	0	FALSE	TRUE	FALSE	TRUE
d__Bacteria;p__Bacteroidota;c__Bacteroidia;o__Bacteroidales;f__Bacteroidaceae;g__Prevotella;s__Prevotella disiens	0.397919	-0.96455	-0.44708	-0.82047	1.61065	2.10422	1.77753	1.79013	0.247054	-0.45839	-0.25152	-0.45833	0.804866	0.646676	0.801416	0.646715	1	1	1	1	FALSE	FALSE	FALSE	FALSE
d__Bacteria;p__Firmicutes;c__Bacilli;o__Lactobacillales;f__Lactobacillaceae;g__Limosilactobacillus;s__Limosilactobacillus coleohominis	0.009505	-0.57613	-0.09283	-0.19754	2.00547	2.42177	2.28654	2.29609	0.004739	-0.2379	-0.0406	-0.08603	0.996218	0.811961	0.967615	0.931441	1	1	1	1	FALSE	FALSE	FALSE	FALSE
d__Bacteria;p__Firmicutes_A;c__Clostridia;o__Lachnospirales;f__Lachnospiraceae;g__UBA629;s__UBA629 sp005465875	-0.87295	0.306321	0.712062	-0.13253	2.14692	2.54148	2.35118	2.27578	-0.40661	0.120528	0.302853	-0.05824	0.684298	0.904065	0.762002	0.95356	1	1	1	1	FALSE	FALSE	FALSE	FALSE
d__Bacteria;p__Actinobacteriota;c__Coriobacteriia;o__Coriobacteriales;f__Atopobiaceae;g__Fannyhessea;s__Fannyhessea vaginae_A	-0.25887	1.38187	-0.2319	0.195229	1.8248	2.41965	1.97295	2.02359	-0.14186	0.571105	-0.11754	0.096476	0.887191	0.567929	0.906432	0.923142	1	1	1	1	FALSE	FALSE	FALSE	FALSE
d__Bacteria;p__Firmicutes_A;c__Clostridia;o__Tissierellales;f__Peptoniphilaceae;g__Anaerococcus;s__Anaerococcus vaginalis_B	0.549217	-1.11584	-1.0775	-0.1707	1.69924	0	0	0	0.323212	-0.51352	-0.57139	-0.08373	0.746535	0	0	0	1	0	0	0	FALSE	TRUE	TRUE	TRUE
d__Bacteria;p__Campylobacterota;c__Campylobacteria;o__Campylobacterales;f__Campylobacteraceae;g__Campylobacter_B;__	0.000142	-0.56677	-0.11668	-0.7178	1.42154	0	1.58637	0	0.0001	-0.28861	-0.07355	-0.43945	0.99992	0	0.94137	0	1	0	1	0	FALSE	TRUE	FALSE	TRUE
d__Bacteria;p__Firmicutes;c__Bacilli;o__Staphylococcales;f__Gemellaceae;g__Gemella;s__Gemella sp002871655	0.708987	0.252709	-1.61173	-1.05218	1.57864	2.18333	1.74017	1.77841	0.449113	0.115745	-0.92619	-0.59164	0.65335	0.907855	0.354345	0.554091	1	1	1	1	FALSE	FALSE	FALSE	FALSE
d__Bacteria;p__Bacteroidota;c__Bacteroidia;o__Bacteroidales;f__Bacteroidaceae;g__Phocaeicola;s__Phocaeicola dorei	-0.45204	-0.11459	0.783158	0.812643	1.50579	2.02521	0	0	-0.3002	-0.05658	0.430653	0.457321	0.764026	0.954878	0	0	1	1	0	0	FALSE	FALSE	TRUE	TRUE
d__Bacteria;p__Fusobacteriota;c__Fusobacteriia;o__Fusobacteriales;f__Fusobacteriaceae;g__Fusobacterium;s__Fusobacterium animalis	-0.87295	0.306321	0.331496	-0.13253	1.50135	2.02193	1.67612	1.677	-0.58144	0.151499	0.197776	-0.07903	0.560943	0.879582	0.84322	0.937008	1	1	1	1	FALSE	FALSE	FALSE	FALSE
d__Bacteria;p__Firmicutes_A;c__Clostridia;o__Tissierellales;f__Peptoniphilaceae;g__Peptoniphilus_A;s__Peptoniphilus_A sp900538655	1.70097	0.617476	0.137243	0.426945	1.7555	2.40108	2.0278	1.92667	0.968937	0.257166	0.067681	0.221597	0.332577	0.797051	0.94604	0.824627	1	1	1	1	FALSE	FALSE	FALSE	FALSE
d__Bacteria;p__Actinobacteriota;c__Actinomycetia;o__Actinomycetales;f__Actinomycetaceae;g__Winkia;s__Winkia neuii	0.36282	-0.92945	-1.26557	-0.76883	1.75856	0	0	0	0.206317	-0.4187	-0.66417	-0.39567	0.836543	0	0	0	1	0	0	0	FALSE	TRUE	TRUE	TRUE
d__Bacteria;p__Firmicutes;c__Bacilli;o__Lactobacillales;f__Lactobacillaceae;g__Lactobacillus;s__Lactobacillus jensenii	0.068631	1.88994	1.96817	-0.21266	2.76388	3.87205	0	2.99436	0.024831	0.488098	0.611032	-0.07102	0.98019	0.62548	0	0.943382	1	1	0	1	FALSE	FALSE	TRUE	FALSE
d__Bacteria;p__Actinobacteriota;c__Actinomycetia;o__Mycobacteriales;f__Mycobacteriaceae;g__Lawsonella;s__Lawsonella clevelandensis	-0.59829	0.031668	0.42599	-0.40719	1.56305	2.06802	1.73773	1.73254	-0.38277	0.015313	0.245142	-0.23502	0.701888	0.987782	0.806346	0.81419	1	1	1	1	FALSE	FALSE	FALSE	FALSE
d__Bacteria;p__Firmicutes_A;c__Clostridia;o__Tissierellales;f__Peptoniphilaceae;g__Peptoniphilus_B;s__Peptoniphilus_B duerdenii	0.139383	-0.70601	-0.84095	-0.84513	1.53937	2.05022	1.71503	1.73876	0.090546	-0.34436	-0.49034	-0.48605	0.927853	0.730577	0.623893	0.62693	1	1	1	1	FALSE	FALSE	FALSE	FALSE

## Sheet: S5_Ovariancysts_nocysts
	lfc..Intercept.	lfc.Confirmed_Cysts	se..Intercept.	se.Confirmed_Cysts	W..Intercept.	W.Confirmed_Cysts	p_val..Intercept.	p_val.Confirmed_Cysts	q_val..Intercept.	q_val.Confirmed_Cysts	diff_abn..Intercept.	diff_abn.Confirmed_Cysts
d__Bacteria;p__Firmicutes_A;c__Clostridia;o__Lachnospirales;f__Lachnospiraceae;g__Stomatobaculum;s__Stomatobaculum sp002892395	-0.20793	0.037942	0.213137	0	-0.97557	0.125848	0.329278	0	1	0	FALSE	TRUE
d__Bacteria;p__Firmicutes_A;c__Clostridia;o__Tissierellales;f__Peptoniphilaceae;g__Peptoniphilus_C;__	-0.26594	0.021701	0.236768	0	-1.12322	0.074215	0.261344	0	1	0	FALSE	TRUE
d__Bacteria;p__Actinobacteriota;c__Actinomycetia;o__Mycobacteriales;f__Mycobacteriaceae;g__Corynebacterium;s__Corynebacterium amycolatum_A	-0.4446	0.428569	0.24473	0	-1.8167	1.20709	0.069263	0	1	0	FALSE	TRUE
d__Bacteria;p__Bacteroidota;c__Bacteroidia;o__Bacteroidales;f__Bacteroidaceae;g__Prevotella;s__Prevotella sp001552765	-0.19859	-0.0747	0.212	0	-0.93672	-0.2429	0.348901	0	1	0	FALSE	TRUE
d__Bacteria;p__Firmicutes_A;c__Clostridia;o__Tissierellales;f__Peptoniphilaceae;g__Parvimonas;s__Parvimonas sp001552895	1.39554	-0.6241	0.421874	0.566066	3.30796	-1.10252	0.00094	0.270234	0.037591	1	TRUE	FALSE
d__Bacteria;p__Fusobacteriota;c__Fusobacteriia;o__Fusobacteriales;f__Leptotrichiaceae;g__Sneathia;s__Sneathia amnii	1.98189	-1.16663	0.476146	0.643479	4.16237	-1.813	3.15e-05	0.069831	0.001354	1	TRUE	FALSE
d__Bacteria;p__Firmicutes_A;c__Clostridia;o__Tissierellales;f__Peptoniphilaceae;g__Peptoniphilus_A;s__Peptoniphilus_A lacrimalis	0.504035	-0.31661	0.269593	0.333251	1.86962	-0.95007	0.061537	0.342075	1	1	FALSE	FALSE
d__Bacteria;p__Firmicutes_A;c__Clostridia;o__Tissierellales;f__Peptoniphilaceae;g__Anaerococcus;s__Anaerococcus marasmi	0.381777	-0.23033	0.292036	0.405526	1.3073	-0.56799	0.191112	0.570042	1	1	FALSE	FALSE
d__Bacteria;p__Firmicutes_C;c__Negativicutes;o__Acidaminococcales;f__Acidaminococcaceae;g__Acidaminococcus;s__Acidaminococcus intestini	-0.25183	-0.19812	0.211706	0	-1.18955	-0.696	0.234224	0	1	0	FALSE	TRUE
d__Bacteria;p__Proteobacteria;c__Gammaproteobacteria;o__Enterobacterales;f__Enterobacteriaceae;g__Escherichia;s__Escherichia flexneri	0.361049	0.169494	0.30915	0.492776	1.16787	0.343958	0.242858	0.730878	1	1	FALSE	FALSE
d__Bacteria;p__Firmicutes_A;c__Clostridia;o__Tissierellales;f__Peptoniphilaceae;g__Finegoldia;s__Finegoldia magna_H	1.43713	0.21057	0.350967	0.527265	4.09476	0.399363	4.23e-05	0.689626	0.001775	1	TRUE	FALSE
d__Bacteria;p__Firmicutes_A;c__Clostridia;o__Tissierellales;f__Peptoniphilaceae;g__Anaerococcus;__	0.245025	0.23693	0.300185	0.440478	0.816245	0.537892	0.41436	0.590651	1	1	FALSE	FALSE
d__Bacteria;p__Firmicutes;c__Bacilli;o__Staphylococcales;f__Staphylococcaceae;g__Staphylococcus;s__Staphylococcus aureus	0.408552	0.582282	0.324969	0.509158	1.2572	1.14362	0.20868	0.252783	1	1	FALSE	FALSE
d__Bacteria;p__Firmicutes;c__Bacilli;o__Lactobacillales;f__Lactobacillaceae;g__Limosilactobacillus;s__Limosilactobacillus reuteri	0.314236	-0.14103	0.365969	0.545386	0.858641	-0.25858	0.390538	0.795957	1	1	FALSE	FALSE
d__Bacteria;p__Firmicutes;c__Bacilli;o__Lactobacillales;f__Lactobacillaceae;g__Lactobacillus;s__Lactobacillus iners	6.61204	-0.38801	0.488173	0.830505	13.5445	-0.4672	8.54e-42	0.640358	4.53e-40	1	TRUE	FALSE
d__Bacteria;p__Firmicutes;c__Bacilli;o__Lactobacillales;f__Lactobacillaceae;g__Lactobacillus;__	3.63976	0.027394	0.655482	1.04384	5.55279	0.026244	2.81e-08	0.979063	1.41e-06	1	TRUE	FALSE
d__Bacteria;p__Firmicutes_A;c__Clostridia;o__Peptostreptococcales;f__Peptostreptococcaceae;g__Peptostreptococcus;s__Peptostreptococcus sp000758885	0.34884	0.04707	0.301862	0.463587	1.15563	0.101533	0.247833	0.919127	1	1	FALSE	FALSE
d__Bacteria;p__Actinobacteriota;c__Actinomycetia;o__Actinomycetales;f__Bifidobacteriaceae;g__Bifidobacterium;s__Bifidobacterium vaginale_C	4.68231	-1.28301	0.537077	0.870343	8.71813	-1.47415	2.83e-18	0.140442	1.47e-16	1	TRUE	FALSE
d__Bacteria;p__Firmicutes_A;c__Clostridia;o__Tissierellales;f__Peptoniphilaceae;g__Fenollaria;s__Fenollaria massiliensis	0.238588	0.244372	0.247358	0.3548	0.964549	0.68876	0.334771	0.490975	1	1	FALSE	FALSE
d__Bacteria;p__Bacteroidota;c__Bacteroidia;o__Bacteroidales;f__Bacteroidaceae;g__Prevotella;s__Prevotella timonensis	2.17818	-0.50374	0.44765	0.609584	4.86582	-0.82637	1.14e-06	0.408596	5.24e-05	1	TRUE	FALSE
d__Bacteria;p__Firmicutes_C;c__Negativicutes;o__Veillonellales;f__Dialisteraceae;g__Dialister;s__Dialister sp001553355	2.83874	-0.87294	0.43485	0.609741	6.5281	-1.43165	6.66e-11	0.152243	3.4e-09	1	TRUE	FALSE
d__Bacteria;p__Actinobacteriota;c__Actinomycetia;o__Actinomycetales;f__Actinomycetaceae;g__Varibaculum;s__Varibaculum cambriense_B	-0.40293	0.225215	0.228036	0.307916	-1.76695	0.731415	0.077237	0.464526	1	1	FALSE	FALSE
d__Bacteria;p__Bacteroidota;c__Bacteroidia;o__Bacteroidales;f__Bacteroidaceae;g__Prevotella;s__Prevotella sp000479005	1.10768	-0.10678	0.419139	0.565638	2.64274	-0.18877	0.008224	0.85027	0.312502	1	FALSE	FALSE
d__Bacteria;p__Firmicutes_C;c__Negativicutes;o__Veillonellales;f__Veillonellaceae;g__Veillonella;s__Veillonella montpellierensis	1.62074	-0.07505	0.33916	0.584299	4.77868	-0.12844	1.76e-06	0.897803	7.94e-05	1	TRUE	FALSE
d__Bacteria;p__Bacteroidota;c__Bacteroidia;o__Bacteroidales;f__Bacteroidaceae;g__Prevotella;s__Prevotella corporis	-0.09193	0.261561	0.245147	0.378379	-0.37498	0.691267	0.707672	0.489397	1	1	FALSE	FALSE
d__Bacteria;p__Firmicutes_C;c__Negativicutes;o__Veillonellales;f__Megasphaeraceae;g__28L;s__28L sp000177555	2.34214	-0.96243	0.517099	0.709506	4.52938	-1.35648	5.92e-06	0.174948	0.00026	1	TRUE	FALSE
d__Bacteria;p__Bacteroidota;c__Bacteroidia;o__Bacteroidales;f__Porphyromonadaceae;g__Porphyromonas;s__Porphyromonas uenonis	0.084515	-0.29659	0.22822	0	0.370324	-0.94328	0.711141	0	1	0	FALSE	TRUE
d__Bacteria;p__Firmicutes;c__Bacilli;o__Lactobacillales;f__Lactobacillaceae;g__Lactobacillus;s__Lactobacillus crispatus	3.72449	1.9433	0.719462	1.10545	5.17677	1.75793	2.26e-07	0.078759	1.06e-05	1	TRUE	FALSE
d__Bacteria;p__Actinobacteriota;c__Actinomycetia;o__Mycobacteriales;f__Mycobacteriaceae;g__Corynebacterium;__	-0.17192	0.470479	0.217887	0.353841	-0.78903	1.32963	0.430097	0.183639	1	1	FALSE	FALSE
d__Bacteria;p__Bacteroidota;c__Bacteroidia;o__Bacteroidales;f__Bacteroidaceae;g__Prevotella;s__Prevotella amnii	0.563903	-0.36626	0.365368	0	1.54338	-0.63973	0.122738	0	1	0	FALSE	TRUE
d__Bacteria;p__Firmicutes;c__Bacilli;o__Lactobacillales;f__Streptococcaceae;g__Streptococcus;s__Streptococcus anginosus	0.090988	0.520527	0.324961	0.45523	0.279997	1.14344	0.77948	0.252857	1	1	FALSE	FALSE
d__Bacteria;p__Campylobacterota;c__Campylobacteria;o__Campylobacterales;f__Campylobacteraceae;g__Campylobacter_B;s__Campylobacter_B hominis	-0.33484	0.044491	0.203331	0	-1.64679	0.169683	0.099602	0	1	0	FALSE	TRUE
d__Bacteria;p__Firmicutes;c__Bacilli;o__Lactobacillales;f__Aerococcaceae;g__Aerococcus;s__Aerococcus christensenii	1.05512	-0.60864	0.415683	0.537654	2.53828	-1.13203	0.01114	0.257623	0.412172	1	FALSE	FALSE
d__Bacteria;p__Firmicutes_A;c__Clostridia;o__Tissierellales;f__Peptoniphilaceae;g__Ezakiella;s__Ezakiella coagulans	-0.26505	0.172021	0.21307	0.279786	-1.24395	0.61483	0.213518	0.538667	1	1	FALSE	FALSE
d__Bacteria;p__Actinobacteriota;c__Coriobacteriia;o__Coriobacteriales;f__Atopobiaceae;g__Fannyhessea;s__Fannyhessea vaginae	3.02197	-1.40279	0.558578	0.784338	5.41012	-1.7885	6.3e-08	0.073696	3.09e-06	1	TRUE	FALSE
d__Bacteria;p__Actinobacteriota;c__Actinomycetia;o__Actinomycetales;f__Actinomycetaceae;g__Mobiluncus;s__Mobiluncus mulieris	0.573548	-0.20393	0.338555	0.431416	1.6941	-0.47269	0.090245	0.636433	1	1	FALSE	FALSE
d__Bacteria;p__Actinobacteriota;c__Actinomycetia;o__Actinomycetales;f__Bifidobacteriaceae;g__Bifidobacterium;__	0.747068	-0.60245	0.527162	0	1.41715	-0.84087	0.156439	0	1	0	FALSE	TRUE
d__Bacteria;p__Firmicutes;c__Bacilli;o__Mycoplasmatales;f__Mycoplasmoidaceae;g__Ureaplasma;s__Ureaplasma parvum	1.54338	-0.16682	0.435569	0.645868	3.54337	-0.25829	0.000395	0.796182	0.016197	1	TRUE	FALSE
d__Bacteria;p__Bacteroidota;c__Bacteroidia;o__Bacteroidales;f__Bacteroidaceae;g__Prevotella;s__Prevotella colorans	0.937036	-0.73829	0.375031	0.416992	2.49856	-1.77052	0.01247	0.07664	0.448922	1	FALSE	FALSE
d__Bacteria;p__Bacteroidota;c__Bacteroidia;o__Bacteroidales;f__Bacteroidaceae;g__Prevotella;s__Prevotella disiens	0.008478	0.303753	0.245846	0.36052	0.034483	0.842542	0.972492	0.399485	1	1	FALSE	FALSE
d__Bacteria;p__Firmicutes;c__Bacilli;o__Lactobacillales;f__Lactobacillaceae;g__Limosilactobacillus;s__Limosilactobacillus coleohominis	0.160816	-0.16635	0.359852	0	0.446894	-0.31528	0.654952	0	1	0	FALSE	TRUE
d__Bacteria;p__Firmicutes_A;c__Clostridia;o__Lachnospirales;f__Lachnospiraceae;g__UBA629;s__UBA629 sp005465875	0.110772	-0.13738	0.35394	0	0.312969	-0.2552	0.754304	0	1	0	FALSE	TRUE
d__Bacteria;p__Actinobacteriota;c__Coriobacteriia;o__Coriobacteriales;f__Atopobiaceae;g__Fannyhessea;s__Fannyhessea vaginae_A	0.483287	-0.15957	0.327512	0.441825	1.47563	-0.36115	0.140043	0.717985	1	1	FALSE	FALSE
d__Bacteria;p__Firmicutes_A;c__Clostridia;o__Tissierellales;f__Peptoniphilaceae;g__Anaerococcus;s__Anaerococcus vaginalis_B	0.011412	0.329587	0.311811	0.415117	0.036598	0.793961	0.970806	0.427218	1	1	FALSE	FALSE
d__Bacteria;p__Campylobacterota;c__Campylobacteria;o__Campylobacterales;f__Campylobacteraceae;g__Campylobacter_B;__	-0.1187	0.458236	0.223115	0.292249	-0.53203	1.56796	0.594703	0.11689	1	1	FALSE	FALSE
d__Bacteria;p__Firmicutes;c__Bacilli;o__Staphylococcales;f__Gemellaceae;g__Gemella;s__Gemella sp002871655	-0.00069	0.117175	0.23496	0.37169	-0.00292	0.315249	0.997674	0.752573	1	1	FALSE	FALSE
d__Bacteria;p__Bacteroidota;c__Bacteroidia;o__Bacteroidales;f__Bacteroidaceae;g__Phocaeicola;s__Phocaeicola dorei	0.443279	-0.44615	0.303765	0.376561	1.45928	-1.1848	0.144487	0.236097	1	1	FALSE	FALSE
d__Bacteria;p__Fusobacteriota;c__Fusobacteriia;o__Fusobacteriales;f__Fusobacteriaceae;g__Fusobacterium;s__Fusobacterium animalis	-0.15817	-0.40075	0.210174	0	-0.75256	-1.42468	0.451713	0	1	0	FALSE	TRUE
d__Bacteria;p__Firmicutes_A;c__Clostridia;o__Tissierellales;f__Peptoniphilaceae;g__Peptoniphilus_A;s__Peptoniphilus_A sp900538655	1.63339	0.12121	0.303948	0.479055	5.3739	0.253018	7.71e-08	0.800254	3.7e-06	1	TRUE	FALSE
d__Bacteria;p__Actinobacteriota;c__Actinomycetia;o__Actinomycetales;f__Actinomycetaceae;g__Winkia;s__Winkia neuii	-0.44203	0.484962	0.20054	0	-2.20421	1.26522	0.02751	0	0.962836	0	FALSE	TRUE
d__Bacteria;p__Firmicutes;c__Bacilli;o__Lactobacillales;f__Lactobacillaceae;g__Lactobacillus;s__Lactobacillus jensenii	1.39918	-0.42085	0.52479	0.823609	2.66616	-0.51098	0.007672	0.609365	0.299221	1	FALSE	FALSE
d__Bacteria;p__Actinobacteriota;c__Actinomycetia;o__Mycobacteriales;f__Mycobacteriaceae;g__Lawsonella;s__Lawsonella clevelandensis	-0.26602	-0.04554	0.205482	0	-1.29464	-0.14785	0.195445	0	1	0	FALSE	TRUE
d__Bacteria;p__Firmicutes_A;c__Clostridia;o__Tissierellales;f__Peptoniphilaceae;g__Peptoniphilus_B;s__Peptoniphilus_B duerdenii	-0.25838	0.249579	0.219262	0.316545	-1.17841	0.788447	0.238634	0.430435	1	1	FALSE	FALSE

## Sheet: S6_fibroids_nofibroids
	lfc..Intercept.	lfc.Confirmed_fibroids	se..Intercept.	se.Confirmed_fibroids	W..Intercept.	W.Confirmed_fibroids	p_val..Intercept.	p_val.Confirmed_fibroids	q_val..Intercept.	q_val.Confirmed_fibroids	diff_abn..Intercept.	diff_abn.Confirmed_fibroids
d__Bacteria;p__Firmicutes_A;c__Clostridia;o__Lachnospirales;f__Lachnospiraceae;g__Stomatobaculum;s__Stomatobaculum sp002892395	-0.55994	0.677398	0.143082	0	-3.9134	1.73833	9.1e-05	0	0.003822	0	TRUE	TRUE
d__Bacteria;p__Firmicutes_A;c__Clostridia;o__Tissierellales;f__Peptoniphilaceae;g__Peptoniphilus_C;__	-0.33057	-0.32081	0.174678	0	-1.89243	-0.9994	0.058434	0	1	0	FALSE	TRUE
d__Bacteria;p__Actinobacteriota;c__Actinomycetia;o__Mycobacteriales;f__Mycobacteriaceae;g__Corynebacterium;s__Corynebacterium amycolatum_A	-0.45963	0.039499	0.220926	0	-2.08047	0.113176	0.037482	0	1	0	FALSE	TRUE
d__Bacteria;p__Bacteroidota;c__Bacteroidia;o__Bacteroidales;f__Bacteroidaceae;g__Prevotella;s__Prevotella sp001552765	-0.4407	0.157344	0.158924	0	-2.77304	0.428749	0.005553	0	0.199926	0	FALSE	TRUE
d__Bacteria;p__Firmicutes_A;c__Clostridia;o__Tissierellales;f__Peptoniphilaceae;g__Parvimonas;s__Parvimonas sp001552895	0.475192	1.74912	0.309625	0.67921	1.53473	2.57523	0.124849	0.010017	1	0.480834	FALSE	FALSE
d__Bacteria;p__Fusobacteriota;c__Fusobacteriia;o__Fusobacteriales;f__Leptotrichiaceae;g__Sneathia;s__Sneathia amnii	0.579662	2.68222	0.330025	0.769398	1.75642	3.48613	0.079017	0.00049	1	0.024993	FALSE	TRUE
d__Bacteria;p__Firmicutes_A;c__Clostridia;o__Tissierellales;f__Peptoniphilaceae;g__Peptoniphilus_A;s__Peptoniphilus_A lacrimalis	-0.07369	0.983936	0.18895	0.415238	-0.39001	2.36957	0.696526	0.017809	1	0.801387	FALSE	FALSE
d__Bacteria;p__Firmicutes_A;c__Clostridia;o__Tissierellales;f__Peptoniphilaceae;g__Anaerococcus;s__Anaerococcus marasmi	0.049529	0.261465	0.242316	0.442516	0.204398	0.590859	0.838042	0.554615	1	1	FALSE	FALSE
d__Bacteria;p__Firmicutes_C;c__Negativicutes;o__Acidaminococcales;f__Acidaminococcaceae;g__Acidaminococcus;s__Acidaminococcus intestini	-0.48142	-0.04572	0.157039	0	-3.0656	-0.13854	0.002172	0	0.084722	0	FALSE	TRUE
d__Bacteria;p__Proteobacteria;c__Gammaproteobacteria;o__Enterobacterales;f__Enterobacteriaceae;g__Escherichia;s__Escherichia flexneri	0.396169	-0.46781	0.282843	0.4754	1.40067	-0.98404	0.161313	0.325098	1	1	FALSE	FALSE
d__Bacteria;p__Firmicutes_A;c__Clostridia;o__Tissierellales;f__Peptoniphilaceae;g__Finegoldia;s__Finegoldia magna_H	1.51138	-0.54747	0.284323	0.589683	5.31572	-0.92842	1.06e-07	0.353189	4.99e-06	1	TRUE	FALSE
d__Bacteria;p__Firmicutes_A;c__Clostridia;o__Tissierellales;f__Peptoniphilaceae;g__Anaerococcus;__	0.215541	-0.16049	0.242576	0.50017	0.888551	-0.32087	0.374244	0.748305	1	1	FALSE	FALSE
d__Bacteria;p__Firmicutes;c__Bacilli;o__Staphylococcales;f__Staphylococcaceae;g__Staphylococcus;s__Staphylococcus aureus	0.528075	-0.21815	0.299319	0.515529	1.76426	-0.42317	0.077689	0.672173	1	1	FALSE	FALSE
d__Bacteria;p__Firmicutes;c__Bacilli;o__Lactobacillales;f__Lactobacillaceae;g__Limosilactobacillus;s__Limosilactobacillus reuteri	0.196548	-0.35194	0.331078	0	0.59366	-0.66681	0.55274	0	1	0	FALSE	TRUE
d__Bacteria;p__Firmicutes;c__Bacilli;o__Lactobacillales;f__Lactobacillaceae;g__Lactobacillus;s__Lactobacillus iners	6.3567	-0.20502	0.481874	0.799332	13.1916	-0.25649	9.8e-40	0.797576	5.2e-38	1	TRUE	FALSE
d__Bacteria;p__Firmicutes;c__Bacilli;o__Lactobacillales;f__Lactobacillaceae;g__Lactobacillus;__	3.49147	-0.02897	0.592565	1.11959	5.89213	-0.02588	3.81e-09	0.979357	1.87e-07	1	TRUE	FALSE
d__Bacteria;p__Firmicutes_A;c__Clostridia;o__Peptostreptococcales;f__Peptostreptococcaceae;g__Peptostreptococcus;s__Peptostreptococcus sp000758885	-0.01197	0.719188	0.227547	0.570472	-0.05259	1.26069	0.95806	0.207421	1	1	FALSE	FALSE
d__Bacteria;p__Actinobacteriota;c__Actinomycetia;o__Actinomycetales;f__Bifidobacteriaceae;g__Bifidobacterium;s__Bifidobacterium vaginale_C	3.34004	2.32707	0.516617	0.805316	6.46522	2.88963	1.01e-10	0.003857	5.16e-09	0.192846	TRUE	FALSE
d__Bacteria;p__Firmicutes_A;c__Clostridia;o__Tissierellales;f__Peptoniphilaceae;g__Fenollaria;s__Fenollaria massiliensis	0.079596	0.289514	0.181888	0.444363	0.437608	0.651526	0.661671	0.514707	1	1	FALSE	FALSE
d__Bacteria;p__Bacteroidota;c__Bacteroidia;o__Bacteroidales;f__Bacteroidaceae;g__Prevotella;s__Prevotella timonensis	1.58594	0.790034	0.362969	0.70282	4.36934	1.12409	1.25e-05	0.260974	0.000561	1	TRUE	FALSE
d__Bacteria;p__Firmicutes_C;c__Negativicutes;o__Veillonellales;f__Dialisteraceae;g__Dialister;s__Dialister sp001553355	1.97764	1.22419	0.369916	0.662688	5.34617	1.84732	8.98e-08	0.064701	4.31e-06	1	TRUE	FALSE
d__Bacteria;p__Actinobacteriota;c__Actinomycetia;o__Actinomycetales;f__Actinomycetaceae;g__Varibaculum;s__Varibaculum cambriense_B	-0.47926	-0.01645	0.16889	0	-2.83769	-0.04441	0.004544	0	0.16813	0	FALSE	TRUE
d__Bacteria;p__Bacteroidota;c__Bacteroidia;o__Bacteroidales;f__Bacteroidaceae;g__Prevotella;s__Prevotella sp000479005	0.422675	1.62145	0.254914	0.774114	1.6581	2.09459	0.097296	0.036208	1	1	FALSE	FALSE
d__Bacteria;p__Firmicutes_C;c__Negativicutes;o__Veillonellales;f__Veillonellaceae;g__Veillonella;s__Veillonella montpellierensis	1.47208	-0.16086	0.304521	0.629698	4.83407	-0.25545	1.34e-06	0.798372	6.15e-05	1	TRUE	FALSE
d__Bacteria;p__Bacteroidota;c__Bacteroidia;o__Bacteroidales;f__Bacteroidaceae;g__Prevotella;s__Prevotella corporis	-0.10691	-0.17778	0.202984	0	-0.52668	-0.42721	0.598418	0	1	0	FALSE	TRUE
d__Bacteria;p__Firmicutes_C;c__Negativicutes;o__Veillonellales;f__Megasphaeraceae;g__28L;s__28L sp000177555	0.929422	2.98334	0.379483	0.781296	2.44918	3.81845	0.014318	0.000134	0.472504	0.007118	FALSE	TRUE
d__Bacteria;p__Bacteroidota;c__Bacteroidia;o__Bacteroidales;f__Porphyromonadaceae;g__Porphyromonas;s__Porphyromonas uenonis	-0.33105	0.458614	0.19103	0.331372	-1.73299	1.38399	0.083097	0.166362	1	1	FALSE	FALSE
d__Bacteria;p__Firmicutes;c__Bacilli;o__Lactobacillales;f__Lactobacillaceae;g__Lactobacillus;s__Lactobacillus crispatus	4.78648	-1.65323	0.66431	1.14206	7.2052	-1.44759	5.8e-13	0.147732	3.01e-11	1	TRUE	FALSE
d__Bacteria;p__Actinobacteriota;c__Actinomycetia;o__Mycobacteriales;f__Mycobacteriaceae;g__Corynebacterium;__	-0.2541	0.322284	0.170005	0.438735	-1.49465	0.734577	0.135007	0.462597	1	1	FALSE	FALSE
d__Bacteria;p__Bacteroidota;c__Bacteroidia;o__Bacteroidales;f__Bacteroidaceae;g__Prevotella;s__Prevotella amnii	-0.34868	2.0579	0.232393	0.714492	-1.50039	2.88023	0.133514	0.003974	1	0.194719	FALSE	FALSE
d__Bacteria;p__Firmicutes;c__Bacilli;o__Lactobacillales;f__Streptococcaceae;g__Streptococcus;s__Streptococcus anginosus	0.000123	0.416884	0.229369	0.604148	0.000535	0.690036	0.999573	0.490171	1	1	FALSE	FALSE
d__Bacteria;p__Campylobacterota;c__Campylobacteria;o__Campylobacterales;f__Campylobacteraceae;g__Campylobacter_B;s__Campylobacter_B hominis	-0.5521	0.227773	0.131399	0	-4.20173	0.651929	2.65e-05	0	0.001165	0	TRUE	TRUE
d__Bacteria;p__Firmicutes;c__Bacilli;o__Lactobacillales;f__Aerococcaceae;g__Aerococcus;s__Aerococcus christensenii	0.652136	0.010171	0.356701	0.554602	1.82824	0.018339	0.067513	0.985369	1	1	FALSE	FALSE
d__Bacteria;p__Firmicutes_A;c__Clostridia;o__Tissierellales;f__Peptoniphilaceae;g__Ezakiella;s__Ezakiella coagulans	-0.35083	-0.05347	0.152665	0	-2.29802	-0.15771	0.021561	0	0.689947	0	FALSE	TRUE
d__Bacteria;p__Actinobacteriota;c__Coriobacteriia;o__Coriobacteriales;f__Atopobiaceae;g__Fannyhessea;s__Fannyhessea vaginae	1.69314	2.12566	0.460896	0.878038	3.67358	2.42092	0.000239	0.015481	0.009806	0.712129	TRUE	FALSE
d__Bacteria;p__Actinobacteriota;c__Actinomycetia;o__Actinomycetales;f__Actinomycetaceae;g__Mobiluncus;s__Mobiluncus mulieris	-0.24321	1.94314	0.204144	0.541757	-1.19138	3.58674	0.233504	0.000335	1	0.017411	FALSE	TRUE
d__Bacteria;p__Actinobacteriota;c__Actinomycetia;o__Actinomycetales;f__Bifidobacteriaceae;g__Bifidobacterium;__	0.473699	-0.42248	0.454665	0	1.04186	-0.56437	0.297475	0	1	0	FALSE	TRUE
d__Bacteria;p__Firmicutes;c__Bacilli;o__Mycoplasmatales;f__Mycoplasmoidaceae;g__Ureaplasma;s__Ureaplasma parvum	1.35623	-0.14928	0.36988	0.711583	3.66666	-0.20978	0.000246	0.83384	0.00983	1	TRUE	FALSE
d__Bacteria;p__Bacteroidota;c__Bacteroidia;o__Bacteroidales;f__Bacteroidaceae;g__Prevotella;s__Prevotella colorans	0.054581	1.47182	0.205538	0.634581	0.265551	2.31936	0.790585	0.020376	1	0.896528	FALSE	FALSE
d__Bacteria;p__Bacteroidota;c__Bacteroidia;o__Bacteroidales;f__Bacteroidaceae;g__Prevotella;s__Prevotella disiens	-0.05064	0.027134	0.209342	0.385324	-0.2419	0.070418	0.808857	0.943861	1	1	FALSE	FALSE
d__Bacteria;p__Firmicutes;c__Bacilli;o__Lactobacillales;f__Lactobacillaceae;g__Limosilactobacillus;s__Limosilactobacillus coleohominis	0.002546	-0.24688	0.318803	0.528359	0.007987	-0.46726	0.993627	0.640314	1	1	FALSE	FALSE
d__Bacteria;p__Firmicutes_A;c__Clostridia;o__Lachnospirales;f__Lachnospiraceae;g__UBA629;s__UBA629 sp005465875	-0.66628	1.89464	0.16691	0	-3.99185	2.53261	6.56e-05	0	0.002819	0	TRUE	TRUE
d__Bacteria;p__Actinobacteriota;c__Coriobacteriia;o__Coriobacteriales;f__Atopobiaceae;g__Fannyhessea;s__Fannyhessea vaginae_A	-0.09574	1.19251	0.211276	0.587024	-0.45315	2.03145	0.650442	0.042209	1	1	FALSE	FALSE
d__Bacteria;p__Firmicutes_A;c__Clostridia;o__Tissierellales;f__Peptoniphilaceae;g__Anaerococcus;s__Anaerococcus vaginalis_B	-0.1505	0.410208	0.216341	0.551326	-0.69565	0.744039	0.486649	0.456853	1	1	FALSE	FALSE
d__Bacteria;p__Campylobacterota;c__Campylobacteria;o__Campylobacterales;f__Campylobacteraceae;g__Campylobacter_B;__	-0.05539	-0.18831	0.157976	0	-0.35062	-0.51198	0.725875	0	1	0	FALSE	TRUE
d__Bacteria;p__Firmicutes;c__Bacilli;o__Staphylococcales;f__Gemellaceae;g__Gemella;s__Gemella sp002871655	-0.08153	-0.14155	0.20799	0	-0.39198	-0.37781	0.695076	0	1	0	FALSE	TRUE
d__Bacteria;p__Bacteroidota;c__Bacteroidia;o__Bacteroidales;f__Bacteroidaceae;g__Phocaeicola;s__Phocaeicola dorei	-0.03184	0.466656	0.223486	0.471972	-0.14245	0.988738	0.886721	0.322791	1	1	FALSE	FALSE
d__Bacteria;p__Fusobacteriota;c__Fusobacteriia;o__Fusobacteriales;f__Fusobacteriaceae;g__Fusobacterium;s__Fusobacterium animalis	-0.42361	-0.18722	0.157744	0	-2.68543	-0.59011	0.007244	0	0.246282	0	FALSE	TRUE
d__Bacteria;p__Firmicutes_A;c__Clostridia;o__Tissierellales;f__Peptoniphilaceae;g__Peptoniphilus_A;s__Peptoniphilus_A sp900538655	1.56178	-0.16771	0.262156	0.51542	5.95746	-0.32538	2.56e-09	0.744894	1.28e-07	1	TRUE	FALSE
d__Bacteria;p__Actinobacteriota;c__Actinomycetia;o__Actinomycetales;f__Actinomycetaceae;g__Winkia;s__Winkia neuii	-0.33573	-0.29973	0.210199	0	-1.59719	-0.86336	0.110224	0	1	0	FALSE	TRUE
d__Bacteria;p__Firmicutes;c__Bacilli;o__Lactobacillales;f__Lactobacillaceae;g__Lactobacillus;s__Lactobacillus jensenii	1.51015	-1.49316	0.509797	0	2.96226	-2.20158	0.003054	0	0.116049	0	FALSE	TRUE
d__Bacteria;p__Actinobacteriota;c__Actinomycetia;o__Mycobacteriales;f__Mycobacteriaceae;g__Lawsonella;s__Lawsonella clevelandensis	-0.43577	-0.05082	0.160447	0	-2.71595	-0.14647	0.006609	0	0.2313	0	FALSE	TRUE
d__Bacteria;p__Firmicutes_A;c__Clostridia;o__Tissierellales;f__Peptoniphilaceae;g__Peptoniphilus_B;s__Peptoniphilus_B duerdenii	-0.19364	-0.46442	0.175042	0	-1.10622	-1.44676	0.26863	0	1	0	FALSE	TRUE

## Sheet: S7_AUB_NoAUB
lfc.taxon	lfc..Intercept.	lfc.Confirmed_AUB	se..Intercept.	se.Confirmed_AUB	W..Intercept.	W.Confirmed_AUB	p_val..Intercept.	p_val.Confirmed_AUB	q_val..Intercept.	q_val.Confirmed_AUB	diff_abn..Intercept.	diff_abn.Confirmed_AUB
d__Bacteria;p__Firmicutes_A;c__Clostridia;o__Lachnospirales;f__Lachnospiraceae;g__Stomatobaculum;s__Stomatobaculum sp002892395	-0.58027	0.568312	0.147994	0	-3.92091	1.55195	8.82e-05	0	0.003793	0	TRUE	TRUE
d__Bacteria;p__Firmicutes_A;c__Clostridia;o__Tissierellales;f__Peptoniphilaceae;g__Peptoniphilus_C;__	-0.34093	-0.36998	0.179749	0	-1.8967	-1.22746	0.057867	0	1	0	FALSE	TRUE
d__Bacteria;p__Actinobacteriota;c__Actinomycetia;o__Mycobacteriales;f__Mycobacteriaceae;g__Corynebacterium;s__Corynebacterium amycolatum_A	-0.49949	0.048744	0.226705	0.34447	-2.20325	0.141503	0.027577	0.887472	0.854886	1	FALSE	FALSE
d__Bacteria;p__Bacteroidota;c__Bacteroidia;o__Bacteroidales;f__Bacteroidaceae;g__Prevotella;s__Prevotella sp001552765	-0.45586	0.079512	0.163863	0	-2.78194	0.231807	0.005404	0	0.199931	0	FALSE	TRUE
d__Bacteria;p__Firmicutes_A;c__Clostridia;o__Tissierellales;f__Peptoniphilaceae;g__Parvimonas;s__Parvimonas sp001552895	0.319126	1.96213	0.297686	0.661639	1.07202	2.96557	0.283711	0.003021	1	0.14502	FALSE	FALSE
d__Bacteria;p__Fusobacteriota;c__Fusobacteriia;o__Fusobacteriales;f__Leptotrichiaceae;g__Sneathia;s__Sneathia amnii	0.48517	2.62009	0.331558	0.742152	1.4633	3.53039	0.143384	0.000415	1	0.021577	FALSE	TRUE
d__Bacteria;p__Firmicutes_A;c__Clostridia;o__Tissierellales;f__Peptoniphilaceae;g__Peptoniphilus_A;s__Peptoniphilus_A lacrimalis	-0.07289	0.781638	0.193025	0.405077	-0.37761	1.9296	0.705719	0.053656	1	1	FALSE	FALSE
d__Bacteria;p__Firmicutes_A;c__Clostridia;o__Tissierellales;f__Peptoniphilaceae;g__Anaerococcus;s__Anaerococcus marasmi	0.00656	0.260146	0.250752	0.424554	0.026162	0.612752	0.979128	0.540041	1	1	FALSE	FALSE
d__Bacteria;p__Firmicutes_C;c__Negativicutes;o__Acidaminococcales;f__Acidaminococcaceae;g__Acidaminococcus;s__Acidaminococcus intestini	-0.53729	0.020777	0.153671	0	-3.49637	0.063213	0.000472	0	0.019809	0	TRUE	TRUE
d__Bacteria;p__Proteobacteria;c__Gammaproteobacteria;o__Enterobacterales;f__Enterobacteriaceae;g__Escherichia;s__Escherichia flexneri	0.309213	-0.26687	0.289332	0.476738	1.06871	-0.55978	0.285199	0.575627	1	1	FALSE	FALSE
d__Bacteria;p__Firmicutes_A;c__Clostridia;o__Tissierellales;f__Peptoniphilaceae;g__Finegoldia;s__Finegoldia magna_H	1.51598	-0.62227	0.283925	0.569964	5.33937	-1.09178	9.33e-08	0.274931	4.48e-06	1	TRUE	FALSE
d__Bacteria;p__Firmicutes_A;c__Clostridia;o__Tissierellales;f__Peptoniphilaceae;g__Anaerococcus;__	0.263909	-0.40576	0.248578	0	1.06167	-0.87314	0.288383	0	1	0	FALSE	TRUE
d__Bacteria;p__Firmicutes;c__Bacilli;o__Staphylococcales;f__Staphylococcaceae;g__Staphylococcus;s__Staphylococcus aureus	0.435899	-0.02378	0.304808	0.514055	1.43008	-0.04626	0.152694	0.963107	1	1	FALSE	FALSE
d__Bacteria;p__Firmicutes;c__Bacilli;o__Lactobacillales;f__Lactobacillaceae;g__Limosilactobacillus;s__Limosilactobacillus reuteri	0.10899	-0.15967	0.332953	0.54268	0.327342	-0.29423	0.743409	0.768581	1	1	FALSE	FALSE
d__Bacteria;p__Firmicutes;c__Bacilli;o__Lactobacillales;f__Lactobacillaceae;g__Lactobacillus;s__Lactobacillus iners	6.33932	-0.24301	0.492222	0.788122	12.879	-0.30834	5.91e-38	0.757826	3.13e-36	1	TRUE	FALSE
d__Bacteria;p__Firmicutes;c__Bacilli;o__Lactobacillales;f__Lactobacillaceae;g__Lactobacillus;__	3.58749	-0.43349	0.616534	1.05669	5.81881	-0.41024	5.93e-09	0.681633	2.96e-07	1	TRUE	FALSE
d__Bacteria;p__Firmicutes_A;c__Clostridia;o__Peptostreptococcales;f__Peptostreptococcaceae;g__Peptostreptococcus;s__Peptostreptococcus sp000758885	-0.00848	0.532662	0.233611	0.539792	-0.03629	0.986791	0.971051	0.323745	1	1	FALSE	FALSE
d__Bacteria;p__Actinobacteriota;c__Actinomycetia;o__Actinomycetales;f__Bifidobacteriaceae;g__Bifidobacterium;s__Bifidobacterium vaginale_C	3.07917	2.81147	0.504509	0.810889	6.1033	3.46715	1.04e-09	0.000526	5.3e-08	0.026827	TRUE	TRUE
d__Bacteria;p__Firmicutes_A;c__Clostridia;o__Tissierellales;f__Peptoniphilaceae;g__Fenollaria;s__Fenollaria massiliensis	0.148657	-0.06063	0.191687	0.401776	0.775516	-0.1509	0.438035	0.880053	1	1	FALSE	FALSE
d__Bacteria;p__Bacteroidota;c__Bacteroidia;o__Bacteroidales;f__Bacteroidaceae;g__Prevotella;s__Prevotella timonensis	1.47729	0.943658	0.358935	0.698385	4.11577	1.3512	3.86e-05	0.176631	0.001775	1	TRUE	FALSE
d__Bacteria;p__Firmicutes_C;c__Negativicutes;o__Veillonellales;f__Dialisteraceae;g__Dialister;s__Dialister sp001553355	1.76449	1.66134	0.373381	0.633693	4.72572	2.62168	2.29e-06	0.00875	0.000108	0.411241	TRUE	FALSE
d__Bacteria;p__Actinobacteriota;c__Actinomycetia;o__Actinomycetales;f__Actinomycetaceae;g__Varibaculum;s__Varibaculum cambriense_B	-0.4611	-0.18144	0.179117	0	-2.57429	-0.54771	0.010045	0	0.341515	0	FALSE	TRUE
d__Bacteria;p__Bacteroidota;c__Bacteroidia;o__Bacteroidales;f__Bacteroidaceae;g__Prevotella;s__Prevotella sp000479005	0.257402	1.87453	0.245515	0.723927	1.04842	2.58939	0.294446	0.009615	1	0.442275	FALSE	FALSE
d__Bacteria;p__Firmicutes_C;c__Negativicutes;o__Veillonellales;f__Veillonellaceae;g__Veillonella;s__Veillonella montpellierensis	1.31441	0.230751	0.319657	0.597068	4.11192	0.386474	3.92e-05	0.699146	0.001775	1	TRUE	FALSE
d__Bacteria;p__Bacteroidota;c__Bacteroidia;o__Bacteroidales;f__Bacteroidaceae;g__Prevotella;s__Prevotella corporis	-0.10755	-0.27	0.208197	0	-0.51656	-0.69056	0.605462	0	1	0	FALSE	TRUE
d__Bacteria;p__Firmicutes_C;c__Negativicutes;o__Veillonellales;f__Megasphaeraceae;g__28L;s__28L sp000177555	0.797698	3.00891	0.355749	0.795108	2.24231	3.78428	0.024941	0.000154	0.798127	0.00817	FALSE	TRUE
d__Bacteria;p__Bacteroidota;c__Bacteroidia;o__Bacteroidales;f__Porphyromonadaceae;g__Porphyromonas;s__Porphyromonas uenonis	-0.34144	0.338658	0.197015	0.321097	-1.73306	1.05469	0.083086	0.291566	1	1	FALSE	FALSE
d__Bacteria;p__Firmicutes;c__Bacilli;o__Lactobacillales;f__Lactobacillaceae;g__Lactobacillus;s__Lactobacillus crispatus	4.74462	-1.48391	0.666248	1.15267	7.12141	-1.28736	1.07e-12	0.197968	5.56e-11	1	TRUE	FALSE
d__Bacteria;p__Actinobacteriota;c__Actinomycetia;o__Mycobacteriales;f__Mycobacteriaceae;g__Corynebacterium;__	-0.26114	0.20438	0.174248	0.410802	-1.49864	0.497516	0.133966	0.618825	1	1	FALSE	FALSE
d__Bacteria;p__Bacteroidota;c__Bacteroidia;o__Bacteroidales;f__Bacteroidaceae;g__Prevotella;s__Prevotella amnii	-0.297	1.60071	0.249274	0.683049	-1.19145	2.34348	0.233479	0.019105	1	0.840617	FALSE	FALSE
d__Bacteria;p__Firmicutes;c__Bacilli;o__Lactobacillales;f__Streptococcaceae;g__Streptococcus;s__Streptococcus anginosus	-0.04799	0.41734	0.230239	0.574068	-0.20844	0.726987	0.834884	0.467234	1	1	FALSE	FALSE
d__Bacteria;p__Campylobacterota;c__Campylobacteria;o__Campylobacterales;f__Campylobacteraceae;g__Campylobacter_B;s__Campylobacter_B hominis	-0.55703	0.111934	0.140563	0.315833	-3.96284	0.354407	7.41e-05	0.723034	0.003259	1	TRUE	FALSE
d__Bacteria;p__Firmicutes;c__Bacilli;o__Lactobacillales;f__Aerococcaceae;g__Aerococcus;s__Aerococcus christensenii	0.408274	0.652637	0.345002	0.597861	1.1834	1.09162	0.236651	0.275	1	1	FALSE	FALSE
d__Bacteria;p__Firmicutes_A;c__Clostridia;o__Tissierellales;f__Peptoniphilaceae;g__Ezakiella;s__Ezakiella coagulans	-0.36207	-0.12422	0.156585	0	-2.3123	-0.39303	0.020761	0	0.685113	0	FALSE	TRUE
d__Bacteria;p__Actinobacteriota;c__Coriobacteriia;o__Coriobacteriales;f__Atopobiaceae;g__Fannyhessea;s__Fannyhessea vaginae	1.38835	2.76412	0.452879	0.833342	3.06562	3.31691	0.002172	0.00091	0.086888	0.0446	FALSE	TRUE
d__Bacteria;p__Actinobacteriota;c__Actinomycetia;o__Actinomycetales;f__Actinomycetaceae;g__Mobiluncus;s__Mobiluncus mulieris	-0.28477	1.78457	0.201651	0.532048	-1.41218	3.35415	0.157896	0.000796	1	0.039804	FALSE	TRUE
d__Bacteria;p__Actinobacteriota;c__Actinomycetia;o__Actinomycetales;f__Bifidobacteriaceae;g__Bifidobacterium;__	0.265147	0.15018	0.434061	0.812651	0.610851	0.184803	0.541298	0.853384	1	1	FALSE	FALSE
d__Bacteria;p__Firmicutes;c__Bacilli;o__Mycoplasmatales;f__Mycoplasmoidaceae;g__Ureaplasma;s__Ureaplasma parvum	1.20366	0.225492	0.36729	0.713989	3.27714	0.31582	0.001049	0.752139	0.042995	1	TRUE	FALSE
d__Bacteria;p__Bacteroidota;c__Bacteroidia;o__Bacteroidales;f__Bacteroidaceae;g__Prevotella;s__Prevotella colorans	0.003592	1.38526	0.204979	0.602302	0.017523	2.29994	0.98602	0.021452	1	0.922418	FALSE	FALSE
d__Bacteria;p__Bacteroidota;c__Bacteroidia;o__Bacteroidales;f__Bacteroidaceae;g__Prevotella;s__Prevotella disiens	-0.04883	-0.09128	0.214554	0.367203	-0.2276	-0.24858	0.819956	0.803683	1	1	FALSE	FALSE
d__Bacteria;p__Firmicutes;c__Bacilli;o__Lactobacillales;f__Lactobacillaceae;g__Limosilactobacillus;s__Limosilactobacillus coleohominis	0.062426	-0.51988	0.334561	0	0.186589	-1.07148	0.851983	0	1	0	FALSE	TRUE
d__Bacteria;p__Firmicutes_A;c__Clostridia;o__Lachnospirales;f__Lachnospiraceae;g__UBA629;s__UBA629 sp005465875	-0.55676	1.27351	0.210079	0.68881	-2.65024	1.84886	0.008044	0.064479	0.281525	1	FALSE	FALSE
d__Bacteria;p__Actinobacteriota;c__Coriobacteriia;o__Coriobacteriales;f__Atopobiaceae;g__Fannyhessea;s__Fannyhessea vaginae_A	-0.21411	1.33962	0.196171	0.56682	-1.09146	2.36339	0.275072	0.018109	1	0.814888	FALSE	FALSE
d__Bacteria;p__Firmicutes_A;c__Clostridia;o__Tissierellales;f__Peptoniphilaceae;g__Anaerococcus;s__Anaerococcus vaginalis_B	-0.15303	0.270388	0.22263	0.516969	-0.68738	0.523026	0.491843	0.600956	1	1	FALSE	FALSE
d__Bacteria;p__Campylobacterota;c__Campylobacteria;o__Campylobacterales;f__Campylobacteraceae;g__Campylobacter_B;__	-0.05379	-0.2865	0.159646	0	-0.33693	-0.83646	0.736173	0	1	0	FALSE	TRUE
d__Bacteria;p__Firmicutes;c__Bacilli;o__Staphylococcales;f__Gemellaceae;g__Gemella;s__Gemella sp002871655	-0.12883	-0.09284	0.21153	0.368168	-0.60903	-0.25217	0.542502	0.800907	1	1	FALSE	FALSE
d__Bacteria;p__Bacteroidota;c__Bacteroidia;o__Bacteroidales;f__Bacteroidaceae;g__Phocaeicola;s__Phocaeicola dorei	-0.17952	0.770342	0.21753	0.465539	-0.82526	1.65473	0.409225	0.097979	1	1	FALSE	FALSE
d__Bacteria;p__Fusobacteriota;c__Fusobacteriia;o__Fusobacteriales;f__Fusobacteriaceae;g__Fusobacterium;s__Fusobacterium animalis	-0.48032	-0.10527	0.156723	0	-3.06479	-0.33329	0.002178	0	0.086888	0	FALSE	TRUE
d__Bacteria;p__Firmicutes_A;c__Clostridia;o__Tissierellales;f__Peptoniphilaceae;g__Peptoniphilus_A;s__Peptoniphilus_A sp900538655	1.46108	0.048436	0.273059	0.493829	5.35077	0.098083	8.76e-08	0.921867	4.29e-06	1	TRUE	FALSE
d__Bacteria;p__Actinobacteriota;c__Actinomycetia;o__Actinomycetales;f__Actinomycetaceae;g__Winkia;s__Winkia neuii	-0.34632	-0.35012	0.217232	0	-1.59422	-1.06	0.110886	0	1	0	FALSE	TRUE
d__Bacteria;p__Firmicutes;c__Bacilli;o__Lactobacillales;f__Lactobacillaceae;g__Lactobacillus;s__Lactobacillus jensenii	1.46633	-1.33234	0.522651	0.701653	2.80557	-1.89886	0.005023	0.057582	0.190867	1	FALSE	FALSE
d__Bacteria;p__Actinobacteriota;c__Actinomycetia;o__Mycobacteriales;f__Mycobacteriaceae;g__Lawsonella;s__Lawsonella clevelandensis	-0.4507	-0.11039	0.165435	0	-2.72435	-0.34094	0.006443	0	0.231939	0	FALSE	TRUE
d__Bacteria;p__Firmicutes_A;c__Clostridia;o__Tissierellales;f__Peptoniphilaceae;g__Peptoniphilus_B;s__Peptoniphilus_B duerdenii	-0.19805	-0.51893	0.179141	0	-1.10553	-1.72498	0.26893	0	1	0	FALSE	TRUE

## Sheet: S8_heavy_menstrual
lfc.taxon	lfc..Intercept.	lfc.Heavy_menstrual	se..Intercept.	se.Heavy_menstrual	W..Intercept.	W.Heavy_menstrual	p_val..Intercept.	p_val.Heavy_menstrual	q_val..Intercept.	q_val.Heavy_menstrual	diff_abn..Intercept.	diff_abn.Heavy_menstrual
d__Bacteria;p__Firmicutes_A;c__Clostridia;o__Lachnospirales;f__Lachnospiraceae;g__Stomatobaculum;s__Stomatobaculum sp002892395	-0.57947	0.507428	0.144947	0.436104	-3.99784	1.16355	6.39e-05	0.244607	0.002749	1	TRUE	FALSE
d__Bacteria;p__Firmicutes_A;c__Clostridia;o__Tissierellales;f__Peptoniphilaceae;g__Peptoniphilus_C;__	-0.37001	-0.65572	0.171646	0	-2.15568	-2.07869	0.031108	0	0.902141	0	FALSE	TRUE
d__Bacteria;p__Actinobacteriota;c__Actinomycetia;o__Mycobacteriales;f__Mycobacteriaceae;g__Corynebacterium;s__Corynebacterium amycolatum_A	-0.55027	0.012218	0.210236	0.374368	-2.61738	0.032636	0.008861	0.973965	0.283542	1	FALSE	FALSE
d__Bacteria;p__Bacteroidota;c__Bacteroidia;o__Bacteroidales;f__Bacteroidaceae;g__Prevotella;s__Prevotella sp001552765	-0.51167	0.075922	0.158048	0	-3.23743	0.187392	0.001206	0	0.047038	0	TRUE	TRUE
d__Bacteria;p__Firmicutes_A;c__Clostridia;o__Tissierellales;f__Peptoniphilaceae;g__Parvimonas;s__Parvimonas sp001552895	0.407899	2.05004	0.288626	0.756979	1.41325	2.70818	0.157584	0.006765	1	0.345033	FALSE	FALSE
d__Bacteria;p__Fusobacteriota;c__Fusobacteriia;o__Fusobacteriales;f__Leptotrichiaceae;g__Sneathia;s__Sneathia amnii	0.749354	2.20923	0.335706	0.874755	2.23217	2.52554	0.025604	0.011552	0.768108	0.577603	FALSE	FALSE
d__Bacteria;p__Firmicutes_A;c__Clostridia;o__Tissierellales;f__Peptoniphilaceae;g__Peptoniphilus_A;s__Peptoniphilus_A lacrimalis	0.001576	0.487666	0.193379	0.444176	0.008149	1.09791	0.993498	0.272244	1	1	FALSE	FALSE
d__Bacteria;p__Firmicutes_A;c__Clostridia;o__Tissierellales;f__Peptoniphilaceae;g__Anaerococcus;s__Anaerococcus marasmi	-0.0107	0.160453	0.232178	0.481134	-0.0461	0.333489	0.963234	0.738765	1	1	FALSE	FALSE
d__Bacteria;p__Firmicutes_C;c__Negativicutes;o__Acidaminococcales;f__Acidaminococcaceae;g__Acidaminococcus;s__Acidaminococcus intestini	-0.53592	-0.24787	0.15082	0	-3.55339	-0.6651	0.00038	0	0.015212	0	TRUE	TRUE
d__Bacteria;p__Proteobacteria;c__Gammaproteobacteria;o__Enterobacterales;f__Enterobacteriaceae;g__Escherichia;s__Escherichia flexneri	0.212909	-0.22827	0.264378	0.566025	0.805319	-0.40329	0.420635	0.686737	1	1	FALSE	FALSE
d__Bacteria;p__Firmicutes_A;c__Clostridia;o__Tissierellales;f__Peptoniphilaceae;g__Finegoldia;s__Finegoldia magna_H	1.53536	-1.20861	0.265766	0.648497	5.77711	-1.8637	7.6e-09	0.062363	3.65e-07	1	TRUE	FALSE
d__Bacteria;p__Firmicutes_A;c__Clostridia;o__Tissierellales;f__Peptoniphilaceae;g__Anaerococcus;__	0.192287	-0.52415	0.236743	0	0.812218	-0.98001	0.416667	0	1	0	FALSE	TRUE
d__Bacteria;p__Firmicutes;c__Bacilli;o__Staphylococcales;f__Staphylococcaceae;g__Staphylococcus;s__Staphylococcus aureus	0.504821	-0.59623	0.27843	0.577517	1.8131	-1.0324	0.069816	0.301886	1	1	FALSE	FALSE
d__Bacteria;p__Firmicutes;c__Bacilli;o__Lactobacillales;f__Lactobacillaceae;g__Limosilactobacillus;s__Limosilactobacillus reuteri	0.247874	-1.08042	0.324601	0	0.763626	-2.4774	0.44509	0	1	0	FALSE	TRUE
d__Bacteria;p__Firmicutes;c__Bacilli;o__Lactobacillales;f__Lactobacillaceae;g__Lactobacillus;s__Lactobacillus iners	6.21568	-0.0793	0.448464	0.909324	13.8599	-0.08721	1.11e-43	0.930506	5.87e-42	1	TRUE	FALSE
d__Bacteria;p__Firmicutes;c__Bacilli;o__Lactobacillales;f__Lactobacillaceae;g__Lactobacillus;__	3.49171	-0.45957	0.581593	1.15365	6.00369	-0.39836	1.93e-09	0.690367	9.64e-08	1	TRUE	FALSE
d__Bacteria;p__Firmicutes_A;c__Clostridia;o__Peptostreptococcales;f__Peptostreptococcaceae;g__Peptostreptococcus;s__Peptostreptococcus sp000758885	0.024919	0.319861	0.222945	0.652464	0.111771	0.490235	0.911005	0.623967	1	1	FALSE	FALSE
d__Bacteria;p__Actinobacteriota;c__Actinomycetia;o__Actinomycetales;f__Bifidobacteriaceae;g__Bifidobacterium;s__Bifidobacterium vaginale_C	3.49867	1.8123	0.49078	0.888938	7.12879	2.03873	1.01e-12	0.041477	5.16e-11	1	TRUE	FALSE
d__Bacteria;p__Firmicutes_A;c__Clostridia;o__Tissierellales;f__Peptoniphilaceae;g__Fenollaria;s__Fenollaria massiliensis	0.128328	-0.26758	0.186853	0.459939	0.686786	-0.58178	0.492217	0.560717	1	1	FALSE	FALSE
d__Bacteria;p__Bacteroidota;c__Bacteroidia;o__Bacteroidales;f__Bacteroidaceae;g__Prevotella;s__Prevotella timonensis	1.47539	1.035	0.336077	0.806058	4.39003	1.28403	1.13e-05	0.199131	0.00051	1	TRUE	FALSE
d__Bacteria;p__Firmicutes_C;c__Negativicutes;o__Veillonellales;f__Dialisteraceae;g__Dialister;s__Dialister sp001553355	1.87697	1.53571	0.34423	0.724838	5.45266	2.11869	4.96e-08	0.034117	2.33e-06	1	TRUE	FALSE
d__Bacteria;p__Actinobacteriota;c__Actinomycetia;o__Actinomycetales;f__Actinomycetaceae;g__Varibaculum;s__Varibaculum cambriense_B	-0.51631	-0.28546	0.170528	0	-3.02768	-0.74205	0.002464	0	0.088717	0	FALSE	TRUE
d__Bacteria;p__Bacteroidota;c__Bacteroidia;o__Bacteroidales;f__Bacteroidaceae;g__Prevotella;s__Prevotella sp000479005	0.469606	1.405	0.262406	0.882584	1.78961	1.59191	0.073516	0.111405	1	1	FALSE	FALSE
d__Bacteria;p__Firmicutes_C;c__Negativicutes;o__Veillonellales;f__Veillonellaceae;g__Veillonella;s__Veillonella montpellierensis	1.31767	0.032794	0.296598	0.699405	4.44261	0.046888	8.89e-06	0.962602	0.000409	1	TRUE	FALSE
d__Bacteria;p__Bacteroidota;c__Bacteroidia;o__Bacteroidales;f__Bacteroidaceae;g__Prevotella;s__Prevotella corporis	-0.20355	-0.23386	0.19841	0	-1.0259	-0.50617	0.304937	0	1	0	FALSE	TRUE
d__Bacteria;p__Firmicutes_C;c__Negativicutes;o__Veillonellales;f__Megasphaeraceae;g__28L;s__28L sp000177555	0.992756	3.03764	0.349733	0.918364	2.83861	3.30766	0.004531	0.000941	0.158587	0.049862	FALSE	TRUE
d__Bacteria;p__Bacteroidota;c__Bacteroidia;o__Bacteroidales;f__Porphyromonadaceae;g__Porphyromonas;s__Porphyromonas uenonis	-0.33641	0.173681	0.182034	0.35903	-1.84807	0.483749	0.064592	0.628564	1	1	FALSE	FALSE
d__Bacteria;p__Firmicutes;c__Bacilli;o__Lactobacillales;f__Lactobacillaceae;g__Lactobacillus;s__Lactobacillus crispatus	4.6445	-1.88546	0.644491	1.17477	7.20646	-1.60496	5.74e-13	0.108503	2.99e-11	1	TRUE	FALSE
d__Bacteria;p__Actinobacteriota;c__Actinomycetia;o__Mycobacteriales;f__Mycobacteriaceae;g__Corynebacterium;__	-0.29943	0.173148	0.167689	0.49854	-1.78561	0.347311	0.074163	0.728358	1	1	FALSE	FALSE
d__Bacteria;p__Bacteroidota;c__Bacteroidia;o__Bacteroidales;f__Bacteroidaceae;g__Prevotella;s__Prevotella amnii	-0.17648	1.41815	0.252812	0.825393	-0.69805	1.71815	0.485144	0.085768	1	1	FALSE	FALSE
d__Bacteria;p__Firmicutes;c__Bacilli;o__Lactobacillales;f__Streptococcaceae;g__Streptococcus;s__Streptococcus anginosus	-0.06155	0.360855	0.225181	0.690794	-0.27334	0.522377	0.784593	0.601408	1	1	FALSE	FALSE
d__Bacteria;p__Campylobacterota;c__Campylobacteria;o__Campylobacterales;f__Campylobacteraceae;g__Campylobacter_B;s__Campylobacter_B hominis	-0.55891	-0.10869	0.139124	0	-4.01738	-0.2986	5.88e-05	0	0.002589	0	TRUE	TRUE
d__Bacteria;p__Firmicutes;c__Bacilli;o__Lactobacillales;f__Aerococcaceae;g__Aerococcus;s__Aerococcus christensenii	0.430018	0.534354	0.315216	0.697938	1.3642	0.765618	0.172505	0.443904	1	1	FALSE	FALSE
d__Bacteria;p__Firmicutes_A;c__Clostridia;o__Tissierellales;f__Peptoniphilaceae;g__Ezakiella;s__Ezakiella coagulans	-0.36462	-0.43056	0.158159	0	-2.30544	-1.32397	0.021142	0	0.655407	0	FALSE	TRUE
d__Bacteria;p__Actinobacteriota;c__Coriobacteriia;o__Coriobacteriales;f__Atopobiaceae;g__Fannyhessea;s__Fannyhessea vaginae	1.74283	2.02354	0.442431	0.962308	3.93921	2.1028	8.18e-05	0.035484	0.003434	1	TRUE	FALSE
d__Bacteria;p__Actinobacteriota;c__Actinomycetia;o__Actinomycetales;f__Actinomycetaceae;g__Mobiluncus;s__Mobiluncus mulieris	-0.16372	1.66871	0.213575	0.607042	-0.76656	2.74892	0.443345	0.005979	1	0.310921	FALSE	FALSE
d__Bacteria;p__Actinobacteriota;c__Actinomycetia;o__Actinomycetales;f__Bifidobacteriaceae;g__Bifidobacterium;__	0.305735	-0.23662	0.429286	0	0.712194	-0.28538	0.476344	0	1	0	FALSE	TRUE
d__Bacteria;p__Firmicutes;c__Bacilli;o__Mycoplasmatales;f__Mycoplasmoidaceae;g__Ureaplasma;s__Ureaplasma parvum	1.26934	-0.23968	0.350432	0.804085	3.6222	-0.29808	0.000292	0.765643	0.011976	1	TRUE	FALSE
d__Bacteria;p__Bacteroidota;c__Bacteroidia;o__Bacteroidales;f__Bacteroidaceae;g__Prevotella;s__Prevotella colorans	0.168555	0.933025	0.229104	0.698986	0.735713	1.33483	0.461905	0.181933	1	1	FALSE	FALSE
d__Bacteria;p__Bacteroidota;c__Bacteroidia;o__Bacteroidales;f__Bacteroidaceae;g__Prevotella;s__Prevotella disiens	-0.06193	-0.34047	0.200846	0	-0.30834	-0.83326	0.757825	0	1	0	FALSE	TRUE
d__Bacteria;p__Firmicutes;c__Bacilli;o__Lactobacillales;f__Lactobacillaceae;g__Limosilactobacillus;s__Limosilactobacillus coleohominis	-0.00708	-0.69007	0.310408	0	-0.0228	-1.36244	0.981813	0	1	0	FALSE	TRUE
d__Bacteria;p__Firmicutes_A;c__Clostridia;o__Lachnospirales;f__Lachnospiraceae;g__UBA629;s__UBA629 sp005465875	-0.55018	1.4525	0.205537	0.859199	-2.67678	1.69052	0.007433	0.090928	0.252731	1	FALSE	FALSE
d__Bacteria;p__Actinobacteriota;c__Coriobacteriia;o__Coriobacteriales;f__Atopobiaceae;g__Fannyhessea;s__Fannyhessea vaginae_A	-0.17958	1.42459	0.194405	0.684222	-0.92374	2.08207	0.355624	0.037337	1	1	FALSE	FALSE
d__Bacteria;p__Firmicutes_A;c__Clostridia;o__Tissierellales;f__Peptoniphilaceae;g__Anaerococcus;s__Anaerococcus vaginalis_B	-0.1294	0.000739	0.228355	0	-0.56666	0.001295	0.570942	0	1	0	FALSE	TRUE
d__Bacteria;p__Campylobacterota;c__Campylobacteria;o__Campylobacterales;f__Campylobacteraceae;g__Campylobacter_B;__	-0.15599	-0.23018	0.160084	0	-0.97445	-0.56557	0.329832	0	1	0	FALSE	TRUE
d__Bacteria;p__Firmicutes;c__Bacilli;o__Staphylococcales;f__Gemellaceae;g__Gemella;s__Gemella sp002871655	-0.07823	-0.61331	0.202766	0	-0.38582	-1.69335	0.699631	0	1	0	FALSE	TRUE
d__Bacteria;p__Bacteroidota;c__Bacteroidia;o__Bacteroidales;f__Bacteroidaceae;g__Phocaeicola;s__Phocaeicola dorei	-0.13322	0.591831	0.21561	0.519621	-0.61787	1.13897	0.536662	0.254717	1	1	FALSE	FALSE
d__Bacteria;p__Fusobacteriota;c__Fusobacteriia;o__Fusobacteriales;f__Fusobacteriaceae;g__Fusobacterium;s__Fusobacterium animalis	-0.49589	-0.3492	0.157129	0	-3.15595	-1.03798	0.0016	0	0.059191	0	FALSE	TRUE
d__Bacteria;p__Firmicutes_A;c__Clostridia;o__Tissierellales;f__Peptoniphilaceae;g__Peptoniphilus_A;s__Peptoniphilus_A sp900538655	1.50484	-0.39002	0.257402	0.544587	5.84628	-0.71617	5.03e-09	0.473885	2.46e-07	1	TRUE	FALSE
d__Bacteria;p__Actinobacteriota;c__Actinomycetia;o__Actinomycetales;f__Actinomycetaceae;g__Winkia;s__Winkia neuii	-0.36865	-0.65708	0.203645	0	-1.81029	-1.96296	0.070252	0	1	0	FALSE	TRUE
d__Bacteria;p__Firmicutes;c__Bacilli;o__Lactobacillales;f__Lactobacillaceae;g__Lactobacillus;s__Lactobacillus jensenii	1.28912	-1.34943	0.484278	0	2.66194	-1.90072	0.007769	0	0.256382	0	FALSE	TRUE
d__Bacteria;p__Actinobacteriota;c__Actinomycetia;o__Mycobacteriales;f__Mycobacteriaceae;g__Lawsonella;s__Lawsonella clevelandensis	-0.50711	-0.18267	0.159385	0	-3.18169	-0.48265	0.001464	0	0.05564	0	FALSE	TRUE
d__Bacteria;p__Firmicutes_A;c__Clostridia;o__Tissierellales;f__Peptoniphilaceae;g__Peptoniphilus_B;s__Peptoniphilus_B duerdenii	-0.28361	-0.62051	0.173495	0	-1.63466	-1.84523	0.10212	0	1	0	FALSE	TRUE

## Sheet: S9_Irregular_menstrual
lfc.taxon	lfc..Intercept.	lfc.Irregular_menstrual	se..Intercept.	se.Irregular_menstrual	W..Intercept.	W.Irregular_menstrual	p_val..Intercept.	p_val.Irregular_menstrual	q_val..Intercept.	q_val.Irregular_menstrual	diff_abn..Intercept.	diff_abn.Irregular_menstrual
d__Bacteria;p__Firmicutes_A;c__Clostridia;o__Lachnospirales;f__Lachnospiraceae;g__Stomatobaculum;s__Stomatobaculum sp002892395	-0.4559	0.182388	0.152836	0	-2.98295	0.388963	0.002855	0	0.09992	0	FALSE	TRUE
d__Bacteria;p__Firmicutes_A;c__Clostridia;o__Tissierellales;f__Peptoniphilaceae;g__Peptoniphilus_C;__	-0.45492	-0.18708	0.169182	0	-2.68896	-0.51137	0.007167	0	0.236526	0	FALSE	TRUE
d__Bacteria;p__Actinobacteriota;c__Actinomycetia;o__Mycobacteriales;f__Mycobacteriaceae;g__Corynebacterium;s__Corynebacterium amycolatum_A	-0.47058	-0.22918	0.203468	0	-2.31282	-0.6792	0.020733	0	0.588561	0	FALSE	TRUE
d__Bacteria;p__Bacteroidota;c__Bacteroidia;o__Bacteroidales;f__Bacteroidaceae;g__Prevotella;s__Prevotella sp001552765	-0.48485	0.155305	0.157045	0	-3.08731	0.343774	0.00202	0	0.072711	0	FALSE	TRUE
d__Bacteria;p__Firmicutes_A;c__Clostridia;o__Tissierellales;f__Peptoniphilaceae;g__Parvimonas;s__Parvimonas sp001552895	0.727598	1.12782	0.312602	0.831046	2.32755	1.35711	0.019936	0.174747	0.588561	1	FALSE	FALSE
d__Bacteria;p__Fusobacteriota;c__Fusobacteriia;o__Fusobacteriales;f__Leptotrichiaceae;g__Sneathia;s__Sneathia amnii	0.901186	2.29132	0.335885	1.02342	2.68302	2.23888	0.007296	0.025164	0.236526	1	FALSE	FALSE
d__Bacteria;p__Firmicutes_A;c__Clostridia;o__Tissierellales;f__Peptoniphilaceae;g__Peptoniphilus_A;s__Peptoniphilus_A lacrimalis	-0.03724	1.07623	0.178987	0.545273	-0.20805	1.97374	0.835193	0.048411	1	1	FALSE	FALSE
d__Bacteria;p__Firmicutes_A;c__Clostridia;o__Tissierellales;f__Peptoniphilaceae;g__Anaerococcus;s__Anaerococcus marasmi	0.037186	0.148635	0.228449	0	0.162776	0.301205	0.870694	0	1	0	FALSE	TRUE
d__Bacteria;p__Firmicutes_C;c__Negativicutes;o__Acidaminococcales;f__Acidaminococcaceae;g__Acidaminococcus;s__Acidaminococcus intestini	-0.58423	0.1493	0.15418	0	-3.78923	0.373847	0.000151	0	0.006498	0	TRUE	TRUE
d__Bacteria;p__Proteobacteria;c__Gammaproteobacteria;o__Enterobacterales;f__Enterobacteriaceae;g__Escherichia;s__Escherichia flexneri	0.330667	-0.76559	0.26562	0	1.24489	-1.68933	0.213173	0	1	0	FALSE	TRUE
d__Bacteria;p__Firmicutes_A;c__Clostridia;o__Tissierellales;f__Peptoniphilaceae;g__Finegoldia;s__Finegoldia magna_H	1.23508	0.296193	0.279333	0.723388	4.42152	0.409452	9.8e-06	0.682208	0.000441	1	TRUE	FALSE
d__Bacteria;p__Firmicutes_A;c__Clostridia;o__Tissierellales;f__Peptoniphilaceae;g__Anaerococcus;__	0.15922	-0.30541	0.235421	0	0.676319	-0.53435	0.498838	0	1	0	FALSE	TRUE
d__Bacteria;p__Firmicutes;c__Bacilli;o__Staphylococcales;f__Staphylococcaceae;g__Staphylococcus;s__Staphylococcus aureus	0.211925	1.07084	0.270723	0.651666	0.782813	1.64324	0.433737	0.100334	1	1	FALSE	FALSE
d__Bacteria;p__Firmicutes;c__Bacilli;o__Lactobacillales;f__Lactobacillaceae;g__Limosilactobacillus;s__Limosilactobacillus reuteri	-0.08535	0.653758	0.291718	0.727913	-0.29257	0.898126	0.769851	0.369119	1	1	FALSE	FALSE
d__Bacteria;p__Firmicutes;c__Bacilli;o__Lactobacillales;f__Lactobacillaceae;g__Lactobacillus;s__Lactobacillus iners	6.31424	-0.45816	0.446358	0.842022	14.1462	-0.54411	1.97e-45	0.586363	1.05e-43	1	TRUE	FALSE
d__Bacteria;p__Firmicutes;c__Bacilli;o__Lactobacillales;f__Lactobacillaceae;g__Lactobacillus;__	3.20419	1.22255	0.561321	1.25636	5.70831	0.973087	1.14e-08	0.33051	5.48e-07	1	TRUE	FALSE
d__Bacteria;p__Firmicutes_A;c__Clostridia;o__Peptostreptococcales;f__Peptostreptococcaceae;g__Peptostreptococcus;s__Peptostreptococcus sp000758885	0.09602	0.229639	0.233778	0.687847	0.410733	0.333852	0.681269	0.738491	1	1	FALSE	FALSE
d__Bacteria;p__Actinobacteriota;c__Actinomycetia;o__Actinomycetales;f__Bifidobacteriaceae;g__Bifidobacterium;s__Bifidobacterium vaginale_C	3.45079	2.89375	0.468153	0.861599	7.37108	3.35858	1.69e-13	0.000783	8.63e-12	0.041522	TRUE	TRUE
d__Bacteria;p__Firmicutes_A;c__Clostridia;o__Tissierellales;f__Peptoniphilaceae;g__Fenollaria;s__Fenollaria massiliensis	0.118462	-0.0948	0.193882	0	0.610998	-0.21449	0.541201	0	1	0	FALSE	TRUE
d__Bacteria;p__Bacteroidota;c__Bacteroidia;o__Bacteroidales;f__Bacteroidaceae;g__Prevotella;s__Prevotella timonensis	1.52147	1.32495	0.339987	0.827408	4.47508	1.60133	7.64e-06	0.109305	0.000359	1	TRUE	FALSE
d__Bacteria;p__Firmicutes_C;c__Negativicutes;o__Veillonellales;f__Dialisteraceae;g__Dialister;s__Dialister sp001553355	2.00117	1.5499	0.346204	0.730236	5.7803	2.12246	7.46e-09	0.033799	3.65e-07	1	TRUE	FALSE
d__Bacteria;p__Actinobacteriota;c__Actinomycetia;o__Actinomycetales;f__Actinomycetaceae;g__Varibaculum;s__Varibaculum cambriense_B	-0.55363	0.036973	0.166973	0	-3.31571	0.083717	0.000914	0	0.034736	0	TRUE	TRUE
d__Bacteria;p__Bacteroidota;c__Bacteroidia;o__Bacteroidales;f__Bacteroidaceae;g__Prevotella;s__Prevotella sp000479005	0.490999	1.95816	0.282963	0.927915	1.73521	2.11028	0.082704	0.034834	1	1	FALSE	FALSE
d__Bacteria;p__Firmicutes_C;c__Negativicutes;o__Veillonellales;f__Veillonellaceae;g__Veillonella;s__Veillonella montpellierensis	1.34972	0.068184	0.301944	0.687206	4.4701	0.09922	7.82e-06	0.920964	0.00036	1	TRUE	FALSE
d__Bacteria;p__Bacteroidota;c__Bacteroidia;o__Bacteroidales;f__Bacteroidaceae;g__Prevotella;s__Prevotella corporis	-0.16498	-0.32431	0.196977	0	-0.83756	-0.68684	0.402278	0	1	0	FALSE	TRUE
d__Bacteria;p__Firmicutes_C;c__Negativicutes;o__Veillonellales;f__Megasphaeraceae;g__28L;s__28L sp000177555	1.41213	1.87981	0.396575	0.946684	3.56081	1.98568	0.00037	0.047069	0.015158	1	TRUE	FALSE
d__Bacteria;p__Bacteroidota;c__Bacteroidia;o__Bacteroidales;f__Porphyromonadaceae;g__Porphyromonas;s__Porphyromonas uenonis	-0.31503	0.316474	0.180458	0.344641	-1.74572	0.918272	0.080859	0.358476	1	1	FALSE	FALSE
d__Bacteria;p__Firmicutes;c__Bacilli;o__Lactobacillales;f__Lactobacillaceae;g__Lactobacillus;s__Lactobacillus crispatus	4.53629	-1.69472	0.604829	1.41457	7.50013	-1.19804	6.38e-14	0.230902	3.32e-12	1	TRUE	FALSE
d__Bacteria;p__Actinobacteriota;c__Actinomycetia;o__Mycobacteriales;f__Mycobacteriaceae;g__Corynebacterium;__	-0.23134	0.051113	0.182845	0	-1.26523	0.108364	0.205788	0	1	0	FALSE	TRUE
d__Bacteria;p__Bacteroidota;c__Bacteroidia;o__Bacteroidales;f__Bacteroidaceae;g__Prevotella;s__Prevotella amnii	0.083417	0.624208	0.291192	0	0.286467	0.754738	0.774521	0	1	0	FALSE	TRUE
d__Bacteria;p__Firmicutes;c__Bacilli;o__Lactobacillales;f__Streptococcaceae;g__Streptococcus;s__Streptococcus anginosus	-0.03593	0.54205	0.231102	0.780237	-0.15549	0.694726	0.876432	0.487227	1	1	FALSE	FALSE
d__Bacteria;p__Campylobacterota;c__Campylobacteria;o__Campylobacterales;f__Campylobacteraceae;g__Campylobacter_B;s__Campylobacter_B hominis	-0.53011	-0.10207	0.143476	0	-3.69478	-0.28412	0.00022	0	0.009243	0	TRUE	TRUE
d__Bacteria;p__Firmicutes;c__Bacilli;o__Lactobacillales;f__Aerococcaceae;g__Aerococcus;s__Aerococcus christensenii	0.554273	0.214423	0.320739	0.65666	1.72811	0.326537	0.083968	0.744018	1	1	FALSE	FALSE
d__Bacteria;p__Firmicutes_A;c__Clostridia;o__Tissierellales;f__Peptoniphilaceae;g__Ezakiella;s__Ezakiella coagulans	-0.40642	-0.13119	0.148901	0	-2.72945	-0.31553	0.006344	0	0.215698	0	FALSE	TRUE
d__Bacteria;p__Actinobacteriota;c__Coriobacteriia;o__Coriobacteriales;f__Atopobiaceae;g__Fannyhessea;s__Fannyhessea vaginae	1.83817	2.36387	0.437523	1.01453	4.2013	2.33001	2.65e-05	0.019806	0.001168	1	TRUE	FALSE
d__Bacteria;p__Actinobacteriota;c__Actinomycetia;o__Actinomycetales;f__Actinomycetaceae;g__Mobiluncus;s__Mobiluncus mulieris	-0.07942	1.95331	0.204179	0.766326	-0.38896	2.54893	0.697305	0.010806	1	0.561889	FALSE	FALSE
d__Bacteria;p__Actinobacteriota;c__Actinomycetia;o__Actinomycetales;f__Bifidobacteriaceae;g__Bifidobacterium;__	0.202276	0.476843	0.383956	0	0.526822	0.415365	0.598317	0	1	0	FALSE	TRUE
d__Bacteria;p__Firmicutes;c__Bacilli;o__Mycoplasmatales;f__Mycoplasmoidaceae;g__Ureaplasma;s__Ureaplasma parvum	1.19113	0.329669	0.348438	0.861186	3.41848	0.382808	0.00063	0.701862	0.024579	1	TRUE	FALSE
d__Bacteria;p__Bacteroidota;c__Bacteroidia;o__Bacteroidales;f__Bacteroidaceae;g__Prevotella;s__Prevotella colorans	0.131165	1.66197	0.227106	0.791764	0.577551	2.09908	0.563567	0.03581	1	1	FALSE	FALSE
d__Bacteria;p__Bacteroidota;c__Bacteroidia;o__Bacteroidales;f__Bacteroidaceae;g__Prevotella;s__Prevotella disiens	-0.07971	-0.14713	0.196763	0	-0.4051	-0.34	0.685402	0	1	0	FALSE	TRUE
d__Bacteria;p__Firmicutes;c__Bacilli;o__Lactobacillales;f__Lactobacillaceae;g__Limosilactobacillus;s__Limosilactobacillus coleohominis	-0.02971	-0.58575	0.297669	0	-0.09982	-1.1494	0.920488	0	1	0	FALSE	TRUE
d__Bacteria;p__Firmicutes_A;c__Clostridia;o__Lachnospirales;f__Lachnospiraceae;g__UBA629;s__UBA629 sp005465875	-0.24385	0.406848	0.272324	0	-0.89543	0.500288	0.370559	0	1	0	FALSE	TRUE
d__Bacteria;p__Actinobacteriota;c__Coriobacteriia;o__Coriobacteriales;f__Atopobiaceae;g__Fannyhessea;s__Fannyhessea vaginae_A	0.073744	0.670025	0.226284	0	0.325892	0.896092	0.744506	0	1	0	FALSE	TRUE
d__Bacteria;p__Firmicutes_A;c__Clostridia;o__Tissierellales;f__Peptoniphilaceae;g__Anaerococcus;s__Anaerococcus vaginalis_B	-0.23342	0.796466	0.200177	0	-1.16604	1.00928	0.243597	0	1	0	FALSE	TRUE
d__Bacteria;p__Campylobacterota;c__Campylobacteria;o__Campylobacterales;f__Campylobacteraceae;g__Campylobacter_B;__	-0.1039	-0.39604	0.154707	0	-0.67159	-0.88224	0.501844	0	1	0	FALSE	TRUE
d__Bacteria;p__Firmicutes;c__Bacilli;o__Staphylococcales;f__Gemellaceae;g__Gemella;s__Gemella sp002871655	-0.23234	0.261603	0.195239	0	-1.19003	0.568853	0.234034	0	1	0	FALSE	TRUE
d__Bacteria;p__Bacteroidota;c__Bacteroidia;o__Bacteroidales;f__Bacteroidaceae;g__Phocaeicola;s__Phocaeicola dorei	0.033011	0.053206	0.213128	0	0.154889	0.091905	0.876909	0	1	0	FALSE	TRUE
d__Bacteria;p__Fusobacteriota;c__Fusobacteriia;o__Fusobacteriales;f__Fusobacteriaceae;g__Fusobacterium;s__Fusobacterium animalis	-0.51781	-0.13532	0.151179	0	-3.42515	-0.34235	0.000614	0	0.024579	0	TRUE	TRUE
d__Bacteria;p__Firmicutes_A;c__Clostridia;o__Tissierellales;f__Peptoniphilaceae;g__Peptoniphilus_A;s__Peptoniphilus_A sp900538655	1.43283	0.094143	0.245402	0.659028	5.83869	0.142851	5.26e-09	0.886408	2.63e-07	1	TRUE	FALSE
d__Bacteria;p__Actinobacteriota;c__Actinomycetia;o__Actinomycetales;f__Actinomycetaceae;g__Winkia;s__Winkia neuii	-0.45935	-0.15611	0.196844	0	-2.33356	-0.3984	0.019619	0	0.588561	0	FALSE	TRUE
d__Bacteria;p__Firmicutes;c__Bacilli;o__Lactobacillales;f__Lactobacillaceae;g__Lactobacillus;s__Lactobacillus jensenii	1.12568	-0.66703	0.456615	0.837857	2.46528	-0.79612	0.013691	0.425964	0.424412	1	FALSE	FALSE
d__Bacteria;p__Actinobacteriota;c__Actinomycetia;o__Mycobacteriales;f__Mycobacteriaceae;g__Lawsonella;s__Lawsonella clevelandensis	-0.5131	-0.00356	0.155073	0	-3.30877	-0.00814	0.000937	0	0.034736	0	TRUE	TRUE
d__Bacteria;p__Firmicutes_A;c__Clostridia;o__Tissierellales;f__Peptoniphilaceae;g__Peptoniphilus_B;s__Peptoniphilus_B duerdenii	-0.33756	-0.31557	0.171141	0	-1.97238	-0.86155	0.048566	0	1	0	FALSE	TRUE

## Sheet: S10_blood_in_sample
lfc.taxon	lfc..Intercept.	lfc.Blood_derived	se..Intercept.	se.Blood_derived	W..Intercept.	W.Blood_derived	p_val..Intercept.	p_val.Blood_derived	q_val..Intercept.	q_val.Blood_derived	diff_abn..Intercept.	diff_abn.Blood_derived
d__Bacteria;p__Firmicutes_A;c__Clostridia;o__Lachnospirales;f__Lachnospiraceae;g__Stomatobaculum;s__Stomatobaculum sp002892395	-0.18758	-0.25391	0.170087	0.349293	-1.10285	-0.72692	0.270092	0.467273	1	1	FALSE	FALSE
d__Bacteria;p__Firmicutes_A;c__Clostridia;o__Tissierellales;f__Peptoniphilaceae;g__Peptoniphilus_C;__	-0.11669	-0.65337	0.186926	0	-0.62427	-1.94965	0.532448	0	1	0	FALSE	TRUE
d__Bacteria;p__Actinobacteriota;c__Actinomycetia;o__Mycobacteriales;f__Mycobacteriaceae;g__Corynebacterium;s__Corynebacterium amycolatum_A	-0.32824	-0.09619	0.1676	0	-1.95846	-0.21304	0.050176	0	1	0	FALSE	TRUE
d__Bacteria;p__Bacteroidota;c__Bacteroidia;o__Bacteroidales;f__Bacteroidaceae;g__Prevotella;s__Prevotella sp001552765	-0.27989	-0.08071	0.171064	0	-1.63616	-0.22937	0.101807	0	1	0	FALSE	TRUE
d__Bacteria;p__Firmicutes_A;c__Clostridia;o__Tissierellales;f__Peptoniphilaceae;g__Parvimonas;s__Parvimonas sp001552895	1.21439	-0.40657	0.363899	0.630465	3.33718	-0.64487	0.000846	0.519012	0.033854	1	TRUE	FALSE
d__Bacteria;p__Fusobacteriota;c__Fusobacteriia;o__Fusobacteriales;f__Leptotrichiaceae;g__Sneathia;s__Sneathia amnii	1.47412	-0.05418	0.386028	0.772088	3.81867	-0.07017	0.000134	0.94406	0.005635	1	TRUE	FALSE
d__Bacteria;p__Firmicutes_A;c__Clostridia;o__Tissierellales;f__Peptoniphilaceae;g__Peptoniphilus_A;s__Peptoniphilus_A lacrimalis	0.206495	0.28514	0.199857	0.403644	1.03321	0.706415	0.301504	0.47993	1	1	FALSE	FALSE
d__Bacteria;p__Firmicutes_A;c__Clostridia;o__Tissierellales;f__Peptoniphilaceae;g__Anaerococcus;s__Anaerococcus marasmi	0.332078	-0.35008	0.254209	0.441768	1.30632	-0.79244	0.191444	0.428101	1	1	FALSE	FALSE
d__Bacteria;p__Firmicutes_C;c__Negativicutes;o__Acidaminococcales;f__Acidaminococcaceae;g__Acidaminococcus;s__Acidaminococcus intestini	-0.19231	-0.63657	0.181069	0	-1.0621	-2.10646	0.288189	0	1	0	FALSE	TRUE
d__Bacteria;p__Proteobacteria;c__Gammaproteobacteria;o__Enterobacterales;f__Enterobacteriaceae;g__Escherichia;s__Escherichia flexneri	0.675362	-0.97431	0.271001	0.524555	2.4921	-1.8574	0.012699	0.063254	0.457164	1	FALSE	FALSE
d__Bacteria;p__Firmicutes_A;c__Clostridia;o__Tissierellales;f__Peptoniphilaceae;g__Finegoldia;s__Finegoldia magna_H	1.19359	0.721431	0.311355	0.549238	3.83353	1.31351	0.000126	0.18901	0.005432	1	TRUE	FALSE
d__Bacteria;p__Firmicutes_A;c__Clostridia;o__Tissierellales;f__Peptoniphilaceae;g__Anaerococcus;__	0.186852	0.203187	0.231307	0.520068	0.807809	0.390692	0.4192	0.696025	1	1	FALSE	FALSE
d__Bacteria;p__Firmicutes;c__Bacilli;o__Staphylococcales;f__Staphylococcaceae;g__Staphylococcus;s__Staphylococcus aureus	0.367291	0.543585	0.257999	0.589733	1.42361	0.921748	0.154558	0.35666	1	1	FALSE	FALSE
d__Bacteria;p__Firmicutes;c__Bacilli;o__Lactobacillales;f__Lactobacillaceae;g__Limosilactobacillus;s__Limosilactobacillus reuteri	0.37127	-0.56468	0.337015	0.567355	1.10164	-0.99529	0.270616	0.319597	1	1	FALSE	FALSE
d__Bacteria;p__Firmicutes;c__Bacilli;o__Lactobacillales;f__Lactobacillaceae;g__Lactobacillus;s__Lactobacillus iners	6.50443	-0.3571	0.489361	0.829446	13.2917	-0.43053	2.59e-40	0.666808	1.37e-38	1	TRUE	FALSE
d__Bacteria;p__Firmicutes;c__Bacilli;o__Lactobacillales;f__Lactobacillaceae;g__Lactobacillus;__	3.99878	-1.26712	0.611462	1.08194	6.5397	-1.17116	6.16e-11	0.241534	3.08e-09	1	TRUE	FALSE
d__Bacteria;p__Firmicutes_A;c__Clostridia;o__Peptostreptococcales;f__Peptostreptococcaceae;g__Peptostreptococcus;s__Peptostreptococcus sp000758885	0.060708	0.668443	0.187849	0.568475	0.323172	1.17585	0.746565	0.239654	1	1	FALSE	FALSE
d__Bacteria;p__Actinobacteriota;c__Actinomycetia;o__Actinomycetales;f__Bifidobacteriaceae;g__Bifidobacterium;s__Bifidobacterium vaginale_C	4.02822	0.246825	0.552655	0.852525	7.28886	0.289523	3.13e-13	0.772181	1.63e-11	1	TRUE	FALSE
d__Bacteria;p__Firmicutes_A;c__Clostridia;o__Tissierellales;f__Peptoniphilaceae;g__Fenollaria;s__Fenollaria massiliensis	0.114307	0.407051	0.183846	0.417234	0.621756	0.975593	0.534103	0.329266	1	1	FALSE	FALSE
d__Bacteria;p__Bacteroidota;c__Bacteroidia;o__Bacteroidales;f__Bacteroidaceae;g__Prevotella;s__Prevotella timonensis	1.49749	1.20639	0.378342	0.642247	3.95804	1.8784	7.56e-05	0.060327	0.003325	1	TRUE	FALSE
d__Bacteria;p__Firmicutes_C;c__Negativicutes;o__Veillonellales;f__Dialisteraceae;g__Dialister;s__Dialister sp001553355	2.27383	0.446733	0.398661	0.640513	5.70367	0.697461	1.17e-08	0.485514	5.75e-07	1	TRUE	FALSE
d__Bacteria;p__Actinobacteriota;c__Actinomycetia;o__Actinomycetales;f__Actinomycetaceae;g__Varibaculum;s__Varibaculum cambriense_B	-0.30541	-0.27036	0.181756	0	-1.68032	-0.74546	0.092895	0	1	0	FALSE	TRUE
d__Bacteria;p__Bacteroidota;c__Bacteroidia;o__Bacteroidales;f__Bacteroidaceae;g__Prevotella;s__Prevotella sp000479005	0.977957	0.026177	0.337817	0.658105	2.89493	0.039776	0.003792	0.968272	0.14032	1	FALSE	FALSE
d__Bacteria;p__Firmicutes_C;c__Negativicutes;o__Veillonellales;f__Veillonellaceae;g__Veillonella;s__Veillonella montpellierensis	1.55106	-0.11547	0.32246	0.610137	4.81009	-0.18925	1.51e-06	0.849895	7.09e-05	1	TRUE	FALSE
d__Bacteria;p__Bacteroidota;c__Bacteroidia;o__Bacteroidales;f__Bacteroidaceae;g__Prevotella;s__Prevotella corporis	0.102565	-0.51598	0.223181	0.402175	0.45956	-1.28296	0.645832	0.199505	1	1	FALSE	FALSE
d__Bacteria;p__Firmicutes_C;c__Negativicutes;o__Veillonellales;f__Megasphaeraceae;g__28L;s__28L sp000177555	1.91886	-0.07317	0.47656	0.749562	4.02649	-0.09762	5.66e-05	0.922236	0.002548	1	TRUE	FALSE
d__Bacteria;p__Bacteroidota;c__Bacteroidia;o__Bacteroidales;f__Porphyromonadaceae;g__Porphyromonas;s__Porphyromonas uenonis	-0.17219	0.187051	0.182572	0.358451	-0.94316	0.521831	0.3456	0.601788	1	1	FALSE	FALSE
d__Bacteria;p__Firmicutes;c__Bacilli;o__Lactobacillales;f__Lactobacillaceae;g__Lactobacillus;s__Lactobacillus crispatus	5.13451	-2.20862	0.714825	1.08548	7.18289	-2.03468	6.83e-13	0.041883	3.48e-11	1	TRUE	FALSE
d__Bacteria;p__Actinobacteriota;c__Actinomycetia;o__Mycobacteriales;f__Mycobacteriaceae;g__Corynebacterium;__	-0.00937	-0.18536	0.187104	0.4059	-0.0501	-0.45666	0.960046	0.647915	1	1	FALSE	FALSE
d__Bacteria;p__Bacteroidota;c__Bacteroidia;o__Bacteroidales;f__Bacteroidaceae;g__Prevotella;s__Prevotella amnii	0.405956	-0.18369	0.333736	0.610319	1.2164	-0.30098	0.223833	0.763433	1	1	FALSE	FALSE
d__Bacteria;p__Firmicutes;c__Bacilli;o__Lactobacillales;f__Streptococcaceae;g__Streptococcus;s__Streptococcus anginosus	0.118039	0.27181	0.233704	0.566557	0.50508	0.479757	0.613503	0.6314	1	1	FALSE	FALSE
d__Bacteria;p__Campylobacterota;c__Campylobacteria;o__Campylobacterales;f__Campylobacteraceae;g__Campylobacter_B;s__Campylobacter_B hominis	-0.30644	-0.27031	0.153005	0	-2.00283	-0.85224	0.045195	0	1	0	FALSE	TRUE
d__Bacteria;p__Firmicutes;c__Bacilli;o__Lactobacillales;f__Aerococcaceae;g__Aerococcus;s__Aerococcus christensenii	1.18463	-1.30757	0.365365	0.553353	3.24233	-2.36299	0.001186	0.018128	0.046238	0.924524	TRUE	FALSE
d__Bacteria;p__Firmicutes_A;c__Clostridia;o__Tissierellales;f__Peptoniphilaceae;g__Ezakiella;s__Ezakiella coagulans	-0.19816	-0.23993	0.160048	0.34134	-1.23814	-0.70291	0.215665	0.482115	1	1	FALSE	FALSE
d__Bacteria;p__Actinobacteriota;c__Coriobacteriia;o__Coriobacteriales;f__Atopobiaceae;g__Fannyhessea;s__Fannyhessea vaginae	2.24762	0.466996	0.495748	0.871434	4.53379	0.535894	5.79e-06	0.592032	0.000266	1	TRUE	FALSE
d__Bacteria;p__Actinobacteriota;c__Actinomycetia;o__Actinomycetales;f__Actinomycetaceae;g__Mobiluncus;s__Mobiluncus mulieris	0.177756	0.703005	0.223155	0.540661	0.796562	1.30027	0.425705	0.193509	1	1	FALSE	FALSE
d__Bacteria;p__Actinobacteriota;c__Actinomycetia;o__Actinomycetales;f__Bifidobacteriaceae;g__Bifidobacterium;__	0.831263	-1.1666	0.469966	0	1.76877	-1.54677	0.076932	0	1	0	FALSE	TRUE
d__Bacteria;p__Firmicutes;c__Bacilli;o__Mycoplasmatales;f__Mycoplasmoidaceae;g__Ureaplasma;s__Ureaplasma parvum	1.2473	0.450148	0.364335	0.72269	3.4235	0.622878	0.000618	0.533365	0.025346	1	TRUE	FALSE
d__Bacteria;p__Bacteroidota;c__Bacteroidia;o__Bacteroidales;f__Bacteroidaceae;g__Prevotella;s__Prevotella colorans	0.356754	0.644387	0.254502	0.552166	1.40177	1.16702	0.160984	0.243204	1	1	FALSE	FALSE
d__Bacteria;p__Bacteroidota;c__Bacteroidia;o__Bacteroidales;f__Bacteroidaceae;g__Prevotella;s__Prevotella disiens	-0.00208	0.137958	0.202746	0.411153	-0.01027	0.33554	0.991805	0.737218	1	1	FALSE	FALSE
d__Bacteria;p__Firmicutes;c__Bacilli;o__Lactobacillales;f__Lactobacillaceae;g__Limosilactobacillus;s__Limosilactobacillus coleohominis	0.391602	-1.10701	0.327318	0	1.1964	-2.07468	0.231542	0	1	0	FALSE	TRUE
d__Bacteria;p__Firmicutes_A;c__Clostridia;o__Lachnospirales;f__Lachnospiraceae;g__UBA629;s__UBA629 sp005465875	0.244514	-0.78735	0.318594	0	0.767477	-1.38789	0.442798	0	1	0	FALSE	TRUE
d__Bacteria;p__Actinobacteriota;c__Coriobacteriia;o__Coriobacteriales;f__Atopobiaceae;g__Fannyhessea;s__Fannyhessea vaginae_A	0.574698	-0.68727	0.25528	0.517678	2.25125	-1.32761	0.02437	0.184307	0.852942	1	FALSE	FALSE
d__Bacteria;p__Firmicutes_A;c__Clostridia;o__Tissierellales;f__Peptoniphilaceae;g__Anaerococcus;s__Anaerococcus vaginalis_B	-0.12296	0.533212	0.203678	0.527116	-0.6037	1.01156	0.546046	0.311746	1	1	FALSE	FALSE
d__Bacteria;p__Campylobacterota;c__Campylobacteria;o__Campylobacterales;f__Campylobacteraceae;g__Campylobacter_B;__	0.010227	-0.09982	0.168563	0.366947	0.060674	-0.27203	0.951619	0.785602	1	1	FALSE	FALSE
d__Bacteria;p__Firmicutes;c__Bacilli;o__Staphylococcales;f__Gemellaceae;g__Gemella;s__Gemella sp002871655	0.140135	-0.52052	0.221083	0.381572	0.633857	-1.36413	0.526174	0.172526	1	1	FALSE	FALSE
d__Bacteria;p__Bacteroidota;c__Bacteroidia;o__Bacteroidales;f__Bacteroidaceae;g__Phocaeicola;s__Phocaeicola dorei	0.334606	-0.41968	0.24484	0.441739	1.36663	-0.95007	0.171741	0.342078	1	1	FALSE	FALSE
d__Bacteria;p__Fusobacteriota;c__Fusobacteriia;o__Fusobacteriales;f__Fusobacteriaceae;g__Fusobacterium;s__Fusobacterium animalis	-0.14222	-0.73683	0.170284	0	-0.83517	-2.36128	0.403622	0	1	0	FALSE	TRUE
d__Bacteria;p__Firmicutes_A;c__Clostridia;o__Tissierellales;f__Peptoniphilaceae;g__Peptoniphilus_A;s__Peptoniphilus_A sp900538655	1.45962	0.414124	0.268742	0.510912	5.43132	0.810559	5.59e-08	0.417619	2.69e-06	1	TRUE	FALSE
d__Bacteria;p__Actinobacteriota;c__Actinomycetia;o__Actinomycetales;f__Actinomycetaceae;g__Winkia;s__Winkia neuii	-0.05067	-0.8455	0.230833	0	-0.2195	-2.46564	0.82626	0	1	0	FALSE	TRUE
d__Bacteria;p__Firmicutes;c__Bacilli;o__Lactobacillales;f__Lactobacillaceae;g__Lactobacillus;s__Lactobacillus jensenii	1.4924	-0.98799	0.493766	0.846664	3.02248	-1.16692	0.002507	0.243241	0.095272	1	FALSE	FALSE
d__Bacteria;p__Actinobacteriota;c__Actinomycetia;o__Mycobacteriales;f__Mycobacteriaceae;g__Lawsonella;s__Lawsonella clevelandensis	-0.06056	-0.89557	0.167736	0	-0.36105	-2.74521	0.718062	0	1	0	FALSE	TRUE
d__Bacteria;p__Firmicutes_A;c__Clostridia;o__Tissierellales;f__Peptoniphilaceae;g__Peptoniphilus_B;s__Peptoniphilus_B duerdenii	-0.18639	-0.16735	0.181007	0	-1.02973	-0.45969	0.303136	0	1	0	FALSE	TRUE
