# Supplementary material for: Vaginal and rectal microbiome contribute to genital inflammation in chronic pelvic pain
Source: BMC Med. 2024 Jul 8;22:283. doi: 10.1186/s12916-024-03500-1 (PMC11229265; doi:10.1186/s12916-024-03500-1)
Supplement: Supplementary file 3 — Additional file 3: Table S11: Rectal differential abundance statistical results of the groups’ CPP and CPP-Endo compared to surgical controls. Table S12: Rectal differential abundance statistical results of the groups’ CPP-Endo compared to CPP. Table S13: Rectal differential abundance statistical results of the groups’ endometriosis stage 3/4 compared to endometriosis stage 1/2. Table S14: Rectal differential abundance statistical results of endometriosis locations peritoneum, multiple locations, or other sites compared to endometriosis of the ovary. Table S15: Rectal differential abundance statistical results of the groups’ ovarian cysts compared to no ovarian cysts. Table S16: Rectal differential abundance statistical results of the groups’ fibroids compared to no fibroids. Table S17: Rectal differential abundance statistical results of the groups’ abnormal uterine bleeding compared to no abnormal uterine bleeding. Table S18: Rectal differential abundance statistical results of the groups’ heavy menstrual bleeding compared to no heavy menstrual bleeding. Table S19: Rectal differential abundance statistical results of the groups’ irregular menstrual bleeding compared to no irregular menstrual bleeding. [file 12916_2024_3500_MOESM3_ESM.xlsx]

## Sheet: S11_CPP_CPPEndo_Controls
lfc.taxon	lfc..Intercept.	lfc.CPP	lfc.CPP.Endo	se..Intercept.	se.CPP	se.CPP.Endo	W..Intercept.	W.CPP	W.CPP.Endo	p_val..Intercept.	p_val.CPP	p_val.CPP.Endo	q_val..Intercept.	q_val.CPP	q_val.CPP.Endo	diff_abn..Intercept.	diff_abn.CPP	diff_abn.CPP.Endo
d__Archaea;p__Methanobacteriota;c__Methanobacteria;o__Methanobacteriales;f__Methanobacteriaceae;g__Methanobrevibacter_A;s__Methanobrevibacter_A smithii	-0.75336	0.452077	0.353829	0.340691	0	0	-2.21126	1.12093	0.903284	0.027018	0	0	1	0	0	FALSE	TRUE	TRUE
d__Bacteria;p__Actinobacteriota;c__Actinomycetia;o__Actinomycetales;f__Actinomycetaceae;g__Actinotignum;s__Actinotignum sanguinis	-1.16152	0.934482	0.541108	0.169124	0	0	-6.86788	2.46825	2.03143	6.52e-12	0	0	1.27e-09	0	0	TRUE	TRUE	TRUE
d__Bacteria;p__Actinobacteriota;c__Actinomycetia;o__Actinomycetales;f__Actinomycetaceae;g__Arcanobacterium;s__Arcanobacterium sp012563545	-0.67532	0.063575	0.559625	0.314037	0.390643	0	-2.15046	0.162745	1.32198	0.031519	0.870719	0	1	1	0	FALSE	FALSE	TRUE
d__Bacteria;p__Actinobacteriota;c__Actinomycetia;o__Actinomycetales;f__Actinomycetaceae;g__Winkia;s__Winkia neuii	-0.75574	0.234997	0.493478	0.305817	0.402456	0	-2.47121	0.583909	1.28166	0.013466	0.559282	0	1	1	0	FALSE	FALSE	TRUE
d__Bacteria;p__Actinobacteriota;c__Coriobacteriia;o__Coriobacteriales;f__Eggerthellaceae;g__Adlercreutzia;s__Adlercreutzia equolifaciens	-0.49768	0.388115	0.339215	0.413107	0	0	-1.20473	0.821955	0.703215	0.228306	0	0	1	0	0	FALSE	TRUE	TRUE
d__Bacteria;p__Actinobacteriota;c__Coriobacteriia;o__Coriobacteriales;f__Eggerthellaceae;g__CAG-1427;s__CAG-1427 sp000435675	-0.89811	0.426239	0.4224	0.248252	0.325277	0	-3.61773	1.31039	1.23116	0.000297	0.190065	0	0.045174	1	0	TRUE	FALSE	TRUE
d__Bacteria;p__Actinobacteriota;c__Coriobacteriia;o__Coriobacteriales;f__Eggerthellaceae;g__Gordonibacter;s__Gordonibacter urolithinfaciens	-0.9245	0.34494	0.22648	0.216137	0.34034	0	-4.27738	1.01351	0.826786	1.89e-05	0.310815	0	0.003177	1	0	TRUE	FALSE	TRUE
d__Bacteria;p__Bacteroidota;c__Bacteroidia;o__Bacteroidales;f__Bacteroidaceae;g__Prevotella;s__Prevotella colorans	-0.54657	-0.02272	0.713962	0.339133	0.413457	0	-1.61168	-0.05494	1.42291	0.107032	0.956184	0	1	1	0	FALSE	FALSE	TRUE
d__Bacteria;p__Desulfobacterota;c__Desulfovibrionia;o__Desulfovibrionales;f__Desulfovibrionaceae;g__Desulfovibrio;__	0.889786	-1.73554	-1.52035	0.78304	0	0	1.13632	-2.20476	-1.85235	0.255822	0	0	1	0	0	FALSE	TRUE	TRUE
d__Bacteria;p__Desulfobacterota;c__Desulfovibrionia;o__Desulfovibrionales;f__Desulfovibrionaceae;g__Desulfovibrio;s__Desulfovibrio sp009929215	-0.88857	0.608184	0.406152	0.283845	0	0	-3.13047	1.46807	1.10202	0.001745	0	0	0.256556	0	0	FALSE	TRUE	TRUE
d__Bacteria;p__Firmicutes;c__Bacilli;o__Erysipelotrichales;f__Erysipelatoclostridiaceae;g__Stoquefichus;s__Stoquefichus massiliensis	-0.75681	1.29592	0.793219	0.47886	0	0	-1.58044	2.05096	1.34414	0.114007	0	0	1	0	0	FALSE	TRUE	TRUE
d__Bacteria;p__Firmicutes;c__Bacilli;o__Erysipelotrichales;f__Erysipelotrichaceae;g__Bulleidia;s__Bulleidia sp902761625	-0.53022	0.98295	0.49108	0.368469	0	0	-1.43897	1.69146	0.967826	0.15016	0	0	1	0	0	FALSE	TRUE	TRUE
d__Bacteria;p__Firmicutes;c__Bacilli;o__Erysipelotrichales;f__Erysipelotrichaceae;g__Holdemanella;s__Holdemanella sp003436425	-0.45885	0.184674	-0.14127	0.445033	0.555515	0	-1.03105	0.332437	-0.29478	0.302516	0.739559	0	1	1	0	FALSE	FALSE	TRUE
d__Bacteria;p__Firmicutes;c__Bacilli;o__Haloplasmatales_A;f__Turicibacteraceae;g__Turicibacter;s__Turicibacter sp001543345	-1.16152	0.471573	0.818977	0.169124	0.23033	0	-6.86788	2.04738	2.78718	6.52e-12	0.040621	0	1.27e-09	1	0	TRUE	FALSE	TRUE
d__Bacteria;p__Firmicutes;c__Bacilli;o__Lactobacillales;f__Lactobacillaceae;g__Lactobacillus;__	-0.31012	0.071871	-0.0058	0.457891	0.608903	0	-0.67729	0.118033	-0.01057	0.498224	0.906041	0	1	1	0	FALSE	FALSE	TRUE
d__Bacteria;p__Firmicutes;c__Bacilli;o__Lactobacillales;f__Streptococcaceae;g__Streptococcus;s__Streptococcus uberis_A	-0.36577	0.468165	-0.09586	0.480444	0	0	-0.76132	0.720927	-0.17192	0.446469	0	0	1	0	0	FALSE	TRUE	TRUE
d__Bacteria;p__Firmicutes;c__Bacilli;o__Mycoplasmatales;f__Mycoplasmoidaceae;g__Ureaplasma;__	-0.86228	0.102656	0.531784	0.382217	0.431238	0	-2.256	0.238049	1.12667	0.024071	0.811843	0	1	1	0	FALSE	FALSE	TRUE
d__Bacteria;p__Firmicutes_A;c__Clostridia;o__Clostridiales;f__Clostridiaceae;g__Clostridium;s__Clostridium saudiense	-0.82318	0.721781	0.143418	0.405213	0	0	-2.03147	1.47654	0.329696	0.042207	0	0	1	0	0	FALSE	TRUE	TRUE
d__Bacteria;p__Firmicutes_A;c__Clostridia;o__Clostridiales;f__Clostridiaceae;g__Clostridium;s__Clostridium sp000498355	-0.45997	-0.21357	0.153941	0.56478	0.594973	0	-0.81443	-0.35896	0.249699	0.415399	0.719622	0	1	1	0	FALSE	FALSE	TRUE
d__Bacteria;p__Firmicutes_A;c__Clostridia;o__Lachnospirales;f__Lachnospiraceae;g__Anaerostipes;s__Anaerostipes sp000508985	-1.16152	1.16159	0.540502	0.169124	0	0	-6.86788	2.53362	1.72535	6.52e-12	0	0	1.27e-09	0	0	TRUE	TRUE	TRUE
d__Bacteria;p__Firmicutes_A;c__Clostridia;o__Lachnospirales;f__Lachnospiraceae;g__CAG-317;s__CAG-317 sp011960265	-0.49322	0.533976	0.884949	0.413193	0	0	-1.19367	1.0106	1.65939	0.232606	0	0	1	0	0	FALSE	TRUE	TRUE
d__Bacteria;p__Firmicutes_A;c__Clostridia;o__Lachnospirales;f__Lachnospiraceae;g__Lacrimispora;__	-0.40111	1.07977	0.72481	0.37839	0	0	-1.06006	1.72868	1.34901	0.289119	0	0	1	0	0	FALSE	TRUE	TRUE
d__Bacteria;p__Firmicutes_A;c__Clostridia;o__Lachnospirales;f__Lachnospiraceae;g__UBA7182;s__UBA7182 sp003481535	-0.283	-0.15445	0.191483	0.443565	0.493807	0	-0.63801	-0.31278	0.364719	0.523465	0.754447	0	1	1	0	FALSE	FALSE	TRUE
d__Bacteria;p__Firmicutes_A;c__Clostridia;o__Oscillospirales;__;__;__	-0.33658	0.260195	-0.03868	0.537048	0	0	-0.62671	0.414956	-0.0664	0.530847	0	0	1	0	0	FALSE	TRUE	TRUE
d__Bacteria;p__Firmicutes_A;c__Clostridia;o__Oscillospirales;f__Acutalibacteraceae;g__Eubacterium_R;s__Eubacterium_R sp900540235	-0.42782	-0.33491	0.428329	0.433662	0.464827	0	-0.98653	-0.72051	0.801708	0.323874	0.471211	0	1	1	0	FALSE	FALSE	TRUE
d__Bacteria;p__Firmicutes_A;c__Clostridia;o__Oscillospirales;f__Acutalibacteraceae;g__Ruminococcus_E;__	-0.17943	0.261879	1.23901	0.68493	0	0	-0.26197	0.31676	1.52041	0.793346	0	0	1	0	0	FALSE	TRUE	TRUE
d__Bacteria;p__Firmicutes_A;c__Clostridia;o__Oscillospirales;f__Acutalibacteraceae;g__Ruminococcus_E;s__Ruminococcus_E sp003438075	-0.4834	0.089383	0.102147	0.546463	0.670319	0	-0.88459	0.133343	0.162891	0.376377	0.893922	0	1	1	0	FALSE	FALSE	TRUE
d__Bacteria;p__Firmicutes_A;c__Clostridia;o__Oscillospirales;f__Ruminococcaceae;g__Anaerotruncus;s__Anaerotruncus colihominis	-0.86939	0.450044	0.596099	0.303592	0.414258	0	-2.86368	1.08639	1.53204	0.004188	0.277308	0	0.607195	1	0	FALSE	FALSE	TRUE
d__Bacteria;p__Firmicutes_A;c__Clostridia;o__Oscillospirales;f__Ruminococcaceae;g__Bittarella;s__Bittarella massiliensis	-0.73181	0.226653	-0.03039	0.301972	0	0	-2.42343	0.666558	-0.09448	0.015375	0	0	1	0	0	FALSE	TRUE	TRUE
d__Bacteria;p__Firmicutes_A;c__Clostridia;o__Peptostreptococcales;f__Anaerovoracaceae;g__UBA1191;s__UBA1191 sp900549125	-0.77866	0.684402	0.053238	0.274932	0	0	-2.83218	2.03469	0.168645	0.004623	0	0	0.661118	0	0	FALSE	TRUE	TRUE
d__Bacteria;p__Firmicutes_A;c__Clostridia;o__TANB77;f__CAG-508;g__CAG-273;s__CAG-273 sp003507395	-0.91078	0.341374	0.452523	0.325561	0.388225	0	-2.79757	0.879318	1.17318	0.005149	0.379229	0	0.731148	1	0	FALSE	FALSE	TRUE
d__Bacteria;p__Firmicutes_A;c__Clostridia;o__Tissierellales;f__Peptoniphilaceae;g__Anaerococcus;__	-0.18091	-0.12398	0.420034	0.5889	0	0	-0.3072	-0.18933	0.603851	0.758688	0	0	1	0	0	FALSE	TRUE	TRUE
d__Bacteria;p__Firmicutes_A;c__Clostridia;o__Tissierellales;f__Peptoniphilaceae;g__Anaerococcus;s__Anaerococcus sp900232825	-0.21613	0.014494	-0.32454	0.542668	0	0	-0.39826	0.022997	-0.56683	0.690436	0	0	1	0	0	FALSE	TRUE	TRUE
d__Bacteria;p__Firmicutes_A;c__Clostridia;o__Tissierellales;f__Peptoniphilaceae;g__Murdochiella;s__Murdochiella vaginalis	-0.46757	0.158037	0.131019	0.501516	0.621431	0	-0.93232	0.254311	0.227672	0.351171	0.799255	0	1	1	0	FALSE	FALSE	TRUE
d__Bacteria;p__Firmicutes_A;c__Clostridia;o__Tissierellales;f__Peptoniphilaceae;g__Peptoniphilus_E;s__Peptoniphilus_E catoniae	-0.64784	0.433873	0.280051	0.416945	0	0	-1.55378	0.908745	0.602428	0.120238	0	0	1	0	0	FALSE	TRUE	TRUE
d__Bacteria;p__Firmicutes_A;c__Clostridia_A;o__Christensenellales;f__Borkfalkiaceae;g__QALS01;s__QALS01 sp003150575	-0.96883	0.288583	0.20428	0.234129	0.269313	0	-4.13802	1.07155	0.785929	3.5e-05	0.28392	0	0.005745	1	0	TRUE	FALSE	TRUE
d__Bacteria;p__Firmicutes_C;c__Negativicutes;o__Acidaminococcales;f__Acidaminococcaceae;g__Phascolarctobacterium_A;s__Phascolarctobacterium_A sp900544885	-0.33801	-0.23482	0.139426	0.612403	0.695349	0	-0.55195	-0.33771	0.199735	0.580985	0.735584	0	1	1	0	FALSE	FALSE	TRUE
d__Bacteria;p__Firmicutes_C;c__Negativicutes;o__Veillonellales;__;__;__	-0.31038	0.836515	0.289182	0.542083	0	0	-0.57256	1.1269	0.441593	0.566941	0	0	1	0	0	FALSE	TRUE	TRUE
d__Bacteria;p__Firmicutes_C;c__Negativicutes;o__Veillonellales;f__Veillonellaceae;__;__	-0.59483	0.770105	-0.02633	0.466221	0	0	-1.27585	1.05153	-0.05231	0.20201	0	0	1	0	0	FALSE	TRUE	TRUE
d__Bacteria;p__Fusobacteriota;c__Fusobacteriia;o__Fusobacteriales;f__Leptotrichiaceae;g__Streptobacillus;s__Streptobacillus sp009733925	-0.45481	0.606163	0.77138	0.546933	0	0	-0.83156	0.791792	1.11452	0.40566	0	0	1	0	0	FALSE	TRUE	TRUE
d__Bacteria;p__Proteobacteria;c__Gammaproteobacteria;o__Burkholderiales;f__Burkholderiaceae;g__Duodenibacillus;s__Duodenibacillus massiliensis	-0.32484	-0.23739	-0.10346	0.532505	0.636215	0	-0.61002	-0.37313	-0.17167	0.541846	0.709049	0	1	1	0	FALSE	FALSE	TRUE
d__Bacteria;p__Verrucomicrobiota;c__Verrucomicrobiae;o__Verrucomicrobiales;f__Akkermansiaceae;g__Akkermansia;__	-0.04166	0.024818	0.131554	0.668616	0	0	-0.06231	0.032996	0.162889	0.950318	0	0	1	0	0	FALSE	TRUE	TRUE
d__Bacteria;p__Verrucomicrobiota;c__Verrucomicrobiae;o__Verrucomicrobiales;f__Akkermansiaceae;g__Akkermansia;s__Akkermansia muciniphila_B	0.011514	-0.38005	-0.44891	0.704293	0.787233	0	0.016348	-0.48277	-0.59635	0.986957	0.629257	0	1	1	0	FALSE	FALSE	TRUE
d__Bacteria;p__Actinobacteriota;c__Actinomycetia;o__Actinomycetales;f__Actinomycetaceae;g__Mobiluncus;s__Mobiluncus mulieris	1.53263	0.477574	0.255358	0.564481	0.758804	0.723511	2.71512	0.629377	0.352943	0.006625	0.529102	0.724131	0.920894	1	1	FALSE	FALSE	FALSE
d__Bacteria;p__Actinobacteriota;c__Actinomycetia;o__Actinomycetales;f__Actinomycetaceae;g__Pauljensenia;s__Pauljensenia turicensis	0.550385	-0.18799	-0.0229	0.572795	0.678584	0.686458	0.960876	-0.27704	-0.03336	0.336615	0.781752	0.973384	1	1	1	FALSE	FALSE	FALSE
d__Bacteria;p__Actinobacteriota;c__Actinomycetia;o__Actinomycetales;f__Actinomycetaceae;g__Varibaculum;s__Varibaculum cambriense_B	1.26171	0.639576	0.742349	0.578065	0.752775	0.747159	2.18264	0.849624	0.993562	0.029062	0.395534	0.320436	1	1	1	FALSE	FALSE	FALSE
d__Bacteria;p__Actinobacteriota;c__Actinomycetia;o__Actinomycetales;f__Bifidobacteriaceae;g__Bifidobacterium;__	1.247	-0.67645	-0.9894	0.712745	0.821669	0.793934	1.74957	-0.82326	-1.2462	0.080193	0.410359	0.21269	1	1	1	FALSE	FALSE	FALSE
d__Bacteria;p__Actinobacteriota;c__Actinomycetia;o__Actinomycetales;f__Bifidobacteriaceae;g__Bifidobacterium;s__Bifidobacterium kashiwanohense_A	2.08724	-0.65523	-0.94921	0.627888	0.820631	0.758919	3.32423	-0.79844	-1.25075	0.000887	0.424613	0.211027	0.132108	1	1	FALSE	FALSE	FALSE
d__Bacteria;p__Actinobacteriota;c__Actinomycetia;o__Actinomycetales;f__Bifidobacteriaceae;g__Bifidobacterium;s__Bifidobacterium sp003585845	1.43722	-0.1501	-0.10192	0.758918	1.00236	0.894284	1.89377	-0.14974	-0.11397	0.058256	0.880966	0.909261	1	1	1	FALSE	FALSE	FALSE
d__Bacteria;p__Actinobacteriota;c__Actinomycetia;o__Actinomycetales;f__Bifidobacteriaceae;g__Bifidobacterium;s__Bifidobacterium vaginale_B	0.303373	-0.38565	-0.60351	0.786019	0.889658	0.834627	0.385961	-0.43349	-0.72308	0.699526	0.664661	0.469628	1	1	1	FALSE	FALSE	FALSE
d__Bacteria;p__Actinobacteriota;c__Actinomycetia;o__Mycobacteriales;f__Micromonosporaceae;g__Actinoplanes;s__Actinoplanes ianthinogenes	0.769095	-0.1763	-0.65056	0.860998	1.02203	0.96814	0.89326	-0.1725	-0.67197	0.371718	0.863046	0.5016	1	1	1	FALSE	FALSE	FALSE
d__Bacteria;p__Actinobacteriota;c__Actinomycetia;o__Mycobacteriales;f__Mycobacteriaceae;g__Corynebacterium;__	-0.02748	0.317919	0.446768	0.511463	0.596019	0.605449	-0.05373	0.533404	0.737913	0.957149	0.593754	0.460568	1	1	1	FALSE	FALSE	FALSE
d__Bacteria;p__Actinobacteriota;c__Actinomycetia;o__Mycobacteriales;f__Mycobacteriaceae;g__Corynebacterium;s__Corynebacterium spheniscorum	0.123412	-0.63088	-0.51868	0.475775	0	0.537978	0.259391	-1.16717	-0.96413	0.795334	0	0.334979	1	0	1	FALSE	TRUE	FALSE
d__Bacteria;p__Actinobacteriota;c__Actinomycetia;o__Mycobacteriales;f__Mycobacteriaceae;g__Lawsonella;s__Lawsonella clevelandensis	0.563641	1.0705	0.312715	0.566175	0.679971	0.64813	0.995523	1.57433	0.482488	0.319482	0.115411	0.629459	1	1	1	FALSE	FALSE	FALSE
d__Bacteria;p__Actinobacteriota;c__Coriobacteriia;o__Coriobacteriales;__;__;__	-0.24244	0.541686	0.295762	0.35781	0.523533	0.470066	-0.67758	1.03468	0.629192	0.498038	0.300821	0.529224	1	1	1	FALSE	FALSE	FALSE
d__Bacteria;p__Actinobacteriota;c__Coriobacteriia;o__Coriobacteriales;f__Atopobiaceae;g__Atopobium;s__Atopobium deltae	0.118734	-0.25114	-0.20078	0.39489	0.554512	0.472953	0.300677	-0.4529	-0.42452	0.763661	0.650619	0.67119	1	1	1	FALSE	FALSE	FALSE
d__Bacteria;p__Actinobacteriota;c__Coriobacteriia;o__Coriobacteriales;f__Atopobiaceae;g__Fannyhessea;s__Fannyhessea vaginae	0.980454	-0.65709	-0.45604	0.766899	0.932249	0.860438	1.27847	-0.70485	-0.53001	0.201085	0.480905	0.596102	1	1	1	FALSE	FALSE	FALSE
d__Bacteria;p__Actinobacteriota;c__Coriobacteriia;o__Coriobacteriales;f__Atopobiaceae;g__UBA1367;s__UBA1367 sp902779675	-0.45413	0.885031	0.660948	0.366498	0.517242	0.463675	-1.23912	1.71106	1.42545	0.215302	0.087071	0.154026	1	1	1	FALSE	FALSE	FALSE
d__Bacteria;p__Actinobacteriota;c__Coriobacteriia;o__Coriobacteriales;f__Atopobiaceae;g__UMGS1418;s__UMGS1418 sp900551595	2.69022	-1.48717	-0.92949	0.616333	0.774062	0.721632	4.36488	-1.92126	-1.28804	1.27e-05	0.0547	0.197733	0.00215	1	1	TRUE	FALSE	FALSE
d__Bacteria;p__Actinobacteriota;c__Coriobacteriia;o__Coriobacteriales;f__Coriobacteriaceae;g__Collinsella;s__Collinsella sp900549355	3.10897	-1.12736	-0.44287	0.711182	0.880734	0.817127	4.37155	-1.28003	-0.54198	1.23e-05	0.200535	0.58783	0.002097	1	1	TRUE	FALSE	FALSE
d__Bacteria;p__Actinobacteriota;c__Coriobacteriia;o__Coriobacteriales;f__Eggerthellaceae;__;__	-0.36786	-0.2329	-0.15437	0.416249	0	0.465405	-0.88376	-0.53208	-0.33168	0.376825	0	0.740128	1	0	1	FALSE	TRUE	FALSE
d__Bacteria;p__Actinobacteriota;c__Coriobacteriia;o__Coriobacteriales;f__Eggerthellaceae;g__Eggerthella;s__Eggerthella sp014287365	1.62667	0.736696	0.552333	0.594621	0.748459	0.68002	2.73565	0.984283	0.812231	0.006226	0.324976	0.416659	0.87161	1	1	FALSE	FALSE	FALSE
d__Bacteria;p__Actinobacteriota;c__Coriobacteriia;o__Coriobacteriales;f__Eggerthellaceae;g__Senegalimassilia;s__Senegalimassilia anaerobia	0.228812	-0.90536	-0.71681	0.461453	0	0.497724	0.495852	-1.88177	-1.44018	0.619999	0	0.149816	1	0	1	FALSE	TRUE	FALSE
d__Bacteria;p__Bacteroidota;c__Bacteroidia;o__Bacteroidales;__;__;__	2.41068	-0.00641	0.286187	0.532781	0.72485	0.631981	4.52471	-0.00884	0.452841	6.05e-06	0.992945	0.650663	0.001052	1	1	TRUE	FALSE	FALSE
d__Bacteria;p__Bacteroidota;c__Bacteroidia;o__Bacteroidales;f__Bacteroidaceae;__;__	-0.52101	-0.02229	0.357095	0.319043	0.379528	0.450019	-1.63303	-0.05874	0.793512	0.102463	0.953162	0.42748	1	1	1	FALSE	FALSE	FALSE
d__Bacteria;p__Bacteroidota;c__Bacteroidia;o__Bacteroidales;f__Bacteroidaceae;g__Bacteroides;__	6.3777	-0.58965	-0.69955	0.381164	0.595476	0.510486	16.7322	-0.99022	-1.37035	7.64e-63	0.322066	0.170576	1.59e-60	1	1	TRUE	FALSE	FALSE
d__Bacteria;p__Bacteroidota;c__Bacteroidia;o__Bacteroidales;f__Bacteroidaceae;g__Bacteroides;s__Bacteroides sp900556215	4.90074	-2.6475	-2.14473	0.638748	0.839266	0.787518	7.67241	-3.15454	-2.7234	1.69e-14	0.001607	0.006461	3.34e-12	0.335965	1	TRUE	FALSE	FALSE
d__Bacteria;p__Bacteroidota;c__Bacteroidia;o__Bacteroidales;f__Bacteroidaceae;g__Bacteroides;s__Bacteroides sp902362375	5.71799	-0.24823	-0.28119	0.327161	0.630836	0.48761	17.4776	-0.39349	-0.57668	2.12e-68	0.69396	0.564156	4.44e-66	1	1	TRUE	FALSE	FALSE
d__Bacteria;p__Bacteroidota;c__Bacteroidia;o__Bacteroidales;f__Bacteroidaceae;g__Paraprevotella;s__Paraprevotella clara	0.765416	-0.99577	-1.05071	0.734128	0.787276	0.784334	1.04262	-1.26483	-1.33963	0.297124	0.205932	0.180367	1	1	1	FALSE	FALSE	FALSE
d__Bacteria;p__Bacteroidota;c__Bacteroidia;o__Bacteroidales;f__Bacteroidaceae;g__Phocaeicola;s__Phocaeicola sp000436795	6.94138	-0.02269	-0.28665	0.428146	0.647403	0.529752	16.2126	-0.03504	-0.5411	4.11e-59	0.972047	0.58844	8.46e-57	1	1	TRUE	FALSE	FALSE
d__Bacteria;p__Bacteroidota;c__Bacteroidia;o__Bacteroidales;f__Bacteroidaceae;g__Prevotella;__	0.976497	1.9012	0.590403	0.589428	0.813405	0.709102	1.65669	2.33734	0.832607	0.097583	0.019422	0.405067	1	1	1	FALSE	FALSE	FALSE
d__Bacteria;p__Bacteroidota;c__Bacteroidia;o__Bacteroidales;f__Bacteroidaceae;g__Prevotella;s__Prevotella corporis	3.83731	-0.29299	-1.99241	0.847796	1.09892	1.02477	4.52622	-0.26662	-1.94425	6e-06	0.789762	0.051865	0.001051	1	1	TRUE	FALSE	FALSE
d__Bacteria;p__Bacteroidota;c__Bacteroidia;o__Bacteroidales;f__Bacteroidaceae;g__Prevotella;s__Prevotella disiens	2.05013	-0.67479	0.054614	0.722235	0.956387	0.879381	2.83859	-0.70556	0.062106	0.004531	0.48046	0.950479	0.652506	1	1	FALSE	FALSE	FALSE
d__Bacteria;p__Bacteroidota;c__Bacteroidia;o__Bacteroidales;f__Bacteroidaceae;g__Prevotella;s__Prevotella sp000479005	2.58835	0.259596	-0.16108	0.495826	0.73305	0.660138	5.22028	0.354132	-0.24401	1.79e-07	0.72324	0.807221	3.29e-05	1	1	TRUE	FALSE	FALSE
d__Bacteria;p__Bacteroidota;c__Bacteroidia;o__Bacteroidales;f__Bacteroidaceae;g__Prevotella;s__Prevotella sp900315075	0.067328	-0.05862	-0.02093	0.633247	0.755195	0.716548	0.106322	-0.07762	-0.02921	0.915327	0.938128	0.976697	1	1	1	FALSE	FALSE	FALSE
d__Bacteria;p__Bacteroidota;c__Bacteroidia;o__Bacteroidales;f__Bacteroidaceae;g__Prevotella;s__Prevotella timonensis	2.57226	-0.09352	0.522852	0.698119	0.900861	0.838839	3.68456	-0.10381	0.623304	0.000229	0.917322	0.533085	0.03531	1	1	TRUE	FALSE	FALSE
d__Bacteria;p__Bacteroidota;c__Bacteroidia;o__Bacteroidales;f__Marinifilaceae;g__Butyricimonas;s__Butyricimonas faecihominis	0.313635	-0.29802	-0.61135	0.525662	0.625157	0.594412	0.596648	-0.47671	-1.02849	0.550743	0.633569	0.303718	1	1	1	FALSE	FALSE	FALSE
d__Bacteria;p__Bacteroidota;c__Bacteroidia;o__Bacteroidales;f__Marinifilaceae;g__Butyricimonas;s__Butyricimonas sp900761485	-0.27586	-0.53976	-0.1411	0.441914	0	0.494349	-0.62424	-1.17874	-0.28543	0.532473	0	0.775316	1	0	1	FALSE	TRUE	FALSE
d__Bacteria;p__Bacteroidota;c__Bacteroidia;o__Bacteroidales;f__Muribaculaceae;__;__	0.063053	-0.03616	-0.15624	0.490272	0.606159	0.56401	0.128609	-0.05965	-0.27701	0.897667	0.952437	0.781773	1	1	1	FALSE	FALSE	FALSE
d__Bacteria;p__Bacteroidota;c__Bacteroidia;o__Bacteroidales;f__Muribaculaceae;g__Paramuribaculum;s__Paramuribaculum sp900551515	2.51427	-2.00948	-1.08415	0.726022	0.866125	0.846661	3.46308	-2.32008	-1.2805	0.000534	0.020337	0.200368	0.080637	1	1	FALSE	FALSE	FALSE
d__Bacteria;p__Bacteroidota;c__Bacteroidia;o__Bacteroidales;f__Porphyromonadaceae;g__Porphyromonas;s__Porphyromonas uenonis	1.92962	0.769231	0.605893	0.487744	0.733963	0.628359	3.95621	1.04805	0.964247	7.61e-05	0.294615	0.334922	0.012336	1	1	TRUE	FALSE	FALSE
d__Bacteria;p__Bacteroidota;c__Bacteroidia;o__Bacteroidales;f__Rikenellaceae;g__Alistipes;s__Alistipes communis	-0.39636	-0.01926	-0.21694	0.437736	0.496906	0.479962	-0.90548	-0.03876	-0.45199	0.365212	0.969078	0.651277	1	1	1	FALSE	FALSE	FALSE
d__Bacteria;p__Bacteroidota;c__Bacteroidia;o__Bacteroidales;f__Rikenellaceae;g__Alistipes;s__Alistipes sp003979135	3.02945	-1.03928	-0.27964	0.519899	0.675533	0.726184	5.82698	-1.53847	-0.38508	5.64e-09	0.123935	0.700179	1.06e-06	1	1	TRUE	FALSE	FALSE
d__Bacteria;p__Bacteroidota;c__Bacteroidia;o__Bacteroidales;f__Rikenellaceae;g__Alistipes_A;s__Alistipes_A sp900539755	-0.01976	-0.11072	0.077214	0.557901	0.613288	0.613489	-0.03542	-0.18054	0.125861	0.971741	0.856729	0.899842	1	1	1	FALSE	FALSE	FALSE
d__Bacteria;p__Bacteroidota;c__Bacteroidia;o__Bacteroidales;f__UBA11471;g__UBA11471;s__UBA11471 sp900547555	1.46164	-0.68333	-0.5621	0.707706	0.842524	0.792225	2.06532	-0.81105	-0.70952	0.038893	0.417339	0.478004	1	1	1	FALSE	FALSE	FALSE
d__Bacteria;p__Bacteroidota;c__Bacteroidia;o__Bacteroidales;f__UBA932;g__CAG-831;s__CAG-831 sp900544175	4.85863	-0.00912	-0.00522	0.411044	0.538158	0.506694	11.8202	-0.01694	-0.0103	3.07e-32	0.986483	0.991781	6.29e-30	1	1	TRUE	FALSE	FALSE
d__Bacteria;p__Bacteroidota;c__Bacteroidia;o__Flavobacteriales;f__Weeksellaceae;g__Chryseobacterium;s__Chryseobacterium oncorhynchi	2.2997	-2.51346	-1.83087	0.603426	0.648759	0.700576	3.81107	-3.87426	-2.61337	0.000138	0.000107	0.008965	0.021723	0.022459	1	TRUE	TRUE	FALSE
d__Bacteria;p__Campylobacterota;c__Campylobacteria;o__Campylobacterales;f__Arcobacteraceae;g__Arcobacter;s__Arcobacter sp004116465	2.11487	-0.36542	-0.41306	0.544011	0.678548	0.620309	3.88756	-0.53853	-0.6659	0.000101	0.590212	0.505474	0.016201	1	1	TRUE	FALSE	FALSE
d__Bacteria;p__Campylobacterota;c__Campylobacteria;o__Campylobacterales;f__Campylobacteraceae;g__Campylobacter_B;s__Campylobacter_B hominis	3.03062	-0.83321	0.820848	0.634962	0.903686	0.791691	4.77291	-0.92201	1.03683	1.82e-06	0.356522	0.299816	0.000325	1	1	TRUE	FALSE	FALSE
d__Bacteria;p__Campylobacterota;c__Campylobacteria;o__Campylobacterales;f__Campylobacteraceae;g__Campylobacter_B;s__Campylobacter_B sp009690845	1.43016	0.609546	0.239692	0.598195	0.842114	0.707182	2.39079	0.723828	0.33894	0.016812	0.469171	0.734655	1	1	1	FALSE	FALSE	FALSE
d__Bacteria;p__Firmicutes;c__Bacilli;o__Bacillales_B;f__DSM-18226;g__Cytobacillus;s__Cytobacillus sp009849585	6.32048	-1.67414	-1.28105	0.385549	0.74427	0.665736	16.3935	-2.24937	-1.92426	2.13e-60	0.024489	0.054322	4.41e-58	1	1	TRUE	FALSE	FALSE
d__Bacteria;p__Firmicutes;c__Bacilli;o__Erysipelotrichales;f__Erysipelatoclostridiaceae;g__Catenibacterium;s__Catenibacterium sp000437715	0.257343	-0.24254	-0.63133	0.729025	0.837585	0.776362	0.352996	-0.28957	-0.81319	0.724092	0.772145	0.416111	1	1	1	FALSE	FALSE	FALSE
d__Bacteria;p__Firmicutes;c__Bacilli;o__Erysipelotrichales;f__Erysipelatoclostridiaceae;g__Erysipelatoclostridium;s__Erysipelatoclostridium sp000508865	0.276691	0.541405	1.04689	0.517562	0.736137	0.629238	0.534604	0.735467	1.66374	0.592924	0.462055	0.096164	1	1	1	FALSE	FALSE	FALSE
d__Bacteria;p__Firmicutes;c__Bacilli;o__Erysipelotrichales;f__Erysipelotrichaceae;g__Dielma;s__Dielma fastidiosa	0.092261	0.77065	0.687495	0.459088	0.584682	0.578528	0.200966	1.31807	1.18835	0.840725	0.187481	0.234695	1	1	1	FALSE	FALSE	FALSE
d__Bacteria;p__Firmicutes;c__Bacilli;o__Erysipelotrichales;f__Erysipelotrichaceae;g__Holdemania;s__Holdemania filiformis	0.055253	0.268512	0.109002	0.379607	0.478241	0.443396	0.145553	0.561457	0.245835	0.884275	0.574486	0.80581	1	1	1	FALSE	FALSE	FALSE
d__Bacteria;p__Firmicutes;c__Bacilli;o__Lactobacillales;f__Lactobacillaceae;g__Companilactobacillus;s__Companilactobacillus sp005404815	4.99626	0.342807	-0.07507	0.721371	1.00572	0.894171	6.92607	0.340856	-0.08396	4.33e-12	0.733212	0.933091	8.48e-10	1	1	TRUE	FALSE	FALSE
d__Bacteria;p__Firmicutes;c__Bacilli;o__Lactobacillales;f__Lactobacillaceae;g__Lactobacillus;s__Lactobacillus hominis	3.61569	0.159371	-0.2769	0.470656	0.667495	0.539311	7.68224	0.23876	-0.51343	1.56e-14	0.811292	0.607648	3.11e-12	1	1	TRUE	FALSE	FALSE
d__Bacteria;p__Firmicutes;c__Bacilli;o__Lactobacillales;f__Lactobacillaceae;g__Lactobacillus;s__Lactobacillus ultunensis	1.18324	0.042637	-0.60264	0.599193	0.803247	0.691558	1.97471	0.053081	-0.87142	0.048301	0.957667	0.383524	1	1	1	FALSE	FALSE	FALSE
d__Bacteria;p__Firmicutes;c__Bacilli;o__Lactobacillales;f__Streptococcaceae;g__Streptococcus;__	2.77211	-0.08911	-0.7029	0.872278	1.01639	1.00904	3.17802	-0.08768	-0.6966	0.001483	0.930134	0.486055	0.219464	1	1	FALSE	FALSE	FALSE
d__Bacteria;p__Firmicutes;c__Bacilli;o__Lactobacillales;f__Streptococcaceae;g__Streptococcus;s__Streptococcus gwangjuense	1.41936	-1.1288	-0.70444	0.705534	0.843366	0.843278	2.01175	-1.33844	-0.83535	0.044246	0.180752	0.403518	1	1	1	FALSE	FALSE	FALSE
d__Bacteria;p__Firmicutes;c__Bacilli;o__Lactobacillales;f__Streptococcaceae;g__Streptococcus;s__Streptococcus orisratti	1.05126	-0.30769	-1.61583	0.727901	0.934541	0.766859	1.44423	-0.32925	-2.10707	0.148673	0.741969	0.035111	1	1	1	FALSE	FALSE	FALSE
d__Bacteria;p__Firmicutes;c__Bacilli;o__RF39;f__UBA660;g__CAG-776;s__CAG-776 sp900758895	3.25496	0.559802	0.631304	0.538617	0.664457	0.597702	6.04317	0.842495	1.05622	1.51e-09	0.399511	0.290868	2.86e-07	1	1	TRUE	FALSE	FALSE
d__Bacteria;p__Firmicutes;c__Bacilli;o__Staphylococcales;f__Gemellaceae;g__Gemella;s__Gemella sp002871655	-0.02572	0.853936	-0.09848	0.512298	0.746522	0.610778	-0.05021	1.14389	-0.16124	0.959957	0.252671	0.871907	1	1	1	FALSE	FALSE	FALSE
d__Bacteria;p__Firmicutes;c__Bacilli;o__Staphylococcales;f__Staphylococcaceae;g__Staphylococcus;s__Staphylococcus sp003718735	-0.27525	-0.29326	-0.2952	0.525235	0	0.564487	-0.52405	-0.53307	-0.52295	0.600241	0	0.601007	1	0	1	FALSE	TRUE	FALSE
d__Bacteria;p__Firmicutes_A;__;__;__;__;__	-0.31409	-0.11056	-0.2648	0.436791	0.489881	0.478061	-0.71909	-0.22569	-0.55391	0.472083	0.821444	0.57964	1	1	1	FALSE	FALSE	FALSE
d__Bacteria;p__Firmicutes_A;c__Clostridia;__;__;__;__	-0.35447	0.093572	0.208567	0.35112	0.428127	0.445945	-1.00955	0.218561	0.467697	0.31271	0.826992	0.640001	1	1	1	FALSE	FALSE	FALSE
d__Bacteria;p__Firmicutes_A;c__Clostridia;o__Clostridiales;f__Clostridiaceae;g__Clostridium;s__Clostridium isatidis	-0.35964	-0.02816	-0.35519	0.530731	0.579796	0.549507	-0.67763	-0.04857	-0.64638	0.498008	0.961264	0.518036	1	1	1	FALSE	FALSE	FALSE
d__Bacteria;p__Firmicutes_A;c__Clostridia;o__Lachnospirales;f__Anaerotignaceae;__;__	0.193339	1.58618	0.516116	0.672079	0.913706	0.797841	0.287674	1.73599	0.646891	0.773597	0.082566	0.517702	1	1	1	FALSE	FALSE	FALSE
d__Bacteria;p__Firmicutes_A;c__Clostridia;o__Lachnospirales;f__Anaerotignaceae;g__An114;s__An114 sp002161055	0.418777	-0.18559	0.153319	0.441298	0.651498	0.523902	0.948965	-0.28487	0.292649	0.342638	0.775742	0.76979	1	1	1	FALSE	FALSE	FALSE
d__Bacteria;p__Firmicutes_A;c__Clostridia;o__Lachnospirales;f__Anaerotignaceae;g__Anaerotignum;s__Anaerotignum sp004557645	1.57384	-0.76305	-1.29674	0.671863	0.800498	0.751997	2.34249	-0.95322	-1.72439	0.019155	0.340477	0.084637	1	1	1	FALSE	FALSE	FALSE
d__Bacteria;p__Firmicutes_A;c__Clostridia;o__Lachnospirales;f__Lachnospiraceae;__;__	5.46208	0.429604	0.069092	0.307735	0.388199	0.398746	17.7493	1.10666	0.173274	1.75e-70	0.268442	0.862436	3.67e-68	1	1	TRUE	FALSE	FALSE
d__Bacteria;p__Firmicutes_A;c__Clostridia;o__Lachnospirales;f__Lachnospiraceae;g__Agathobacter;__	1.63988	-1.30063	-1.25492	0.673186	0.81768	0.767962	2.436	-1.59063	-1.6341	0.014851	0.111693	0.102239	1	1	1	FALSE	FALSE	FALSE
d__Bacteria;p__Firmicutes_A;c__Clostridia;o__Lachnospirales;f__Lachnospiraceae;g__Agathobacter;s__Agathobacter ruminis	2.81544	-1.34241	-0.4856	0.576747	0.785581	0.692781	4.88158	-1.70881	-0.70094	1.05e-06	0.087486	0.483342	0.00019	1	1	TRUE	FALSE	FALSE
d__Bacteria;p__Firmicutes_A;c__Clostridia;o__Lachnospirales;f__Lachnospiraceae;g__Anaerosacchariphilus;s__Anaerosacchariphilus sp002160765	-0.00106	-0.61856	0.222346	0.371685	0	0.447412	-0.00284	-1.50708	0.49696	0.997731	0	0.619217	1	0	1	FALSE	TRUE	FALSE
d__Bacteria;p__Firmicutes_A;c__Clostridia;o__Lachnospirales;f__Lachnospiraceae;g__Anaerostipes;s__Anaerostipes sp900066705	2.47336	-1.80851	-1.03806	0.548029	0.673322	0.654926	4.5132	-2.68595	-1.585	6.39e-06	0.007232	0.112967	0.001105	1	1	TRUE	FALSE	FALSE
d__Bacteria;p__Firmicutes_A;c__Clostridia;o__Lachnospirales;f__Lachnospiraceae;g__Bariatricus;s__Bariatricus massiliensis	1.10287	0.261691	0.050299	0.601046	0.759878	0.702819	1.83492	0.344386	0.071568	0.066518	0.730556	0.942946	1	1	1	FALSE	FALSE	FALSE
d__Bacteria;p__Firmicutes_A;c__Clostridia;o__Lachnospirales;f__Lachnospiraceae;g__Blautia_A;s__Blautia_A sp900541985	3.74391	0.165214	-0.8148	0.555821	0.798568	0.739836	6.73583	0.206887	-1.10133	1.63e-11	0.836098	0.270755	3.13e-09	1	1	TRUE	FALSE	FALSE
d__Bacteria;p__Firmicutes_A;c__Clostridia;o__Lachnospirales;f__Lachnospiraceae;g__Blautia_A;s__Blautia_A wexlerae_B	3.56488	-0.87575	-0.70533	0.46076	0.639568	0.574728	7.73695	-1.36928	-1.22724	1.02e-14	0.170911	0.219733	2.04e-12	1	1	TRUE	FALSE	FALSE
d__Bacteria;p__Firmicutes_A;c__Clostridia;o__Lachnospirales;f__Lachnospiraceae;g__CAG-510;s__CAG-510 sp002432425	1.21125	1.15221	0.480147	0.600267	0.823854	0.741122	2.01786	1.39856	0.647865	0.043606	0.161945	0.517072	1	1	1	FALSE	FALSE	FALSE
d__Bacteria;p__Firmicutes_A;c__Clostridia;o__Lachnospirales;f__Lachnospiraceae;g__CAG-81;s__CAG-81 sp009917545	0.256771	-0.31949	-0.10898	0.555579	0.672702	0.631983	0.462168	-0.47494	-0.17245	0.643961	0.634832	0.863087	1	1	1	FALSE	FALSE	FALSE
d__Bacteria;p__Firmicutes_A;c__Clostridia;o__Lachnospirales;f__Lachnospiraceae;g__Coprococcus_A;s__Coprococcus_A catus	1.36531	-0.17348	-0.44777	0.518335	0.677291	0.606061	2.63403	-0.25614	-0.73882	0.008438	0.797843	0.460015	1	1	1	FALSE	FALSE	FALSE
d__Bacteria;p__Firmicutes_A;c__Clostridia;o__Lachnospirales;f__Lachnospiraceae;g__Eisenbergiella;s__Eisenbergiella sp003478085	0.295288	1.74755	0.430858	0.624875	0.848622	0.735709	0.472556	2.05928	0.585636	0.63653	0.039468	0.55812	1	1	1	FALSE	FALSE	FALSE
d__Bacteria;p__Firmicutes_A;c__Clostridia;o__Lachnospirales;f__Lachnospiraceae;g__Eubacterium_G;s__Eubacterium_G sp000432355	-0.34469	0.173385	0.167869	0.405057	0.488209	0.456385	-0.85097	0.355145	0.367822	0.394789	0.722481	0.713006	1	1	1	FALSE	FALSE	FALSE
d__Bacteria;p__Firmicutes_A;c__Clostridia;o__Lachnospirales;f__Lachnospiraceae;g__Faecalimonas;s__Faecalimonas sp900551895	0.176275	0.529203	0.829233	0.53635	0.716852	0.681331	0.328656	0.738232	1.21708	0.742416	0.460374	0.223575	1	1	1	FALSE	FALSE	FALSE
d__Bacteria;p__Firmicutes_A;c__Clostridia;o__Lachnospirales;f__Lachnospiraceae;g__KLE1615;s__KLE1615 sp900066985	0.289244	-0.30153	-0.02735	0.378901	0.494277	0.452494	0.763376	-0.61004	-0.06045	0.445239	0.541832	0.951801	1	1	1	FALSE	FALSE	FALSE
d__Bacteria;p__Firmicutes_A;c__Clostridia;o__Lachnospirales;f__Lachnospiraceae;g__Lachnospira;__	0.138805	0.161953	0.184015	0.487528	0.625684	0.580357	0.284712	0.258842	0.317072	0.775864	0.795757	0.751189	1	1	1	FALSE	FALSE	FALSE
d__Bacteria;p__Firmicutes_A;c__Clostridia;o__Lachnospirales;f__Lachnospiraceae;g__Lachnospira;s__Lachnospira sp003451515	0.285344	0.257732	0.800504	0.496112	0.619265	0.645744	0.57516	0.416191	1.23966	0.565183	0.677271	0.2151	1	1	1	FALSE	FALSE	FALSE
d__Bacteria;p__Firmicutes_A;c__Clostridia;o__Lachnospirales;f__Lachnospiraceae;g__Mediterraneibacter;s__Mediterraneibacter torques	2.78025	-0.71002	-0.83429	0.598557	0.804719	0.747795	4.64492	-0.88233	-1.11566	3.4e-06	0.3776	0.264566	0.000599	1	1	TRUE	FALSE	FALSE
d__Bacteria;p__Firmicutes_A;c__Clostridia;o__Lachnospirales;f__Lachnospiraceae;g__Parasporobacterium;s__Parasporobacterium paucivorans	-0.26569	-0.49868	0.179058	0.473567	0	0.539146	-0.56105	-0.98373	0.332114	0.574764	0	0.739803	1	0	1	FALSE	TRUE	FALSE
d__Bacteria;p__Firmicutes_A;c__Clostridia;o__Lachnospirales;f__Lachnospiraceae;g__UBA9502;s__UBA9502 sp003478505	2.83971	-0.46511	-0.20482	0.633402	0.870295	0.738843	4.48327	-0.53442	-0.27722	7.35e-06	0.593049	0.781615	0.001264	1	1	TRUE	FALSE	FALSE
d__Bacteria;p__Firmicutes_A;c__Clostridia;o__Lachnospirales;f__Lachnospiraceae;g__UBA9502;s__UBA9502 sp003669055	3.64779	-1.9075	-1.32725	0.441418	0.630062	0.586227	8.26379	-3.02748	-2.26406	1.41e-16	0.002466	0.02357	2.85e-14	0.512932	1	TRUE	FALSE	FALSE
d__Bacteria;p__Firmicutes_A;c__Clostridia;o__Monoglobales_A;f__UBA1381;g__CAG-41;s__CAG-41 sp001941225	1.28522	-1.16997	-0.89451	0.517944	0.624439	0.595599	2.48139	-1.87363	-1.50187	0.013087	0.060981	0.133131	1	1	1	FALSE	FALSE	FALSE
d__Bacteria;p__Firmicutes_A;c__Clostridia;o__Oscillospirales;f__Acutalibacteraceae;__;__	2.7568	1.26071	0.834063	0.740464	0.861158	0.803641	3.72307	1.46397	1.03785	0.000197	0.143202	0.299337	0.030703	1	1	TRUE	FALSE	FALSE
d__Bacteria;p__Firmicutes_A;c__Clostridia;o__Oscillospirales;f__Acutalibacteraceae;g__Acutalibacter;s__Acutalibacter sp003612555	2.1796	-1.04637	-1.12548	0.598874	0.708893	0.683047	3.63949	-1.47606	-1.64773	0.000273	0.139927	0.099408	0.041796	1	1	TRUE	FALSE	FALSE
d__Bacteria;p__Firmicutes_A;c__Clostridia;o__Oscillospirales;f__Acutalibacteraceae;g__Acutalibacter;s__Acutalibacter sp900755895	0.163022	1.12681	0.335803	0.482662	0.627347	0.582624	0.337757	1.79614	0.576363	0.735547	0.072472	0.56437	1	1	1	FALSE	FALSE	FALSE
d__Bacteria;p__Firmicutes_A;c__Clostridia;o__Oscillospirales;f__Acutalibacteraceae;g__Anaeromassilibacillus;s__Anaeromassilibacillus senegalensis	-0.07564	-0.20745	0.068988	0.495955	0.537958	0.538447	-0.15252	-0.38562	0.128124	0.878774	0.69978	0.898051	1	1	1	FALSE	FALSE	FALSE
d__Bacteria;p__Firmicutes_A;c__Clostridia;o__Oscillospirales;f__Acutalibacteraceae;g__HGM12789;s__HGM12789 sp900766585	-0.02813	-0.05497	0.325547	0.462532	0.52639	0.527917	-0.06082	-0.10443	0.616664	0.9515	0.916824	0.537456	1	1	1	FALSE	FALSE	FALSE
d__Bacteria;p__Firmicutes_A;c__Clostridia;o__Oscillospirales;f__Butyricicoccaceae;g__Butyricicoccus;s__Butyricicoccus sp900547195	0.547436	0.937439	0.701473	0.558262	0.700633	0.653218	0.980608	1.33799	1.07387	0.326786	0.180901	0.28288	1	1	1	FALSE	FALSE	FALSE
d__Bacteria;p__Firmicutes_A;c__Clostridia;o__Oscillospirales;f__Oscillospiraceae;__;__	2.36674	-1.00181	-0.71645	0.610761	0.771251	0.729253	3.87507	-1.29894	-0.98245	0.000107	0.193966	0.325878	0.016948	1	1	TRUE	FALSE	FALSE
d__Bacteria;p__Firmicutes_A;c__Clostridia;o__Oscillospirales;f__Oscillospiraceae;g__An92;s__An92 sp002159175	-0.13942	0.080688	-0.28346	0.393551	0.488246	0.448753	-0.35427	0.165262	-0.63166	0.723139	0.868738	0.527608	1	1	1	FALSE	FALSE	FALSE
d__Bacteria;p__Firmicutes_A;c__Clostridia;o__Oscillospirales;f__Oscillospiraceae;g__CAG-170;s__CAG-170 sp000436735	0.048517	-0.16672	-0.16323	0.559021	0.626977	0.615248	0.086789	-0.26591	-0.26531	0.930839	0.790311	0.790769	1	1	1	FALSE	FALSE	FALSE
d__Bacteria;p__Firmicutes_A;c__Clostridia;o__Oscillospirales;f__Oscillospiraceae;g__CAG-83;s__CAG-83 sp900545495	2.36882	-0.86441	-0.95935	0.50852	0.64754	0.626228	4.65826	-1.33491	-1.53196	3.19e-06	0.181905	0.125533	0.000567	1	1	TRUE	FALSE	FALSE
d__Bacteria;p__Firmicutes_A;c__Clostridia;o__Oscillospirales;f__Oscillospiraceae;g__CAG-83;s__CAG-83 sp900545585	3.40963	-1.77495	-0.82825	0.611046	0.841165	0.749264	5.57998	-2.11011	-1.10542	2.41e-08	0.034849	0.268977	4.5e-06	1	1	TRUE	FALSE	FALSE
d__Bacteria;p__Firmicutes_A;c__Clostridia;o__Oscillospirales;f__Oscillospiraceae;g__Dysosmobacter;s__Dysosmobacter welbionis	2.89924	-0.06072	-0.62762	0.359354	0.527894	0.50622	8.06793	-0.11503	-1.23981	7.15e-16	0.908419	0.215047	1.44e-13	1	1	TRUE	FALSE	FALSE
d__Bacteria;p__Firmicutes_A;c__Clostridia;o__Oscillospirales;f__Oscillospiraceae;g__ER4;s__ER4 sp000765235	0.630215	-0.073	0.232507	0.738506	0.8731	0.860803	0.853364	-0.08361	0.270105	0.393457	0.933369	0.78708	1	1	1	FALSE	FALSE	FALSE
d__Bacteria;p__Firmicutes_A;c__Clostridia;o__Oscillospirales;f__Oscillospiraceae;g__Flavonifractor;__	3.18618	0.469358	0.129466	0.520348	0.718743	0.615874	6.12318	0.653026	0.210216	9.17e-10	0.513739	0.833499	1.75e-07	1	1	TRUE	FALSE	FALSE
d__Bacteria;p__Firmicutes_A;c__Clostridia;o__Oscillospirales;f__Oscillospiraceae;g__Lawsonibacter;__	0.226218	-0.36948	0.262284	0.575089	0.654883	0.671331	0.393362	-0.56419	0.390692	0.694052	0.572623	0.696025	1	1	1	FALSE	FALSE	FALSE
d__Bacteria;p__Firmicutes_A;c__Clostridia;o__Oscillospirales;f__Oscillospiraceae;g__Lawsonibacter;s__Lawsonibacter asaccharolyticus	0.684631	-0.77003	-0.63247	0.56579	0.634146	0.62591	1.21005	-1.21427	-1.01049	0.226262	0.224643	0.312262	1	1	1	FALSE	FALSE	FALSE
d__Bacteria;p__Firmicutes_A;c__Clostridia;o__Oscillospirales;f__Oscillospiraceae;g__Lawsonibacter;s__Lawsonibacter sp002161175	0.589587	-0.76324	-0.62888	0.393697	0.494689	0.442109	1.49756	-1.54287	-1.42245	0.134246	0.122863	0.154895	1	1	1	FALSE	FALSE	FALSE
d__Bacteria;p__Firmicutes_A;c__Clostridia;o__Oscillospirales;f__Oscillospiraceae;g__Lawsonibacter;s__Lawsonibacter sp009911645	0.370359	-0.34141	-0.54278	0.530888	0.631914	0.590142	0.697621	-0.54028	-0.91974	0.485414	0.589005	0.357707	1	1	1	FALSE	FALSE	FALSE
d__Bacteria;p__Firmicutes_A;c__Clostridia;o__Oscillospirales;f__Oscillospiraceae;g__Lawsonibacter;s__Lawsonibacter sp900066825	1.57561	-0.24598	-1.19111	0.638034	0.809199	0.716508	2.46948	-0.30398	-1.66238	0.013531	0.761147	0.096436	1	1	1	FALSE	FALSE	FALSE
d__Bacteria;p__Firmicutes_A;c__Clostridia;o__Oscillospirales;f__Ruminococcaceae;g__Fournierella;s__Fournierella sp004558145	2.36455	1.00112	0.166782	0.563951	0.738013	0.665946	4.19283	1.35651	0.250443	2.75e-05	0.174938	0.802244	0.004546	1	1	TRUE	FALSE	FALSE
d__Bacteria;p__Firmicutes_A;c__Clostridia;o__Oscillospirales;f__Ruminococcaceae;g__Gemmiger;s__Gemmiger sp900540595	3.7491	-1.37394	-1.49273	0.535439	0.781667	0.699588	7.00192	-1.7577	-2.13373	2.52e-12	0.078798	0.032865	4.97e-10	1	1	TRUE	FALSE	FALSE
d__Bacteria;p__Firmicutes_A;c__Clostridia;o__Oscillospirales;f__Ruminococcaceae;g__Gemmiger;s__Gemmiger variabilis_B	0.478169	-0.2135	-0.1183	0.633543	0.732742	0.716481	0.754753	-0.29138	-0.16512	0.450397	0.770764	0.86885	1	1	1	FALSE	FALSE	FALSE
d__Bacteria;p__Firmicutes_A;c__Clostridia;o__Oscillospirales;f__Ruminococcaceae;g__Negativibacillus;s__Negativibacillus massiliensis	0.862923	-0.24825	-0.15044	0.583149	0.701409	0.662616	1.47976	-0.35393	-0.22704	0.138936	0.723389	0.820396	1	1	1	FALSE	FALSE	FALSE
d__Bacteria;p__Firmicutes_A;c__Clostridia;o__Oscillospirales;f__Ruminococcaceae;g__Phocea;s__Phocea massiliensis	-0.71075	0.34247	-0.18214	0.331398	0	0.350919	-2.14471	0.850601	-0.51905	0.031976	0	0.603728	1	0	1	FALSE	TRUE	FALSE
d__Bacteria;p__Firmicutes_A;c__Clostridia;o__Oscillospirales;f__Ruminococcaceae;g__QAMM01;s__QAMM01 sp900552945	0.507576	-0.65728	-0.38791	0.398999	0.47126	0.465354	1.27212	-1.39472	-0.83357	0.20333	0.163099	0.404522	1	1	1	FALSE	FALSE	FALSE
d__Bacteria;p__Firmicutes_A;c__Clostridia;o__Oscillospirales;f__Ruminococcaceae;g__Ruminiclostridium_E;__	-0.04856	-0.50503	-0.01667	0.581349	0	0.668966	-0.08353	-0.82309	-0.02492	0.933432	0	0.98012	1	0	1	FALSE	TRUE	FALSE
d__Bacteria;p__Firmicutes_A;c__Clostridia;o__Oscillospirales;f__Ruminococcaceae;g__Ruminococcus;s__Ruminococcus sp900315755	1.3087	-0.68475	-0.14923	0.62004	0.731936	0.745661	2.11067	-0.93554	-0.20013	0.0348	0.349511	0.841379	1	1	1	FALSE	FALSE	FALSE
d__Bacteria;p__Firmicutes_A;c__Clostridia;o__Peptostreptococcales;f__Anaerovoracaceae;g__Alterileibacterium;s__Alterileibacterium massiliense	-0.23524	0.675159	0.678566	0.446708	0.572451	0.556941	-0.52661	1.17942	1.21838	0.598465	0.238232	0.223079	1	1	1	FALSE	FALSE	FALSE
d__Bacteria;p__Firmicutes_A;c__Clostridia;o__Peptostreptococcales;f__Anaerovoracaceae;g__CAG-238;s__CAG-238 sp900542245	-0.08199	-0.07192	-0.26441	0.408014	0.484544	0.454258	-0.20095	-0.14842	-0.58207	0.840735	0.882009	0.560519	1	1	1	FALSE	FALSE	FALSE
d__Bacteria;p__Firmicutes_A;c__Clostridia;o__Peptostreptococcales;f__Anaerovoracaceae;g__S5-A14a;s__S5-A14a sp000758905	1.17902	0.658135	0.996825	0.627826	0.7973	0.744507	1.87794	0.825455	1.33891	0.06039	0.409113	0.180601	1	1	1	FALSE	FALSE	FALSE
d__Bacteria;p__Firmicutes_A;c__Clostridia;o__Peptostreptococcales;f__Anaerovoracaceae;g__UBA1191;s__UBA1191 sp900543485	2.46405	-1.12387	-0.62123	0.502865	0.637036	0.604307	4.90001	-1.76422	-1.02801	9.58e-07	0.077695	0.303944	0.000174	1	1	TRUE	FALSE	FALSE
d__Bacteria;p__Firmicutes_A;c__Clostridia;o__Peptostreptococcales;f__Peptostreptococcaceae;__;__	-0.23099	0.43956	0.222052	0.386403	0.543744	0.486669	-0.59779	0.808394	0.456268	0.549977	0.418864	0.648197	1	1	1	FALSE	FALSE	FALSE
d__Bacteria;p__Firmicutes_A;c__Clostridia;o__Peptostreptococcales;f__Peptostreptococcaceae;g__Peptostreptococcus;s__Peptostreptococcus stomatis	2.48412	-0.28505	-0.97443	0.719544	0.927688	0.834231	3.45235	-0.30727	-1.16806	0.000556	0.758639	0.242782	0.08336	1	1	FALSE	FALSE	FALSE
d__Bacteria;p__Firmicutes_A;c__Clostridia;o__Peptostreptococcales;f__Peptostreptococcaceae;g__Romboutsia;s__Romboutsia dakarensis	0.391669	0.385877	-0.27261	0.482449	0.586997	0.557357	0.811834	0.657375	-0.48912	0.416887	0.51094	0.624759	1	1	1	FALSE	FALSE	FALSE
d__Bacteria;p__Firmicutes_A;c__Clostridia;o__TANB77;f__CAG-508;g__CAG-269;s__CAG-269 sp000431335	0.408172	-0.71357	-0.12275	0.603996	0.657154	0.690062	0.675786	-1.08585	-0.17788	0.499177	0.277545	0.858821	1	1	1	FALSE	FALSE	FALSE
d__Bacteria;p__Firmicutes_A;c__Clostridia;o__TANB77;f__CAG-508;g__CAG-269;s__CAG-269 sp900553985	2.51371	-1.08654	-1.38435	0.539586	0.672686	0.631149	4.6586	-1.61522	-2.19338	3.18e-06	0.106263	0.02828	0.000567	1	1	TRUE	FALSE	FALSE
d__Bacteria;p__Firmicutes_A;c__Clostridia;o__Tissierellales;f__Peptoniphilaceae;g__Anaerococcus;s__Anaerococcus lactolyticus	-0.12857	-0.16514	-0.24164	0.516432	0	0.617559	-0.24896	-0.27355	-0.39128	0.803395	0	0.695588	1	0	1	FALSE	TRUE	FALSE
d__Bacteria;p__Firmicutes_A;c__Clostridia;o__Tissierellales;f__Peptoniphilaceae;g__Anaerococcus;s__Anaerococcus prevotii_A	0.079483	-0.4864	-0.51631	0.491369	0	0.576544	0.161757	-0.87855	-0.89552	0.871497	0	0.370507	1	0	1	FALSE	TRUE	FALSE
d__Bacteria;p__Firmicutes_A;c__Clostridia;o__Tissierellales;f__Peptoniphilaceae;g__Anaerococcus;s__Anaerococcus senegalensis	3.70952	0.337407	0.062443	0.673955	0.806478	0.784964	5.5041	0.41837	0.079549	3.71e-08	0.675676	0.936596	6.9e-06	1	1	TRUE	FALSE	FALSE
d__Bacteria;p__Firmicutes_A;c__Clostridia;o__Tissierellales;f__Peptoniphilaceae;g__Anaerococcus;s__Anaerococcus sp900258475	1.83315	0.208869	0.894789	0.618	0.752657	0.710962	2.96626	0.27751	1.25856	0.003014	0.781389	0.208189	0.440112	1	1	FALSE	FALSE	FALSE
d__Bacteria;p__Firmicutes_A;c__Clostridia;o__Tissierellales;f__Peptoniphilaceae;g__Anaerococcus;s__Anaerococcus sp900541365	-0.43375	-0.18788	0.044739	0.350703	0	0.417939	-1.23681	-0.47481	0.107046	0.216156	0	0.914752	1	0	1	FALSE	TRUE	FALSE
d__Bacteria;p__Firmicutes_A;c__Clostridia;o__Tissierellales;f__Peptoniphilaceae;g__Ezakiella;s__Ezakiella coagulans	2.46757	-0.19203	0.324905	0.587256	0.75961	0.76471	4.20186	-0.25281	0.424874	2.65e-05	0.800419	0.670928	0.004395	1	1	TRUE	FALSE	FALSE
d__Bacteria;p__Firmicutes_A;c__Clostridia;o__Tissierellales;f__Peptoniphilaceae;g__Ezakiella;s__Ezakiella peruensis	-0.61942	0.371356	-0.13582	0.419474	0	0.457944	-1.47666	0.700575	-0.2966	0.139766	0	0.766775	1	0	1	FALSE	TRUE	FALSE
d__Bacteria;p__Firmicutes_A;c__Clostridia;o__Tissierellales;f__Peptoniphilaceae;g__Fenollaria;s__Fenollaria massiliensis	3.55108	-0.67993	-0.34341	0.584104	0.828727	0.778132	6.07953	-0.82045	-0.44132	1.21e-09	0.411958	0.658978	2.29e-07	1	1	TRUE	FALSE	FALSE
d__Bacteria;p__Firmicutes_A;c__Clostridia;o__Tissierellales;f__Peptoniphilaceae;g__Finegoldia;s__Finegoldia magna_F	4.91701	-0.0699	-0.08135	0.525754	0.647363	0.612004	9.35229	-0.10797	-0.13293	8.58e-21	0.91402	0.89425	1.74e-18	1	1	TRUE	FALSE	FALSE
d__Bacteria;p__Firmicutes_A;c__Clostridia;o__Tissierellales;f__Peptoniphilaceae;g__KA00134;s__KA00134 sp001574395	-0.24604	0.01471	-0.07752	0.480498	0	0.524662	-0.51206	0.024568	-0.14776	0.608611	0	0.882533	1	0	1	FALSE	TRUE	FALSE
d__Bacteria;p__Firmicutes_A;c__Clostridia;o__Tissierellales;f__Peptoniphilaceae;g__Levyella;s__Levyella massiliensis	1.06221	0.112016	0.942374	0.59216	0.736266	0.752984	1.79379	0.15214	1.25152	0.072847	0.879076	0.210745	1	1	1	FALSE	FALSE	FALSE
d__Bacteria;p__Firmicutes_A;c__Clostridia;o__Tissierellales;f__Peptoniphilaceae;g__Parvimonas;s__Parvimonas sp000223315	0.260557	-0.07885	-0.51115	0.63402	0.789162	0.709976	0.41096	-0.09992	-0.71995	0.681102	0.920411	0.471557	1	1	1	FALSE	FALSE	FALSE
d__Bacteria;p__Firmicutes_A;c__Clostridia;o__Tissierellales;f__Peptoniphilaceae;g__Peptoniphilus_A;__	5.35658	-0.88854	-0.87181	0.50542	0.737141	0.669204	10.5983	-1.20538	-1.30275	3.04e-26	0.228055	0.192659	6.19e-24	1	1	TRUE	FALSE	FALSE
d__Bacteria;p__Firmicutes_A;c__Clostridia;o__Tissierellales;f__Peptoniphilaceae;g__Peptoniphilus_A;s__Peptoniphilus_A lacrimalis	3.07626	0.18006	0.482288	0.6014	0.79301	0.726383	5.11517	0.227059	0.663958	3.13e-07	0.820378	0.506717	5.74e-05	1	1	TRUE	FALSE	FALSE
d__Bacteria;p__Firmicutes_A;c__Clostridia;o__Tissierellales;f__Peptoniphilaceae;g__Peptoniphilus_A;s__Peptoniphilus_A senegalensis	0.884572	1.21736	1.58235	0.827099	1.01164	0.967141	1.06949	1.20335	1.63611	0.28485	0.22884	0.101817	1	1	1	FALSE	FALSE	FALSE
d__Bacteria;p__Firmicutes_A;c__Clostridia;o__Tissierellales;f__Peptoniphilaceae;g__Peptoniphilus_B;s__Peptoniphilus_B duerdenii	2.35681	-0.82664	-0.16471	0.538964	0.76814	0.748662	4.37285	-1.07615	-0.22001	1.23e-05	0.281858	0.825864	0.002097	1	1	TRUE	FALSE	FALSE
d__Bacteria;p__Firmicutes_A;c__Clostridia;o__Tissierellales;f__Peptoniphilaceae;g__Peptoniphilus_C;s__Peptoniphilus_C pacaensis	2.18874	0.825868	0.763074	0.553343	0.663815	0.655176	3.95549	1.24412	1.16469	7.64e-05	0.213454	0.244146	0.012336	1	1	TRUE	FALSE	FALSE
d__Bacteria;p__Firmicutes_A;c__Clostridia;o__Tissierellales;f__Peptoniphilaceae;g__Urinicoccus;s__Urinicoccus massiliensis	-0.19448	0.171645	0.311469	0.410718	0.55819	0.538149	-0.47351	0.307503	0.578779	0.635848	0.75846	0.562739	1	1	1	FALSE	FALSE	FALSE
d__Bacteria;p__Firmicutes_A;c__Clostridia_A;o__Christensenellales;f__CAG-138;g__UMGS1241;s__UMGS1241 sp900550525	0.151558	-0.07254	-0.36567	0.63387	0.738348	0.697608	0.239099	-0.09825	-0.52418	0.811029	0.921734	0.600157	1	1	1	FALSE	FALSE	FALSE
d__Bacteria;p__Firmicutes_A;c__Clostridia_A;o__Christensenellales;f__CAG-74;g__HGM11604;s__HGM11604 sp900769875	-0.34541	1.09995	1.00451	0.510963	0.652254	0.612126	-0.67599	1.68638	1.64102	0.499048	0.091722	0.100794	1	1	1	FALSE	FALSE	FALSE
d__Bacteria;p__Firmicutes_A;c__Clostridia_A;o__Christensenellales;f__CAG-74;g__SFFH01;s__SFFH01 sp900542395	1.30357	-1.10205	-0.53323	0.540115	0.66025	0.639834	2.4135	-1.66914	-0.83339	0.0158	0.09509	0.404623	1	1	1	FALSE	FALSE	FALSE
d__Bacteria;p__Firmicutes_A;c__Clostridia_A;o__Christensenellales;f__UBA1242;g__UMGS2069;s__UMGS2069 sp900554955	1.0683	-0.53195	-0.78301	0.588226	0.697904	0.660824	1.81614	-0.76221	-1.1849	0.069349	0.445935	0.236058	1	1	1	FALSE	FALSE	FALSE
d__Bacteria;p__Firmicutes_C;c__Negativicutes;o__Acidaminococcales;f__Acidaminococcaceae;g__Acidaminococcus;s__Acidaminococcus sp900314165	1.45998	-0.87202	-0.76373	0.940564	1.1101	1.04038	1.55224	-0.78553	-0.73409	0.120606	0.432142	0.462894	1	1	1	FALSE	FALSE	FALSE
d__Bacteria;p__Firmicutes_C;c__Negativicutes;o__Acidaminococcales;f__Acidaminococcaceae;g__Phascolarctobacterium;s__Phascolarctobacterium sp900544795	0.906174	-0.59989	-0.41517	0.76091	0.893873	0.854136	1.19091	-0.67111	-0.48607	0.23369	0.502149	0.626917	1	1	1	FALSE	FALSE	FALSE
d__Bacteria;p__Firmicutes_C;c__Negativicutes;o__Veillonellales;f__Dialisteraceae;g__Dialister;__	1.31624	0.653242	0.25804	0.721254	0.946748	0.856407	1.82493	0.689985	0.301305	0.068011	0.490204	0.763182	1	1	1	FALSE	FALSE	FALSE
d__Bacteria;p__Firmicutes_C;c__Negativicutes;o__Veillonellales;f__Dialisteraceae;g__Dialister;s__Dialister invisus	1.25256	1.62626	0.041701	0.917263	1.13176	1.06261	1.36554	1.43693	0.039244	0.172083	0.150739	0.968696	1	1	1	FALSE	FALSE	FALSE
d__Bacteria;p__Firmicutes_C;c__Negativicutes;o__Veillonellales;f__Dialisteraceae;g__Dialister;s__Dialister sp002439665	2.90684	0.042472	0.324285	0.75031	0.923311	0.849479	3.87418	0.046	0.381746	0.000107	0.96331	0.70265	0.016948	1	1	TRUE	FALSE	FALSE
d__Bacteria;p__Firmicutes_C;c__Negativicutes;o__Veillonellales;f__Dialisteraceae;g__Dialister;s__Dialister sp900314595	3.3081	1.23457	0.298805	0.60442	0.744834	0.761608	5.47318	1.65752	0.392335	4.42e-08	0.097415	0.694811	8.18e-06	1	1	TRUE	FALSE	FALSE
d__Bacteria;p__Firmicutes_C;c__Negativicutes;o__Veillonellales;f__Megasphaeraceae;g__Megasphaera;s__Megasphaera massiliensis	0.24927	-0.86741	-0.29659	0.722023	0	0.816641	0.345239	-1.09975	-0.36318	0.729915	0	0.716471	1	0	1	FALSE	TRUE	FALSE
d__Bacteria;p__Firmicutes_C;c__Negativicutes;o__Veillonellales;f__Negativicoccaceae;g__Negativicoccus;s__Negativicoccus massiliensis	0.658891	0.559508	0.04746	0.505101	0.693658	0.635613	1.30447	0.806605	0.074668	0.192072	0.419894	0.940479	1	1	1	FALSE	FALSE	FALSE
d__Bacteria;p__Firmicutes_C;c__Negativicutes;o__Veillonellales;f__Veillonellaceae;g__Veillonella;__	-0.20864	0.211515	-0.32199	0.489467	0.663431	0.562424	-0.42625	0.31882	-0.57251	0.669925	0.749863	0.566979	1	1	1	FALSE	FALSE	FALSE
d__Bacteria;p__Firmicutes_C;c__Negativicutes;o__Veillonellales;f__Veillonellaceae;g__Veillonella;s__Veillonella montpellierensis	2.31702	0.602387	1.34692	0.84193	1.15169	1.00789	2.75203	0.523046	1.33638	0.005923	0.600942	0.181426	0.835106	1	1	FALSE	FALSE	FALSE
d__Bacteria;p__Fusobacteriota;c__Fusobacteriia;o__Fusobacteriales;f__Fusobacteriaceae;g__Fusobacterium;s__Fusobacterium nucleatum_D	1.90169	-0.26418	-1.09951	0.731062	0.974117	0.850534	2.60127	-0.2712	-1.29272	0.009288	0.786237	0.196106	1	1	1	FALSE	FALSE	FALSE
d__Bacteria;p__Proteobacteria;c__Alphaproteobacteria;o__Sphingomonadales;f__Sphingomonadaceae;g__Sphingomonas;s__Sphingomonas sp003946805	0.678796	-0.47686	-0.04725	0.550081	0.690704	0.733688	1.23399	-0.6904	-0.0644	0.217206	0.489944	0.948654	1	1	1	FALSE	FALSE	FALSE
d__Bacteria;p__Proteobacteria;c__Gammaproteobacteria;__;__;__;__	1.80638	0.956605	-0.62641	0.785495	0.941079	0.926619	2.29967	1.0165	-0.67602	0.021467	0.309393	0.49903	1	1	1	FALSE	FALSE	FALSE
d__Bacteria;p__Proteobacteria;c__Gammaproteobacteria;o__Burkholderiales;f__Burkholderiaceae;g__Parasutterella;s__Parasutterella sp900552195	2.78291	0.033317	-0.72917	0.684339	0.930775	0.834586	4.06657	0.035795	-0.87369	4.77e-05	0.971446	0.38229	0.007777	1	1	TRUE	FALSE	FALSE
d__Bacteria;p__Proteobacteria;c__Gammaproteobacteria;o__Burkholderiales;f__Burkholderiaceae;g__Sutterella;s__Sutterella seckii_A	0.348151	-0.32504	0.219301	0.734083	0.843226	0.852418	0.474266	-0.38548	0.257269	0.63531	0.699885	0.796971	1	1	1	FALSE	FALSE	FALSE
d__Bacteria;p__Proteobacteria;c__Gammaproteobacteria;o__Enterobacterales;f__Aeromonadaceae;g__Zobellella_A;s__Zobellella_A maritima	2.7543	-0.0578	0.291908	0.747234	0.905273	0.861641	3.686	-0.06384	0.338781	0.000228	0.949094	0.734775	0.03531	1	1	TRUE	FALSE	FALSE
d__Bacteria;p__Proteobacteria;c__Gammaproteobacteria;o__Enterobacterales;f__Enterobacteriaceae;g__Buttiauxella;s__Buttiauxella agrestis_A	0.296486	0.407647	-0.47161	0.805645	0.954665	0.881928	0.368011	0.427005	-0.53475	0.712865	0.669376	0.592822	1	1	1	FALSE	FALSE	FALSE
d__Bacteria;p__Proteobacteria;c__Gammaproteobacteria;o__Enterobacterales;f__Enterobacteriaceae;g__Cronobacter;__	2.09114	0.455042	0.279315	0.436151	0.599786	0.551666	4.79454	0.758674	0.506313	1.63e-06	0.448048	0.612637	0.000293	1	1	TRUE	FALSE	FALSE
d__Bacteria;p__Proteobacteria;c__Gammaproteobacteria;o__Enterobacterales;f__Enterobacteriaceae;g__Cronobacter;s__Cronobacter dublinensis	1.82603	-0.13975	-0.53227	0.431826	0.585095	0.508141	4.22862	-0.23885	-1.04749	2.35e-05	0.811218	0.294875	0.003927	1	1	TRUE	FALSE	FALSE
d__Bacteria;p__Proteobacteria;c__Gammaproteobacteria;o__Enterobacterales;f__Pasteurellaceae;g__Gallibacterium;s__Gallibacterium sp001678475	0.257897	-0.44206	0.028414	0.755645	0.82767	0.834006	0.341294	-0.5341	0.03407	0.732883	0.593272	0.972821	1	1	1	FALSE	FALSE	FALSE
lfc.taxon	lfc..Intercept.	lfc.Initial_GroupingsCPP	lfc.Initial_GroupingsCPP.Endo	se..Intercept.	se.Initial_GroupingsCPP	se.Initial_GroupingsCPP.Endo	W..Intercept.	W.Initial_GroupingsCPP	W.Initial_GroupingsCPP.Endo	p_val..Intercept.	p_val.Initial_GroupingsCPP	p_val.Initial_GroupingsCPP.Endo	q_val..Intercept.	q_val.Initial_GroupingsCPP	q_val.Initial_GroupingsCPP.Endo	diff_abn..Intercept.	diff_abn.Initial_GroupingsCPP	diff_abn.Initial_GroupingsCPP.Endo

## Sheet: S12_CPP_CPPEndo
lfc.taxon	lfc..Intercept.	lfc.CPP.Endo	se..Intercept.	se.CPP.Endo	W..Intercept.	W.CPP.Endo	p_val..Intercept.	p_val.CPP.Endo	q_val..Intercept.	q_val.CPP.Endo	diff_abn..Intercept.	diff_abn.CPP.Endo
d__Bacteria;p__Firmicutes_A;c__Clostridia;o__Oscillospirales;f__Acutalibacteraceae;__;__	4.17617	-0.42019	0.734439	0.809066	5.6862	-0.51936	1.3e-08	0.603512	2.65e-06	1	TRUE	FALSE
d__Bacteria;p__Firmicutes_C;c__Negativicutes;o__Veillonellales;f__Veillonellaceae;g__Veillonella;s__Veillonella montpellierensis	3.07806	0.750984	0.999798	1.15143	3.07868	0.65222	0.002079	0.514259	0.340986	1	FALSE	FALSE
d__Bacteria;p__Firmicutes;c__Bacilli;o__Bacillales_B;f__DSM-18226;g__Cytobacillus;s__Cytobacillus sp009849585	4.80499	0.399548	1.14594	1.26802	4.19306	0.315097	2.75e-05	0.752688	0.005147	1	TRUE	FALSE
d__Bacteria;p__Proteobacteria;c__Gammaproteobacteria;o__Enterobacterales;f__Enterobacteriaceae;g__Cronobacter;__	2.70484	-0.16927	0.547438	0.651169	4.94091	-0.25995	7.78e-07	0.7949	0.000151	1	TRUE	FALSE
d__Bacteria;p__Firmicutes_A;c__Clostridia;o__Lachnospirales;f__Lachnospiraceae;__;__	6.05034	-0.35406	0.838164	0.878402	7.21857	-0.40307	5.25e-13	0.686897	1.1e-10	1	TRUE	FALSE
d__Bacteria;p__Firmicutes_A;c__Clostridia;o__Oscillospirales;f__Oscillospiraceae;g__Lawsonibacter;__	0.015397	0.638217	0.526071	0.64181	0.029268	0.994402	0.976651	0.320027	1	1	FALSE	FALSE
d__Bacteria;p__Proteobacteria;c__Gammaproteobacteria;o__Burkholderiales;f__Burkholderiaceae;g__Sutterella;s__Sutterella seckii_A	0.181767	0.550797	0.662785	0.803773	0.274247	0.685264	0.783895	0.493177	1	1	FALSE	FALSE
d__Bacteria;p__Proteobacteria;c__Gammaproteobacteria;o__Enterobacterales;f__Enterobacteriaceae;g__Cronobacter;s__Cronobacter dublinensis	1.84494	-0.38607	0.518791	0.592672	3.55622	-0.6514	0.000376	0.51479	0.066216	1	FALSE	FALSE
d__Bacteria;p__Firmicutes_A;c__Clostridia;o__Lachnospirales;f__Lachnospiraceae;g__Faecalimonas;s__Faecalimonas sp900551895	0.864136	0.306483	0.624719	0.761417	1.38324	0.402517	0.166591	0.687304	1	1	FALSE	FALSE
d__Bacteria;p__Bacteroidota;c__Bacteroidia;o__Bacteroidales;f__Muribaculaceae;g__Paramuribaculum;s__Paramuribaculum sp900551515	0.663456	0.931778	0.73275	0.86289	0.905433	1.07984	0.365236	0.280216	1	1	FALSE	FALSE
d__Bacteria;p__Firmicutes_A;c__Clostridia;o__Lachnospirales;f__Anaerotignaceae;g__Anaerotignum;s__Anaerotignum sp004557645	0.969441	-0.52723	0.641991	0.736819	1.51005	-0.71555	0.13103	0.47427	1	1	FALSE	FALSE
d__Bacteria;p__Firmicutes;c__Bacilli;o__Lactobacillales;f__Streptococcaceae;g__Streptococcus;__	2.84166	-0.60733	0.845201	0.996599	3.36211	-0.6094	0.000773	0.542259	0.133814	1	FALSE	FALSE
d__Bacteria;p__Bacteroidota;c__Bacteroidia;o__Bacteroidales;f__UBA11471;g__UBA11471;s__UBA11471 sp900547555	0.936973	0.127684	0.671444	0.771439	1.39546	0.165514	0.162877	0.86854	1	1	FALSE	FALSE
d__Bacteria;p__Bacteroidota;c__Bacteroidia;o__Bacteroidales;f__Bacteroidaceae;g__Prevotella;s__Prevotella timonensis	2.63741	0.622821	0.791737	0.927174	3.33116	0.671741	0.000865	0.501748	0.147528	1	FALSE	FALSE
d__Bacteria;p__Firmicutes_A;c__Clostridia;o__Oscillospirales;f__Ruminococcaceae;g__Gemmiger;s__Gemmiger sp900540595	2.53382	-0.11234	0.828805	0.948774	3.0572	-0.1184	0.002234	0.905748	0.364166	1	FALSE	FALSE
d__Bacteria;p__Actinobacteriota;c__Actinomycetia;o__Actinomycetales;f__Actinomycetaceae;g__Mobiluncus;s__Mobiluncus mulieris	2.16887	-0.21576	0.64834	0.799306	3.34526	-0.26994	0.000822	0.787209	0.141393	1	FALSE	FALSE
d__Bacteria;p__Bacteroidota;c__Bacteroidia;o__Bacteroidales;f__Bacteroidaceae;g__Bacteroides;s__Bacteroides sp902362375	5.62842	-0.02652	1.00235	1.06674	5.61523	-0.02486	1.96e-08	0.98017	3.98e-06	1	TRUE	FALSE
d__Bacteria;p__Verrucomicrobiota;c__Verrucomicrobiae;o__Verrucomicrobiales;f__Akkermansiaceae;g__Akkermansia;s__Akkermansia muciniphila_B	-0.20988	-0.0624	0.623296	0	-0.33673	-0.09043	0.736321	0	1	0	FALSE	TRUE
d__Bacteria;p__Firmicutes_A;c__Clostridia;o__TANB77;f__CAG-508;g__CAG-269;s__CAG-269 sp000431335	-0.14674	0.597279	0.502025	0.616208	-0.2923	0.969281	0.77006	0.332405	1	1	FALSE	FALSE
d__Bacteria;p__Bacteroidota;c__Bacteroidia;o__Bacteroidales;f__Bacteroidaceae;g__Bacteroides;s__Bacteroides sp900556215	2.41189	0.509227	0.96836	1.07839	2.4907	0.47221	0.012749	0.636777	1	1	FALSE	FALSE
d__Bacteria;p__Firmicutes_A;c__Clostridia;o__Oscillospirales;f__Ruminococcaceae;g__Ruminococcus;s__Ruminococcus sp900315755	0.782606	0.541978	0.580494	0.72456	1.34817	0.748011	0.177603	0.454454	1	1	FALSE	FALSE
d__Bacteria;p__Firmicutes_A;c__Clostridia;o__Oscillospirales;f__Oscillospiraceae;g__CAG-170;s__CAG-170 sp000436735	0.040458	0.009938	0.510444	0.583727	0.079261	0.017026	0.936825	0.986416	1	1	FALSE	FALSE
d__Bacteria;p__Firmicutes;c__Bacilli;o__RF39;f__UBA660;g__CAG-776;s__CAG-776 sp900758895	3.97342	0.077956	0.664839	0.722277	5.97651	0.107931	2.28e-09	0.914051	4.7e-07	1	TRUE	FALSE
d__Bacteria;p__Firmicutes;c__Bacilli;o__Lactobacillales;f__Lactobacillaceae;g__Companilactobacillus;s__Companilactobacillus sp005404815	5.49773	-0.41142	1.09711	1.22365	5.01111	-0.33623	5.41e-07	0.736699	0.000106	1	TRUE	FALSE
d__Bacteria;p__Firmicutes_A;c__Clostridia_A;o__Christensenellales;f__CAG-74;g__SFFH01;s__SFFH01 sp900542395	0.360177	0.57527	0.536724	0.647815	0.671065	0.888016	0.502179	0.374532	1	1	FALSE	FALSE
d__Bacteria;p__Firmicutes_A;c__Clostridia;o__Oscillospirales;f__Oscillospiraceae;__;__	1.5236	0.291805	0.6744	0.792709	2.25918	0.368111	0.023872	0.71279	1	1	FALSE	FALSE
d__Bacteria;p__Proteobacteria;c__Gammaproteobacteria;o__Burkholderiales;f__Burkholderiaceae;g__Duodenibacillus;s__Duodenibacillus massiliensis	-0.40358	0.140384	0.562131	0	-0.71794	0.219573	0.472795	0	1	0	FALSE	TRUE
d__Bacteria;p__Firmicutes_A;c__Clostridia;o__Tissierellales;f__Peptoniphilaceae;g__Peptoniphilus_A;__	4.6267	0.023182	0.986133	1.08314	4.69176	0.021403	2.71e-06	0.982924	0.00052	1	TRUE	FALSE
d__Bacteria;p__Bacteroidota;c__Bacteroidia;o__Bacteroidales;f__Bacteroidaceae;g__Prevotella;__	3.03636	-1.30435	0.695631	0.808184	4.3649	-1.61392	1.27e-05	0.106544	0.002416	1	TRUE	FALSE
d__Bacteria;p__Firmicutes_A;c__Clostridia;o__Lachnospirales;f__Lachnospiraceae;g__Blautia_A;s__Blautia_A sp900541985	4.06778	-0.97356	0.836954	0.974632	4.86023	-0.9989	1.17e-06	0.317843	0.000226	1	TRUE	FALSE
d__Bacteria;p__Actinobacteriota;c__Coriobacteriia;o__Coriobacteriales;f__Atopobiaceae;g__UBA1367;s__UBA1367 sp902779675	0.589556	-0.21763	0.521632	0.600722	1.13021	-0.36228	0.258386	0.717143	1	1	FALSE	FALSE
d__Bacteria;p__Bacteroidota;c__Bacteroidia;o__Bacteroidales;f__Bacteroidaceae;__;__	-0.38464	0.385841	0.415157	0.52976	-0.92649	0.72833	0.354192	0.466411	1	1	FALSE	FALSE
d__Bacteria;p__Bacteroidota;c__Bacteroidia;o__Bacteroidales;f__Bacteroidaceae;g__Phocaeicola;s__Phocaeicola sp000436795	7.07736	-0.25751	1.16917	1.21307	6.0533	-0.21228	1.42e-09	0.83189	2.94e-07	1	TRUE	FALSE
d__Bacteria;p__Firmicutes_A;c__Clostridia;o__Oscillospirales;__;__;__	0.082278	-0.29242	0.54996	0.605289	0.149608	-0.48311	0.881074	0.629021	1	1	FALSE	FALSE
d__Bacteria;p__Firmicutes_A;c__Clostridia;o__Peptostreptococcales;f__Anaerovoracaceae;g__UBA1191;s__UBA1191 sp900543485	1.49883	0.50909	0.582663	0.681125	2.57238	0.747424	0.0101	0.454807	1	1	FALSE	FALSE
d__Bacteria;p__Firmicutes_C;c__Negativicutes;o__Veillonellales;f__Megasphaeraceae;g__Megasphaera;s__Megasphaera massiliensis	-0.45948	0.577279	0.602632	0	-0.76246	0.794695	0.445785	0	1	0	FALSE	TRUE
d__Bacteria;p__Firmicutes_A;c__Clostridia_A;o__Christensenellales;f__CAG-74;g__HGM11604;s__HGM11604 sp900769875	0.913204	-0.08899	0.592757	0.690839	1.54061	-0.12881	0.123413	0.897509	1	1	FALSE	FALSE
d__Bacteria;p__Bacteroidota;c__Bacteroidia;o__Bacteroidales;__;__;__	2.56293	0.29905	0.66217	0.752551	3.8705	0.397382	0.000109	0.691086	0.019985	1	TRUE	FALSE
d__Bacteria;p__Firmicutes_C;c__Negativicutes;o__Veillonellales;f__Dialisteraceae;g__Dialister;s__Dialister sp900314595	4.70133	-0.92932	0.721665	0.865849	6.51456	-1.0733	7.29e-11	0.283137	1.52e-08	1	TRUE	FALSE
d__Bacteria;p__Firmicutes_A;c__Clostridia;o__Lachnospirales;f__Lachnospiraceae;g__Blautia_A;s__Blautia_A wexlerae_B	2.84779	0.176874	0.70506	0.790364	4.03907	0.223788	5.37e-05	0.822922	0.009928	1	TRUE	FALSE
d__Bacteria;p__Actinobacteriota;c__Actinomycetia;o__Actinomycetales;f__Actinomycetaceae;g__Actinotignum;s__Actinotignum sanguinis	-0.06838	-0.38692	0.532959	0.572191	-0.12831	-0.67621	0.897905	0.498908	1	1	FALSE	FALSE
d__Bacteria;p__Firmicutes_C;c__Negativicutes;o__Acidaminococcales;f__Acidaminococcaceae;g__Phascolarctobacterium_A;s__Phascolarctobacterium_A sp900544885	-0.41418	0.380704	0.587294	0	-0.70523	0.553763	0.480666	0	1	0	FALSE	TRUE
d__Bacteria;p__Bacteroidota;c__Bacteroidia;o__Bacteroidales;f__Bacteroidaceae;g__Prevotella;s__Prevotella disiens	1.534	0.735859	0.819727	0.969917	1.87135	0.758683	0.061296	0.448042	1	1	FALSE	FALSE
d__Bacteria;p__Actinobacteriota;c__Actinomycetia;o__Mycobacteriales;f__Mycobacteriaceae;g__Lawsonella;s__Lawsonella clevelandensis	1.7928	-0.75133	0.550824	0.645989	3.25476	-1.16307	0.001135	0.244802	0.190663	1	FALSE	FALSE
d__Bacteria;p__Firmicutes_A;c__Clostridia;o__Oscillospirales;f__Acutalibacteraceae;g__Acutalibacter;s__Acutalibacter sp900755895	1.44849	-0.78455	0.547458	0.646552	2.64584	-1.21344	0.008149	0.224963	1	1	FALSE	FALSE
d__Bacteria;p__Firmicutes_A;c__Clostridia;o__Lachnospirales;f__Lachnospiraceae;g__UBA9502;s__UBA9502 sp003478505	2.53327	0.266741	0.804701	0.898075	3.14808	0.297014	0.001643	0.766456	0.271172	1	FALSE	FALSE
d__Bacteria;p__Firmicutes_A;c__Clostridia;o__Oscillospirales;f__Butyricicoccaceae;g__Butyricicoccus;s__Butyricicoccus sp900547195	1.64353	-0.22951	0.581402	0.683369	2.82685	-0.33585	0.004701	0.736981	0.733339	1	FALSE	FALSE
d__Bacteria;p__Proteobacteria;c__Gammaproteobacteria;o__Enterobacterales;f__Enterobacteriaceae;g__Buttiauxella;s__Buttiauxella agrestis_A	0.862791	-0.8728	0.76283	0.854434	1.13104	-1.0215	0.258038	0.307017	1	1	FALSE	FALSE
d__Bacteria;p__Bacteroidota;c__Bacteroidia;o__Bacteroidales;f__UBA932;g__CAG-831;s__CAG-831 sp900544175	5.00817	0.010351	0.805536	0.862805	6.2172	0.011997	5.06e-10	0.990428	1.05e-07	1	TRUE	FALSE
d__Bacteria;p__Bacteroidota;c__Bacteroidia;o__Bacteroidales;f__Rikenellaceae;g__Alistipes;s__Alistipes sp003979135	2.14882	0.766099	0.662832	0.841573	3.24188	0.910318	0.001187	0.362655	0.197118	1	FALSE	FALSE
d__Bacteria;p__Firmicutes_C;c__Negativicutes;o__Acidaminococcales;f__Acidaminococcaceae;g__Acidaminococcus;s__Acidaminococcus sp900314165	0.746615	0.114741	0.872362	0.990703	0.855855	0.115818	0.392078	0.907797	1	1	FALSE	FALSE
d__Bacteria;p__Campylobacterota;c__Campylobacteria;o__Campylobacterales;f__Arcobacteraceae;g__Arcobacter;s__Arcobacter sp004116465	1.90811	-0.04119	0.586411	0.667821	3.25388	-0.06168	0.001138	0.950815	0.190663	1	FALSE	FALSE
d__Bacteria;p__Firmicutes_A;c__Clostridia_A;o__Christensenellales;f__CAG-138;g__UMGS1241;s__UMGS1241 sp900550525	0.237674	-0.28667	0.598747	0.67752	0.396952	-0.42312	0.691403	0.672207	1	1	FALSE	FALSE
d__Bacteria;p__Firmicutes_A;c__Clostridia;o__Oscillospirales;f__Oscillospiraceae;g__CAG-83;s__CAG-83 sp900545585	1.79333	0.953154	0.827041	0.940913	2.16837	1.01301	0.03013	0.311056	1	1	FALSE	FALSE
d__Bacteria;p__Firmicutes_A;c__Clostridia;o__Peptostreptococcales;f__Anaerovoracaceae;g__Alterileibacterium;s__Alterileibacterium massiliense	0.598577	0.009861	0.527268	0.632062	1.13524	0.015601	0.256273	0.987553	1	1	FALSE	FALSE
d__Bacteria;p__Firmicutes_A;c__Clostridia;o__Tissierellales;f__Peptoniphilaceae;g__Finegoldia;s__Finegoldia magna_F	5.00577	-0.005	0.855016	0.916655	5.85459	-0.00546	4.78e-09	0.995644	9.8e-07	1	TRUE	FALSE
d__Bacteria;p__Firmicutes_A;c__Clostridia;o__Peptostreptococcales;f__Peptostreptococcaceae;g__Peptostreptococcus;s__Peptostreptococcus stomatis	2.35772	-0.68293	0.807055	0.920035	2.92139	-0.74229	0.003485	0.457914	0.550585	1	FALSE	FALSE
d__Bacteria;p__Firmicutes_A;c__Clostridia;o__Oscillospirales;f__Ruminococcaceae;g__Negativibacillus;s__Negativibacillus massiliensis	0.77333	0.104268	0.562571	0.655916	1.37464	0.158965	0.169244	0.873696	1	1	FALSE	FALSE
d__Bacteria;p__Proteobacteria;c__Gammaproteobacteria;o__Enterobacterales;f__Pasteurellaceae;g__Gallibacterium;s__Gallibacterium sp001678475	-0.0255	0.476927	0.631109	0.736258	-0.04041	0.647771	0.967766	0.517133	1	1	FALSE	FALSE
d__Bacteria;p__Bacteroidota;c__Bacteroidia;o__Bacteroidales;f__Bacteroidaceae;g__Prevotella;s__Prevotella corporis	3.70298	-1.69296	1.02838	1.18663	3.6008	-1.4267	0.000317	0.153666	0.056785	1	FALSE	FALSE
d__Bacteria;p__Actinobacteriota;c__Actinomycetia;o__Actinomycetales;f__Bifidobacteriaceae;g__Bifidobacterium;__	0.729207	-0.3065	0.638194	0.739961	1.14261	-0.41421	0.2532	0.678721	1	1	FALSE	FALSE
d__Bacteria;p__Fusobacteriota;c__Fusobacteriia;o__Fusobacteriales;f__Fusobacteriaceae;g__Fusobacterium;s__Fusobacterium nucleatum_D	1.79617	-0.82887	0.831254	0.947118	2.16079	-0.87515	0.030711	0.381491	1	1	FALSE	FALSE
d__Bacteria;p__Actinobacteriota;c__Coriobacteriia;o__Coriobacteriales;f__Atopobiaceae;g__UMGS1418;s__UMGS1418 sp900551595	1.3617	0.564137	0.695999	0.799985	1.95648	0.705184	0.050409	0.480696	1	1	FALSE	FALSE
d__Bacteria;p__Fusobacteriota;c__Fusobacteriia;o__Fusobacteriales;f__Leptotrichiaceae;g__Streptobacillus;s__Streptobacillus sp009733925	0.310017	0.17167	0.708411	0.833072	0.437623	0.206069	0.66166	0.836737	1	1	FALSE	FALSE
d__Bacteria;p__Proteobacteria;c__Gammaproteobacteria;o__Enterobacterales;f__Aeromonadaceae;g__Zobellella_A;s__Zobellella_A maritima	2.85517	0.356158	0.782463	0.9024	3.64895	0.394679	0.000263	0.69308	0.04766	1	TRUE	FALSE
d__Bacteria;p__Actinobacteriota;c__Actinomycetia;o__Mycobacteriales;f__Micromonosporaceae;g__Actinoplanes;s__Actinoplanes ianthinogenes	0.751456	-0.46781	0.806086	0.931078	0.932227	-0.50244	0.351219	0.615356	1	1	FALSE	FALSE
d__Bacteria;p__Firmicutes_A;c__Clostridia_A;o__Christensenellales;f__Borkfalkiaceae;g__QALS01;s__QALS01 sp003150575	-0.52159	-0.07785	0.421588	0	-1.2372	-0.17579	0.216012	0	1	0	FALSE	TRUE
d__Bacteria;p__Firmicutes_A;c__Clostridia;o__Tissierellales;f__Peptoniphilaceae;g__Anaerococcus;s__Anaerococcus senegalensis	4.20558	-0.26851	0.79136	0.896575	5.31437	-0.29948	1.07e-07	0.764571	2.12e-05	1	TRUE	FALSE
d__Bacteria;p__Firmicutes_A;c__Clostridia;o__Tissierellales;f__Peptoniphilaceae;g__Murdochiella;s__Murdochiella vaginalis	-0.15088	-0.02056	0.572554	0	-0.26352	-0.03175	0.792152	0	1	0	FALSE	TRUE
d__Bacteria;p__Proteobacteria;c__Gammaproteobacteria;o__Burkholderiales;f__Burkholderiaceae;g__Parasutterella;s__Parasutterella sp900552195	2.97489	-0.75603	0.844709	0.978407	3.52179	-0.77271	0.000429	0.439691	0.074584	1	FALSE	FALSE
d__Bacteria;p__Firmicutes_A;c__Clostridia;o__Tissierellales;f__Peptoniphilaceae;g__KA00134;s__KA00134 sp001574395	-0.07267	-0.08578	0.540808	0	-0.13438	-0.14532	0.893102	0	1	0	FALSE	TRUE
d__Bacteria;p__Proteobacteria;c__Gammaproteobacteria;__;__;__;__	2.92164	-1.57656	0.758425	0.914697	3.85225	-1.72359	0.000117	0.084782	0.021418	1	TRUE	FALSE
d__Bacteria;p__Firmicutes_A;c__Clostridia;o__Monoglobales_A;f__UBA1381;g__CAG-41;s__CAG-41 sp001941225	0.273912	0.281909	0.504153	0.594942	0.543311	0.473843	0.586916	0.635612	1	1	FALSE	FALSE
d__Bacteria;p__Bacteroidota;c__Bacteroidia;o__Bacteroidales;f__Bacteroidaceae;g__Prevotella;s__Prevotella sp900315075	0.167367	0.044144	0.623958	0.719355	0.268234	0.061365	0.788519	0.951068	1	1	FALSE	FALSE
d__Bacteria;p__Firmicutes_C;c__Negativicutes;o__Veillonellales;f__Dialisteraceae;g__Dialister;__	2.12814	-0.38875	0.791173	0.925441	2.68985	-0.42007	0.007148	0.674436	1	1	FALSE	FALSE
d__Bacteria;p__Firmicutes_A;c__Clostridia;o__Tissierellales;f__Peptoniphilaceae;g__Peptoniphilus_C;s__Peptoniphilus_C pacaensis	3.17327	-0.05634	0.568326	0.678271	5.58354	-0.08306	2.36e-08	0.933801	4.76e-06	1	TRUE	FALSE
d__Bacteria;p__Firmicutes_A;c__Clostridia;o__Tissierellales;f__Peptoniphilaceae;g__Fenollaria;s__Fenollaria massiliensis	3.0298	0.342977	0.837701	0.988946	3.61681	0.34681	0.000298	0.728734	0.053686	1	FALSE	FALSE
d__Bacteria;p__Firmicutes_C;c__Negativicutes;o__Veillonellales;f__Dialisteraceae;g__Dialister;s__Dialister sp002439665	3.10797	0.288267	0.811974	0.914151	3.82767	0.315338	0.000129	0.752505	0.023544	1	TRUE	FALSE
d__Bacteria;p__Firmicutes_A;c__Clostridia;o__Oscillospirales;f__Ruminococcaceae;g__Fournierella;s__Fournierella sp004558145	3.52433	-0.82788	0.659509	0.757456	5.34387	-1.09298	9.1e-08	0.274402	1.81e-05	1	TRUE	FALSE
d__Bacteria;p__Firmicutes_A;__;__;__;__;__	-0.266	-0.14779	0.447695	0.499144	-0.59414	-0.29609	0.552415	0.767164	1	1	FALSE	FALSE
d__Bacteria;p__Actinobacteriota;c__Actinomycetia;o__Actinomycetales;f__Bifidobacteriaceae;g__Bifidobacterium;s__Bifidobacterium kashiwanohense_A	1.59067	-0.28753	0.708776	0.836138	2.24425	-0.34388	0.024816	0.730935	1	1	FALSE	FALSE
d__Bacteria;p__Firmicutes_A;c__Clostridia;o__Tissierellales;f__Peptoniphilaceae;g__Urinicoccus;s__Urinicoccus massiliensis	0.135824	0.146278	0.525122	0.637364	0.258651	0.229505	0.795904	0.818477	1	1	FALSE	FALSE
d__Bacteria;p__Firmicutes_A;c__Clostridia;o__Tissierellales;f__Peptoniphilaceae;g__Anaerococcus;s__Anaerococcus sp900258475	2.20068	0.692373	0.621872	0.725013	3.5388	0.95498	0.000402	0.339588	0.070342	1	FALSE	FALSE
d__Bacteria;p__Firmicutes_A;c__Clostridia;o__Tissierellales;f__Peptoniphilaceae;g__Ezakiella;s__Ezakiella coagulans	2.43419	0.523392	0.679046	0.845709	3.58473	0.61888	0.000337	0.535995	0.059822	1	FALSE	FALSE
d__Bacteria;p__Firmicutes_C;c__Negativicutes;o__Veillonellales;f__Veillonellaceae;__;__	0.333937	-0.78998	0.714399	0.746322	0.467437	-1.0585	0.640187	0.289829	1	1	FALSE	FALSE
d__Bacteria;p__Firmicutes_A;c__Clostridia;o__Lachnospirales;f__Lachnospiraceae;g__Eisenbergiella;s__Eisenbergiella sp003478085	2.20149	-1.31024	0.731742	0.837185	3.00857	-1.56505	0.002625	0.117571	0.419973	1	FALSE	FALSE
d__Bacteria;p__Bacteroidota;c__Bacteroidia;o__Bacteroidales;f__Bacteroidaceae;g__Prevotella;s__Prevotella sp000479005	3.00661	-0.41422	0.698141	0.829337	4.30659	-0.49947	1.66e-05	0.617452	0.003133	1	TRUE	FALSE
d__Bacteria;p__Actinobacteriota;c__Coriobacteriia;o__Coriobacteriales;f__Eggerthellaceae;g__Eggerthella;s__Eggerthella sp014287365	2.52203	-0.17791	0.622738	0.714994	4.0499	-0.24883	5.12e-05	0.803496	0.009531	1	TRUE	FALSE
d__Bacteria;p__Firmicutes_A;c__Clostridia;o__Lachnospirales;f__Lachnospiraceae;g__Coprococcus_A;s__Coprococcus_A catus	1.35049	-0.26784	0.570529	0.660937	2.36708	-0.40524	0.017929	0.685302	1	1	FALSE	FALSE
d__Bacteria;p__Firmicutes_A;c__Clostridia;o__Peptostreptococcales;f__Peptostreptococcaceae;g__Romboutsia;s__Romboutsia dakarensis	0.936204	-0.65204	0.489064	0.573919	1.91428	-1.13611	0.055585	0.25591	1	1	FALSE	FALSE
d__Bacteria;p__Firmicutes_C;c__Negativicutes;o__Veillonellales;f__Negativicoccaceae;g__Negativicoccus;s__Negativicoccus massiliensis	1.37706	-0.50559	0.597601	0.719802	2.30431	-0.70241	0.021205	0.482425	1	1	FALSE	FALSE
d__Bacteria;p__Proteobacteria;c__Alphaproteobacteria;o__Sphingomonadales;f__Sphingomonadaceae;g__Sphingomonas;s__Sphingomonas sp003946805	0.360595	0.436066	0.570694	0.759006	0.631853	0.574523	0.527483	0.565614	1	1	FALSE	FALSE
d__Bacteria;p__Firmicutes_A;c__Clostridia;o__Lachnospirales;f__Lachnospiraceae;g__Agathobacter;s__Agathobacter ruminis	1.63169	0.863266	0.736255	0.838114	2.2162	1.03001	0.026678	0.303006	1	1	FALSE	FALSE
d__Bacteria;p__Firmicutes_A;c__Clostridia;o__Peptostreptococcales;f__Anaerovoracaceae;g__S5-A14a;s__S5-A14a sp000758905	1.99581	0.345144	0.656944	0.779263	3.03802	0.442911	0.002381	0.65783	0.385779	1	FALSE	FALSE
d__Bacteria;p__Firmicutes_A;c__Clostridia;o__Tissierellales;f__Peptoniphilaceae;g__Peptoniphilus_B;s__Peptoniphilus_B duerdenii	1.68883	0.668378	0.70403	0.881838	2.3988	0.757938	0.016449	0.448488	1	1	FALSE	FALSE
d__Bacteria;p__Firmicutes_A;c__Clostridia;o__Peptostreptococcales;f__Anaerovoracaceae;g__CAG-238;s__CAG-238 sp900542245	0.004749	-0.18604	0.43694	0.490963	0.01087	-0.37893	0.991327	0.704742	1	1	FALSE	FALSE
d__Bacteria;p__Firmicutes_A;c__Clostridia;o__Lachnospirales;f__Lachnospiraceae;g__UBA9502;s__UBA9502 sp003669055	1.89895	0.5867	0.712365	0.815321	2.66569	0.719594	0.007683	0.471775	1	1	FALSE	FALSE
d__Bacteria;p__Actinobacteriota;c__Actinomycetia;o__Mycobacteriales;f__Mycobacteriaceae;g__Corynebacterium;__	0.449097	0.135303	0.50586	0.611688	0.887788	0.221196	0.374655	0.82494	1	1	FALSE	FALSE
d__Bacteria;p__Bacteroidota;c__Bacteroidia;o__Bacteroidales;f__Porphyromonadaceae;g__Porphyromonas;s__Porphyromonas uenonis	2.85751	-0.15688	0.666828	0.782454	4.28523	-0.2005	1.83e-05	0.841088	0.003432	1	TRUE	FALSE
d__Bacteria;p__Firmicutes_A;c__Clostridia;o__Lachnospirales;f__Anaerotignaceae;g__An114;s__An114 sp002161055	0.391842	0.345367	0.583679	0.656146	0.671331	0.526356	0.50201	0.598641	1	1	FALSE	FALSE
d__Bacteria;p__Firmicutes_A;c__Clostridia;o__Lachnospirales;f__Lachnospiraceae;g__Anaerostipes;s__Anaerostipes sp900066705	0.823511	0.77691	0.601376	0.709719	1.36938	1.09467	0.170881	0.27366	1	1	FALSE	FALSE
d__Bacteria;p__Firmicutes_A;c__Clostridia;o__Tissierellales;f__Peptoniphilaceae;g__Parvimonas;s__Parvimonas sp000223315	0.340366	-0.42584	0.657116	0.741105	0.517969	-0.5746	0.60448	0.565559	1	1	FALSE	FALSE
d__Bacteria;p__Firmicutes_A;c__Clostridia;o__Tissierellales;f__Peptoniphilaceae;g__Ezakiella;s__Ezakiella peruensis	-0.08941	-0.50073	0.527919	0	-0.16936	-0.88177	0.865515	0	1	0	FALSE	TRUE
d__Bacteria;p__Firmicutes_A;c__Clostridia;o__TANB77;f__CAG-508;g__CAG-269;s__CAG-269 sp900553985	1.58584	-0.29136	0.607907	0.699835	2.60869	-0.41633	0.009089	0.677171	1	1	FALSE	FALSE
d__Bacteria;p__Bacteroidota;c__Bacteroidia;o__Bacteroidales;f__Bacteroidaceae;g__Bacteroides;__	5.9467	-0.10344	1.0666	1.12163	5.5754	-0.09222	2.47e-08	0.926521	4.96e-06	1	TRUE	FALSE
d__Bacteria;p__Firmicutes_A;c__Clostridia;o__Tissierellales;f__Peptoniphilaceae;g__Anaerococcus;s__Anaerococcus sp900541365	-0.46298	0.239075	0.406021	0	-1.14028	0.503591	0.254169	0	1	0	FALSE	TRUE
d__Bacteria;p__Bacteroidota;c__Bacteroidia;o__Bacteroidales;f__Bacteroidaceae;g__Paraprevotella;s__Paraprevotella clara	-0.0717	-0.04849	0.577786	0.654514	-0.12409	-0.07408	0.901246	0.940943	1	1	FALSE	FALSE
d__Bacteria;p__Firmicutes_A;c__Clostridia;o__Tissierellales;f__Peptoniphilaceae;g__Anaerococcus;s__Anaerococcus prevotii_A	-0.24826	-0.02346	0.459281	0	-0.54054	-0.04179	0.588827	0	1	0	FALSE	TRUE
d__Bacteria;p__Bacteroidota;c__Bacteroidia;o__Bacteroidales;f__Muribaculaceae;__;__	0.185557	-0.11363	0.524081	0.603802	0.354061	-0.18819	0.723293	0.850731	1	1	FALSE	FALSE
d__Bacteria;p__Firmicutes_A;c__Clostridia;o__Oscillospirales;f__Ruminococcaceae;g__Bittarella;s__Bittarella massiliensis	-0.3465	-0.25059	0.414811	0.438018	-0.83531	-0.5721	0.403541	0.567257	1	1	FALSE	FALSE
d__Bacteria;p__Firmicutes_A;c__Clostridia;o__Tissierellales;f__Peptoniphilaceae;g__Anaerococcus;s__Anaerococcus lactolyticus	-0.13505	-0.07004	0.51899	0	-0.26022	-0.11111	0.794694	0	1	0	FALSE	TRUE
d__Bacteria;p__Firmicutes_A;c__Clostridia;o__Clostridiales;f__Clostridiaceae;g__Clostridium;s__Clostridium saudiense	0.057261	-0.57191	0.514913	0.547633	0.111206	-1.04433	0.911453	0.296332	1	1	FALSE	FALSE
d__Bacteria;p__Actinobacteriota;c__Actinomycetia;o__Actinomycetales;f__Actinomycetaceae;g__Varibaculum;s__Varibaculum cambriense_B	2.05994	0.109227	0.629635	0.796947	3.27165	0.137056	0.001069	0.890986	0.180699	1	FALSE	FALSE
d__Bacteria;p__Firmicutes;c__Bacilli;o__Lactobacillales;f__Streptococcaceae;g__Streptococcus;s__Streptococcus gwangjuense	0.44922	0.430817	0.673064	0.827406	0.667425	0.520684	0.5045	0.602587	1	1	FALSE	FALSE
d__Bacteria;p__Firmicutes_C;c__Negativicutes;o__Veillonellales;__;__;__	0.684798	-0.54088	0.67604	0.777497	1.01296	-0.69567	0.311082	0.486636	1	1	FALSE	FALSE
d__Bacteria;p__Firmicutes_A;c__Clostridia;o__Oscillospirales;f__Ruminococcaceae;g__QAMM01;s__QAMM01 sp900552945	0.008957	0.275825	0.388993	0.468358	0.023026	0.588919	0.981629	0.555916	1	1	FALSE	FALSE
d__Bacteria;p__Firmicutes_A;c__Clostridia;o__Tissierellales;f__Peptoniphilaceae;g__Anaerococcus;__	-0.14623	0.550463	0.54118	0.667508	-0.2702	0.824653	0.787003	0.409569	1	1	FALSE	FALSE
d__Bacteria;p__Firmicutes_A;c__Clostridia;o__Oscillospirales;f__Acutalibacteraceae;g__HGM12789;s__HGM12789 sp900766585	0.075553	0.386974	0.451005	0.529295	0.167521	0.731112	0.86696	0.464711	1	1	FALSE	FALSE
d__Bacteria;p__Firmicutes_A;c__Clostridia;o__Oscillospirales;f__Oscillospiraceae;g__ER4;s__ER4 sp000765235	0.715876	0.311958	0.691619	0.83234	1.03507	0.374797	0.300635	0.707811	1	1	FALSE	FALSE
d__Bacteria;p__Firmicutes_C;c__Negativicutes;o__Acidaminococcales;f__Acidaminococcaceae;g__Phascolarctobacterium;s__Phascolarctobacterium sp900544795	0.464944	0.191172	0.701337	0.81326	0.662939	0.235069	0.50737	0.814155	1	1	FALSE	FALSE
d__Bacteria;p__Actinobacteriota;c__Coriobacteriia;o__Coriobacteriales;f__Coriobacteriaceae;g__Collinsella;s__Collinsella sp900549355	2.14026	0.690948	0.798779	0.903695	2.67942	0.764581	0.007375	0.444521	1	1	FALSE	FALSE
d__Bacteria;p__Firmicutes_A;c__Clostridia;o__Tissierellales;f__Peptoniphilaceae;g__Levyella;s__Levyella massiliensis	1.33288	0.836812	0.600485	0.769727	2.21968	1.08715	0.02644	0.276969	1	1	FALSE	FALSE
d__Bacteria;p__Firmicutes_A;c__Clostridia;o__TANB77;f__CAG-508;g__CAG-273;s__CAG-273 sp003507395	-0.41074	0.117604	0.468549	0	-0.87663	0.226401	0.380687	0	1	0	FALSE	TRUE
d__Bacteria;p__Actinobacteriota;c__Actinomycetia;o__Actinomycetales;f__Bifidobacteriaceae;g__Bifidobacterium;s__Bifidobacterium vaginale_B	0.076377	-0.2114	0.691155	0.75849	0.110506	-0.27871	0.912008	0.780469	1	1	FALSE	FALSE
d__Bacteria;p__Firmicutes_A;c__Clostridia;o__Lachnospirales;f__Anaerotignaceae;__;__	1.93818	-1.06361	0.788508	0.906781	2.45804	-1.17295	0.01397	0.240815	1	1	FALSE	FALSE
d__Bacteria;p__Firmicutes_A;c__Clostridia;o__Lachnospirales;f__Lachnospiraceae;g__KLE1615;s__KLE1615 sp900066985	0.146372	0.280633	0.437835	0.512196	0.334308	0.547902	0.738147	0.583759	1	1	FALSE	FALSE
d__Bacteria;p__Firmicutes_A;c__Clostridia;o__Oscillospirales;f__Acutalibacteraceae;g__Anaeromassilibacillus;s__Anaeromassilibacillus senegalensis	-0.12443	0.282888	0.448193	0.50742	-0.27763	0.557503	0.781296	0.577184	1	1	FALSE	FALSE
d__Bacteria;p__Firmicutes_A;c__Clostridia;o__Oscillospirales;f__Ruminococcaceae;g__Ruminiclostridium_E;__	-0.39493	0.494811	0.484866	0	-0.81451	0.824115	0.415355	0	1	0	FALSE	TRUE
d__Bacteria;p__Firmicutes_A;c__Clostridia;o__Oscillospirales;f__Ruminococcaceae;g__Phocea;s__Phocea massiliensis	-0.20962	-0.51816	0.453513	0	-0.46222	-1.08722	0.643923	0	1	0	FALSE	TRUE
d__Bacteria;p__Firmicutes_A;c__Clostridia;o__Oscillospirales;f__Acutalibacteraceae;g__Acutalibacter;s__Acutalibacter sp003612555	1.29189	-0.07265	0.596118	0.691522	2.16717	-0.10507	0.030222	0.916324	1	1	FALSE	FALSE
d__Bacteria;p__Firmicutes;c__Bacilli;o__Lactobacillales;f__Streptococcaceae;g__Streptococcus;s__Streptococcus orisratti	0.902223	-1.30168	0.771315	0.818571	1.16972	-1.59019	0.242114	0.111793	1	1	FALSE	FALSE
d__Bacteria;p__Bacteroidota;c__Bacteroidia;o__Flavobacteriales;f__Weeksellaceae;g__Chryseobacterium;s__Chryseobacterium oncorhynchi	-0.0551	0.68905	0.527143	0.64864	-0.10453	1.0623	0.916748	0.2881	1	1	FALSE	FALSE
d__Bacteria;p__Firmicutes_A;c__Clostridia;o__Lachnospirales;f__Lachnospiraceae;g__Lachnospira;__	0.459418	0.028515	0.544292	0.638264	0.844064	0.044676	0.398633	0.964366	1	1	FALSE	FALSE
d__Bacteria;p__Firmicutes_A;c__Clostridia;__;__;__;__	-0.10224	0.121449	0.429448	0.51829	-0.23808	0.234326	0.811819	0.814732	1	1	FALSE	FALSE
d__Bacteria;p__Firmicutes;c__Bacilli;o__Erysipelotrichales;f__Erysipelotrichaceae;g__Holdemania;s__Holdemania filiformis	0.482424	-0.15306	0.433879	0.500244	1.11189	-0.30596	0.266187	0.759633	1	1	FALSE	FALSE
d__Bacteria;p__Firmicutes_A;c__Clostridia;o__Tissierellales;f__Peptoniphilaceae;g__Peptoniphilus_A;s__Peptoniphilus_A senegalensis	2.26059	0.37144	0.812203	0.965126	2.78328	0.384862	0.005381	0.70034	0.834084	1	FALSE	FALSE
d__Bacteria;p__Actinobacteriota;c__Actinomycetia;o__Actinomycetales;f__Actinomycetaceae;g__Pauljensenia;s__Pauljensenia turicensis	0.521052	0.171543	0.545493	0.675147	0.955194	0.254082	0.339479	0.799432	1	1	FALSE	FALSE
d__Bacteria;p__Firmicutes_A;c__Clostridia;o__Lachnospirales;f__Lachnospiraceae;g__CAG-510;s__CAG-510 sp002432425	2.52212	-0.66561	0.703369	0.835387	3.58577	-0.79677	0.000336	0.425587	0.059822	1	FALSE	FALSE
d__Bacteria;p__Actinobacteriota;c__Coriobacteriia;o__Coriobacteriales;f__Atopobiaceae;g__Fannyhessea;s__Fannyhessea vaginae	0.48202	0.207501	0.746598	0.853422	0.645622	0.24314	0.518524	0.807897	1	1	FALSE	FALSE
d__Bacteria;p__Firmicutes_A;c__Clostridia;o__Tissierellales;f__Peptoniphilaceae;g__Peptoniphilus_A;s__Peptoniphilus_A lacrimalis	3.41498	0.308681	0.753286	0.864338	4.53344	0.35713	5.8e-06	0.720994	0.001108	1	TRUE	FALSE
d__Bacteria;p__Firmicutes;c__Bacilli;o__Erysipelotrichales;f__Erysipelatoclostridiaceae;g__Stoquefichus;s__Stoquefichus massiliensis	0.697776	-0.49625	0.618533	0.715867	1.12811	-0.69322	0.259272	0.488173	1	1	FALSE	FALSE
d__Bacteria;p__Verrucomicrobiota;c__Verrucomicrobiae;o__Verrucomicrobiales;f__Akkermansiaceae;g__Akkermansia;__	0.141817	0.11319	0.60419	0.767013	0.234722	0.147573	0.814425	0.88268	1	1	FALSE	FALSE
d__Bacteria;p__Firmicutes_A;c__Clostridia;o__Oscillospirales;f__Acutalibacteraceae;g__Ruminococcus_E;__	0.241108	0.983581	0.694058	0.83296	0.347389	1.18083	0.728299	0.237672	1	1	FALSE	FALSE
d__Bacteria;p__Firmicutes_A;c__Clostridia_A;o__Christensenellales;f__UBA1242;g__UMGS2069;s__UMGS2069 sp900554955	0.695008	-0.24461	0.554203	0.642419	1.25407	-0.38076	0.209817	0.703384	1	1	FALSE	FALSE
d__Bacteria;p__Firmicutes;c__Bacilli;o__Erysipelotrichales;f__Erysipelatoclostridiaceae;g__Erysipelatoclostridium;s__Erysipelatoclostridium sp000508865	0.976754	0.511937	0.651785	0.751533	1.49858	0.681191	0.133982	0.49575	1	1	FALSE	FALSE
d__Bacteria;p__Firmicutes_A;c__Clostridia;o__Oscillospirales;f__Oscillospiraceae;g__CAG-83;s__CAG-83 sp900545495	1.66307	-0.08849	0.584746	0.698463	2.84408	-0.12669	0.004454	0.899182	0.699268	1	FALSE	FALSE
d__Bacteria;p__Firmicutes_A;c__Clostridia;o__Oscillospirales;f__Ruminococcaceae;g__Anaerotruncus;s__Anaerotruncus colihominis	-0.26069	0.152508	0.492633	0	-0.52917	0.274714	0.596689	0	1	0	FALSE	TRUE
d__Bacteria;p__Firmicutes_A;c__Clostridia;o__Oscillospirales;f__Acutalibacteraceae;g__Ruminococcus_E;s__Ruminococcus_E sp003438075	-0.23535	0.019218	0.605464	0	-0.38872	0.027901	0.697485	0	1	0	FALSE	TRUE
d__Bacteria;p__Firmicutes_A;c__Clostridia;o__Lachnospirales;f__Lachnospiraceae;g__Eubacterium_G;s__Eubacterium_G sp000432355	-0.01265	0.000937	0.465239	0.520225	-0.02718	0.001802	0.978316	0.998562	1	1	FALSE	FALSE
d__Bacteria;p__Firmicutes_A;c__Clostridia;o__Lachnospirales;f__Lachnospiraceae;g__Lachnospira;s__Lachnospira sp003451515	0.701735	0.549225	0.525255	0.678061	1.33599	0.809993	0.181553	0.417944	1	1	FALSE	FALSE
d__Bacteria;p__Firmicutes;c__Bacilli;o__Staphylococcales;f__Gemellaceae;g__Gemella;s__Gemella sp002871655	0.986874	-0.94596	0.678342	0.763079	1.45483	-1.23966	0.145716	0.215099	1	1	FALSE	FALSE
d__Bacteria;p__Firmicutes_A;c__Clostridia;o__Lachnospirales;f__Lachnospiraceae;g__Mediterraneibacter;s__Mediterraneibacter torques	2.22889	-0.11781	0.744743	0.877064	2.99282	-0.13432	0.002764	0.893149	0.439488	1	FALSE	FALSE
d__Bacteria;p__Campylobacterota;c__Campylobacteria;o__Campylobacterales;f__Campylobacteraceae;g__Campylobacter_B;s__Campylobacter_B sp009690845	2.19836	-0.3634	0.728448	0.828686	3.01787	-0.43853	0.002546	0.661005	0.409832	1	FALSE	FALSE
d__Bacteria;p__Firmicutes;c__Bacilli;o__Erysipelotrichales;f__Erysipelotrichaceae;g__Dielma;s__Dielma fastidiosa	1.02157	-0.0767	0.513459	0.631758	1.98959	-0.12141	0.046637	0.903367	1	1	FALSE	FALSE
d__Bacteria;p__Desulfobacterota;c__Desulfovibrionia;o__Desulfovibrionales;f__Desulfovibrionaceae;g__Desulfovibrio;s__Desulfovibrio sp009929215	-0.12172	-0.19558	0.501123	0.558516	-0.2429	-0.35018	0.808081	0.726207	1	1	FALSE	FALSE
d__Bacteria;p__Bacteroidota;c__Bacteroidia;o__Bacteroidales;f__Marinifilaceae;g__Butyricimonas;s__Butyricimonas faecihominis	0.174276	-0.30688	0.514687	0.596008	0.338605	-0.51489	0.734908	0.606633	1	1	FALSE	FALSE
d__Bacteria;p__Firmicutes_A;c__Clostridia;o__Oscillospirales;f__Acutalibacteraceae;g__Eubacterium_R;s__Eubacterium_R sp900540235	-0.60407	0.769696	0.433293	0	-1.39414	1.41278	0.163274	0	1	0	FALSE	TRUE
d__Bacteria;p__Firmicutes_A;c__Clostridia;o__Lachnospirales;f__Lachnospiraceae;g__UBA7182;s__UBA7182 sp003481535	-0.27879	0.35239	0.445383	0	-0.62597	0.655628	0.531337	0	1	0	FALSE	TRUE
d__Bacteria;p__Firmicutes_A;c__Clostridia;o__Lachnospirales;f__Lachnospiraceae;g__Parasporobacterium;s__Parasporobacterium paucivorans	-0.60571	0.68419	0.441134	0	-1.37308	1.30834	0.169726	0	1	0	FALSE	TRUE
d__Bacteria;p__Actinobacteriota;c__Coriobacteriia;o__Coriobacteriales;f__Atopobiaceae;g__Atopobium;s__Atopobium deltae	0.026254	0.056817	0.507801	0.578699	0.051701	0.098181	0.958767	0.921789	1	1	FALSE	FALSE
d__Bacteria;p__Firmicutes;c__Bacilli;o__Lactobacillales;f__Lactobacillaceae;g__Lactobacillus;s__Lactobacillus ultunensis	1.38453	-0.63882	0.679119	0.771142	2.03871	-0.82841	0.041478	0.407438	1	1	FALSE	FALSE
d__Bacteria;p__Firmicutes;c__Bacilli;o__Lactobacillales;f__Lactobacillaceae;g__Lactobacillus;s__Lactobacillus hominis	3.93372	-0.42982	0.732326	0.784806	5.37155	-0.54767	7.81e-08	0.583916	1.56e-05	1	TRUE	FALSE
d__Bacteria;p__Firmicutes_A;c__Clostridia;o__Oscillospirales;f__Oscillospiraceae;g__Flavonifractor;__	3.8142	-0.33344	0.720559	0.799527	5.29339	-0.41704	1.2e-07	0.676646	2.37e-05	1	TRUE	FALSE
d__Bacteria;p__Actinobacteriota;c__Coriobacteriia;o__Coriobacteriales;__;__;__	0.457901	-0.23947	0.513819	0.603906	0.891171	-0.39654	0.372837	0.691709	1	1	FALSE	FALSE
d__Bacteria;p__Bacteroidota;c__Bacteroidia;o__Bacteroidales;f__Rikenellaceae;g__Alistipes_A;s__Alistipes_A sp900539755	0.028173	0.194391	0.498242	0.572355	0.056545	0.339633	0.954908	0.734133	1	1	FALSE	FALSE
d__Bacteria;p__Firmicutes_A;c__Clostridia;o__Lachnospirales;f__Lachnospiraceae;g__CAG-81;s__CAG-81 sp009917545	0.095939	0.216962	0.558578	0.645471	0.171755	0.336129	0.86363	0.736773	1	1	FALSE	FALSE
d__Bacteria;p__Firmicutes_A;c__Clostridia;o__Lachnospirales;f__Lachnospiraceae;g__Anaerosacchariphilus;s__Anaerosacchariphilus sp002160765	-0.46096	0.847357	0.365773	0	-1.26022	1.86689	0.207589	0	1	0	FALSE	TRUE
d__Bacteria;p__Firmicutes_A;c__Clostridia;o__Lachnospirales;f__Lachnospiraceae;g__CAG-317;s__CAG-317 sp011960265	0.199418	0.357426	0.517093	0.625165	0.385651	0.571731	0.699755	0.567504	1	1	FALSE	FALSE
d__Bacteria;p__Firmicutes_A;c__Clostridia;o__Clostridiales;f__Clostridiaceae;g__Clostridium;s__Clostridium sp000498355	-0.51489	0.373969	0.506003	0	-1.01756	0.649598	0.308888	0	1	0	FALSE	TRUE
d__Bacteria;p__Firmicutes;c__Bacilli;o__Staphylococcales;f__Staphylococcaceae;g__Staphylococcus;s__Staphylococcus sp003718735	-0.40985	0.004509	0.460797	0	-0.88943	0.008703	0.373771	0	1	0	FALSE	TRUE
d__Bacteria;p__Firmicutes_A;c__Clostridia;o__Oscillospirales;f__Oscillospiraceae;g__Lawsonibacter;s__Lawsonibacter sp009911645	0.187608	-0.19492	0.517668	0.58968	0.36241	-0.33055	0.717046	0.740988	1	1	FALSE	FALSE
d__Bacteria;p__Firmicutes_A;c__Clostridia;o__Oscillospirales;f__Ruminococcaceae;g__Gemmiger;s__Gemmiger variabilis_B	0.423325	0.101652	0.579552	0.681197	0.730434	0.149225	0.465125	0.881376	1	1	FALSE	FALSE
d__Bacteria;p__Campylobacterota;c__Campylobacteria;o__Campylobacterales;f__Campylobacteraceae;g__Campylobacter_B;s__Campylobacter_B hominis	2.35607	1.66051	0.85305	0.982382	2.76193	1.69029	0.005746	0.090972	0.884895	1	FALSE	FALSE
d__Bacteria;p__Firmicutes;c__Bacilli;o__Mycoplasmatales;f__Mycoplasmoidaceae;g__Ureaplasma;__	-0.60097	0.435582	0.476164	0	-1.2621	0.779092	0.206913	0	1	0	FALSE	TRUE
d__Bacteria;p__Firmicutes_A;c__Clostridia;o__Lachnospirales;f__Lachnospiraceae;g__Lacrimispora;__	0.83731	-0.3485	0.621155	0.73364	1.34799	-0.47503	0.177662	0.634764	1	1	FALSE	FALSE
d__Bacteria;p__Firmicutes;c__Bacilli;o__Lactobacillales;f__Lactobacillaceae;g__Lactobacillus;__	-0.07959	-0.07121	0.567407	0	-0.14028	-0.10935	0.888442	0	1	0	FALSE	TRUE
d__Bacteria;p__Firmicutes_A;c__Clostridia;o__Oscillospirales;f__Oscillospiraceae;g__An92;s__An92 sp002159175	0.099925	-0.35769	0.453012	0.51132	0.22058	-0.69955	0.82542	0.484207	1	1	FALSE	FALSE
d__Bacteria;p__Firmicutes_C;c__Negativicutes;o__Veillonellales;f__Veillonellaceae;g__Veillonella;__	0.161538	-0.52705	0.606079	0.674931	0.26653	-0.7809	0.789831	0.434862	1	1	FALSE	FALSE
d__Bacteria;p__Firmicutes;c__Bacilli;o__Haloplasmatales_A;f__Turicibacteraceae;g__Turicibacter;s__Turicibacter sp001543345	-0.53129	0.353858	0.444805	0	-1.19444	0.698935	0.232307	0	1	0	FALSE	TRUE
d__Bacteria;p__Firmicutes;c__Bacilli;o__Erysipelotrichales;f__Erysipelotrichaceae;g__Holdemanella;s__Holdemanella sp003436425	-0.11552	-0.31949	0.527841	0	-0.21885	-0.56397	0.826764	0	1	0	FALSE	TRUE
d__Bacteria;p__Bacteroidota;c__Bacteroidia;o__Bacteroidales;f__Marinifilaceae;g__Butyricimonas;s__Butyricimonas sp900761485	-0.65696	0.405113	0.404734	0	-1.62319	0.854875	0.104549	0	1	0	FALSE	TRUE
d__Bacteria;p__Firmicutes_A;c__Clostridia;o__Oscillospirales;f__Oscillospiraceae;g__Lawsonibacter;s__Lawsonibacter sp900066825	1.48829	-0.93868	0.672116	0.757236	2.21434	-1.23962	0.026805	0.215117	1	1	FALSE	FALSE
d__Archaea;p__Methanobacteriota;c__Methanobacteria;o__Methanobacteriales;f__Methanobacteriaceae;g__Methanobrevibacter_A;s__Methanobrevibacter_A smithii	-0.14262	-0.09179	0.455544	0.503002	-0.31308	-0.18249	0.754219	0.855197	1	1	FALSE	FALSE
d__Bacteria;p__Bacteroidota;c__Bacteroidia;o__Bacteroidales;f__Bacteroidaceae;g__Prevotella;s__Prevotella colorans	-0.41063	0.743132	0.441064	0	-0.931	1.27582	0.351853	0	1	0	FALSE	TRUE
d__Bacteria;p__Firmicutes;c__Bacilli;o__Erysipelotrichales;f__Erysipelotrichaceae;g__Bulleidia;s__Bulleidia sp902761625	0.611394	-0.48542	0.59074	0.69118	1.03496	-0.7023	0.300687	0.482492	1	1	FALSE	FALSE
d__Bacteria;p__Firmicutes_A;c__Clostridia;o__Tissierellales;f__Peptoniphilaceae;g__Peptoniphilus_E;s__Peptoniphilus_E catoniae	-0.05531	-0.14737	0.478997	0.530951	-0.11547	-0.27756	0.908076	0.781354	1	1	FALSE	FALSE
d__Bacteria;p__Firmicutes;c__Bacilli;o__Lactobacillales;f__Streptococcaceae;g__Streptococcus;s__Streptococcus uberis_A	0.261054	-0.55757	0.605222	0.676426	0.431337	-0.82429	0.666224	0.409774	1	1	FALSE	FALSE
d__Bacteria;p__Firmicutes_C;c__Negativicutes;o__Veillonellales;f__Dialisteraceae;g__Dialister;s__Dialister invisus	3.03748	-1.57811	0.911652	1.06829	3.33184	-1.47723	0.000863	0.139614	0.147528	1	FALSE	FALSE
d__Bacteria;p__Actinobacteriota;c__Coriobacteriia;o__Coriobacteriales;f__Eggerthellaceae;g__Senegalimassilia;s__Senegalimassilia anaerobia	-0.51789	0.195	0.376743	0	-1.37464	0.448646	0.169242	0	1	0	FALSE	TRUE
d__Bacteria;p__Firmicutes;c__Bacilli;o__Erysipelotrichales;f__Erysipelatoclostridiaceae;g__Catenibacterium;s__Catenibacterium sp000437715	0.173462	-0.38233	0.661767	0.725747	0.262119	-0.52681	0.79323	0.598323	1	1	FALSE	FALSE
d__Bacteria;p__Actinobacteriota;c__Coriobacteriia;o__Coriobacteriales;f__Eggerthellaceae;g__Gordonibacter;s__Gordonibacter urolithinfaciens	-0.4209	-0.11201	0.466967	0	-0.90135	-0.22378	0.367401	0	1	0	FALSE	TRUE
d__Bacteria;p__Actinobacteriota;c__Coriobacteriia;o__Coriobacteriales;f__Eggerthellaceae;g__CAG-1427;s__CAG-1427 sp000435675	-0.31321	0.002615	0.444422	0	-0.70476	0.005146	0.480962	0	1	0	FALSE	TRUE
d__Bacteria;p__Firmicutes_A;c__Clostridia;o__Clostridiales;f__Clostridiaceae;g__Clostridium;s__Clostridium isatidis	-0.22914	-0.32058	0.500308	0.532348	-0.45799	-0.60219	0.646957	0.547047	1	1	FALSE	FALSE
d__Bacteria;p__Actinobacteriota;c__Coriobacteriia;o__Coriobacteriales;f__Eggerthellaceae;__;__	-0.44211	0.084987	0.407313	0	-1.08542	0.181176	0.277735	0	1	0	FALSE	TRUE
d__Bacteria;p__Actinobacteriota;c__Actinomycetia;o__Mycobacteriales;f__Mycobacteriaceae;g__Corynebacterium;s__Corynebacterium spheniscorum	-0.3488	0.118646	0.449796	0	-0.77547	0.225127	0.43806	0	1	0	FALSE	TRUE
d__Bacteria;p__Actinobacteriota;c__Coriobacteriia;o__Coriobacteriales;f__Eggerthellaceae;g__Adlercreutzia;s__Adlercreutzia equolifaciens	0.04909	-0.04245	0.459485	0.532446	0.106836	-0.07972	0.914919	0.936461	1	1	FALSE	FALSE
d__Bacteria;p__Bacteroidota;c__Bacteroidia;o__Bacteroidales;f__Rikenellaceae;g__Alistipes;s__Alistipes communis	-0.25696	-0.19122	0.462773	0.513609	-0.55527	-0.37231	0.57871	0.709662	1	1	FALSE	FALSE
d__Bacteria;p__Actinobacteriota;c__Actinomycetia;o__Actinomycetales;f__Bifidobacteriaceae;g__Bifidobacterium;s__Bifidobacterium sp003585845	1.44578	0.054629	0.840488	0.973742	1.72016	0.056102	0.085403	0.95526	1	1	FALSE	FALSE
d__Bacteria;p__Firmicutes_A;c__Clostridia;o__Tissierellales;f__Peptoniphilaceae;g__Anaerococcus;s__Anaerococcus sp900232825	-0.04297	-0.33258	0.541644	0.582924	-0.07934	-0.57054	0.936765	0.568314	1	1	FALSE	FALSE
d__Bacteria;p__Desulfobacterota;c__Desulfovibrionia;o__Desulfovibrionales;f__Desulfovibrionaceae;g__Desulfovibrio;__	-0.6871	0.221651	0.537354	0.607224	-1.27867	0.365023	0.201015	0.715095	1	1	FALSE	FALSE
d__Bacteria;p__Firmicutes_A;c__Clostridia;o__Peptostreptococcales;f__Anaerovoracaceae;g__UBA1191;s__UBA1191 sp900549125	0.064404	-0.62471	0.428127	0.462396	0.150432	-1.35103	0.880424	0.176687	1	1	FALSE	FALSE
d__Bacteria;p__Actinobacteriota;c__Actinomycetia;o__Actinomycetales;f__Actinomycetaceae;g__Winkia;s__Winkia neuii	-0.36208	0.264934	0.468333	0	-0.77313	0.500048	0.439445	0	1	0	FALSE	TRUE
d__Bacteria;p__Firmicutes_A;c__Clostridia;o__Peptostreptococcales;f__Peptostreptococcaceae;__;__	0.367229	-0.21105	0.522688	0.607871	0.702578	-0.3472	0.482319	0.728439	1	1	FALSE	FALSE
d__Bacteria;p__Firmicutes_A;c__Clostridia;o__Oscillospirales;f__Oscillospiraceae;g__Lawsonibacter;s__Lawsonibacter asaccharolyticus	0.073262	0.144007	0.488815	0.5703	0.149878	0.252511	0.880861	0.800646	1	1	FALSE	FALSE
d__Bacteria;p__Firmicutes_A;c__Clostridia;o__Lachnospirales;f__Lachnospiraceae;g__Anaerostipes;s__Anaerostipes sp000508985	0.158725	-0.61463	0.591266	0.646717	0.26845	-0.95039	0.788353	0.341913	1	1	FALSE	FALSE
d__Bacteria;p__Actinobacteriota;c__Actinomycetia;o__Actinomycetales;f__Actinomycetaceae;g__Arcanobacterium;s__Arcanobacterium sp012563545	-0.45309	0.502504	0.445508	0	-1.01702	0.939621	0.309146	0	1	0	FALSE	TRUE
d__Bacteria;p__Firmicutes_A;c__Clostridia;o__Oscillospirales;f__Oscillospiraceae;g__Dysosmobacter;s__Dysosmobacter welbionis	2.99718	-0.56044	0.568977	0.676567	5.26766	-0.82835	1.38e-07	0.40747	2.71e-05	1	TRUE	FALSE
d__Bacteria;p__Firmicutes_A;c__Clostridia;o__Lachnospirales;f__Lachnospiraceae;g__Bariatricus;s__Bariatricus massiliensis	1.52322	-0.20494	0.624979	0.733615	2.43723	-0.27935	0.0148	0.779973	1	1	FALSE	FALSE
d__Bacteria;p__Firmicutes_A;c__Clostridia;o__Lachnospirales;f__Lachnospiraceae;g__Agathobacter;__	0.497913	0.052155	0.664593	0.771328	0.749199	0.067618	0.453737	0.94609	1	1	FALSE	FALSE
d__Bacteria;p__Firmicutes_A;c__Clostridia;o__Oscillospirales;f__Oscillospiraceae;g__Lawsonibacter;s__Lawsonibacter sp002161175	-0.01499	0.140815	0.417579	0.474175	-0.03591	0.296968	0.971358	0.766491	1	1	FALSE	FALSE

## Sheet: S13_Endostage
lfc.taxon	lfc..Intercept.	lfc.Endo_stage_3_4	se..Intercept.	se.Endo_stage_3_4	W..Intercept.	W.Endo_stage_3_4	p_val..Intercept.	p_val.Endo_stage_3_4	q_val..Intercept.	q_val.Endo_stage_3_4	diff_abn..Intercept.	diff_abn.Endo_stage_3_4
d__Bacteria;p__Firmicutes_A;c__Clostridia;o__Oscillospirales;f__Acutalibacteraceae;__;__	3.69579	-0.57595	1.47663	1.64158	2.50286	-0.35085	0.012319	0.725699	1	1	FALSE	FALSE
d__Bacteria;p__Firmicutes_C;c__Negativicutes;o__Veillonellales;f__Veillonellaceae;g__Veillonella;s__Veillonella montpellierensis	3.82731	-0.21345	1.76395	2.02816	2.16974	-0.10524	0.030026	0.916184	1	1	FALSE	FALSE
d__Bacteria;p__Firmicutes;c__Bacilli;o__Bacillales_B;f__DSM-18226;g__Cytobacillus;s__Cytobacillus sp009849585	4.43885	0.709299	2.20803	2.39844	2.01032	0.295733	0.044397	0.767434	1	1	FALSE	FALSE
d__Bacteria;p__Proteobacteria;c__Gammaproteobacteria;o__Enterobacterales;f__Enterobacteriaceae;g__Cronobacter;__	1.89743	0.606488	1.08908	1.25159	1.74224	0.484575	0.081467	0.627978	1	1	FALSE	FALSE
d__Bacteria;p__Firmicutes_A;c__Clostridia;o__Lachnospirales;f__Lachnospiraceae;__;__	5.26217	0.446625	1.98686	2.03257	2.64848	0.219734	0.008085	0.826078	1	1	FALSE	FALSE
d__Bacteria;p__Firmicutes_A;c__Clostridia;o__Oscillospirales;f__Oscillospiraceae;g__Lawsonibacter;__	0.830442	-1.87955	1.0088	0	0.8232	-1.77535	0.410394	0	1	0	FALSE	TRUE
d__Bacteria;p__Proteobacteria;c__Gammaproteobacteria;o__Burkholderiales;f__Burkholderiaceae;g__Sutterella;s__Sutterella seckii_A	0.383264	0.035669	1.23276	1.4269	0.310898	0.024997	0.755878	0.980057	1	1	FALSE	FALSE
d__Bacteria;p__Proteobacteria;c__Gammaproteobacteria;o__Enterobacterales;f__Enterobacteriaceae;g__Cronobacter;s__Cronobacter dublinensis	1.03359	0.230827	0.899913	1.00051	1.14854	0.230709	0.250746	0.817541	1	1	FALSE	FALSE
d__Bacteria;p__Firmicutes_A;c__Clostridia;o__Lachnospirales;f__Lachnospiraceae;g__Faecalimonas;s__Faecalimonas sp900551895	0.665533	1.78901	1.08492	1.30455	0.613437	1.37137	0.539587	0.170261	1	1	FALSE	FALSE
d__Bacteria;p__Bacteroidota;c__Bacteroidia;o__Bacteroidales;f__Muribaculaceae;g__Paramuribaculum;s__Paramuribaculum sp900551515	1.54771	-0.33898	1.24982	1.50308	1.23834	-0.22552	0.215589	0.821572	1	1	FALSE	FALSE
d__Bacteria;p__Firmicutes_A;c__Clostridia;o__Lachnospirales;f__Anaerotignaceae;g__Anaerotignum;s__Anaerotignum sp004557645	-0.11448	0.7719	1.03464	1.27789	-0.11064	0.604042	0.9119	0.545816	1	1	FALSE	FALSE
d__Bacteria;p__Firmicutes;c__Bacilli;o__Lactobacillales;f__Streptococcaceae;g__Streptococcus;__	2.03643	-0.27476	1.57833	1.74954	1.29024	-0.15704	0.196966	0.87521	1	1	FALSE	FALSE
d__Bacteria;p__Bacteroidota;c__Bacteroidia;o__Bacteroidales;f__UBA11471;g__UBA11471;s__UBA11471 sp900547555	0.415548	0.318734	1.09406	1.31769	0.379823	0.241889	0.704077	0.808866	1	1	FALSE	FALSE
d__Bacteria;p__Bacteroidota;c__Bacteroidia;o__Bacteroidales;f__Bacteroidaceae;g__Prevotella;s__Prevotella timonensis	3.61242	-1.11729	1.40553	1.64278	2.57016	-0.68012	0.010165	0.496428	1	1	FALSE	FALSE
d__Bacteria;p__Firmicutes_A;c__Clostridia;o__Oscillospirales;f__Ruminococcaceae;g__Gemmiger;s__Gemmiger sp900540595	1.98566	-0.59882	1.46958	1.66972	1.35118	-0.35863	0.176639	0.71987	1	1	FALSE	FALSE
d__Bacteria;p__Actinobacteriota;c__Actinomycetia;o__Actinomycetales;f__Actinomycetaceae;g__Mobiluncus;s__Mobiluncus mulieris	1.7466	0.178713	1.19963	1.47471	1.45595	0.121185	0.145407	0.903544	1	1	FALSE	FALSE
d__Bacteria;p__Bacteroidota;c__Bacteroidia;o__Bacteroidales;f__Bacteroidaceae;g__Bacteroides;s__Bacteroides sp902362375	4.92476	0.894456	2.07757	2.19632	2.37044	0.407252	0.017767	0.683823	1	1	FALSE	FALSE
d__Bacteria;p__Actinobacteriota;c__Actinomycetia;o__Actinomycetales;f__Actinomycetaceae;g__Winkia;s__Winkia neuii	0.078731	-1.12784	0.908371	0	0.086673	-1.1714	0.930931	0	1	0	FALSE	TRUE
d__Bacteria;p__Firmicutes_A;c__Clostridia;o__TANB77;f__CAG-508;g__CAG-269;s__CAG-269 sp000431335	-0.30782	0.656415	0.953843	1.16772	-0.32271	0.562135	0.746913	0.574024	1	1	FALSE	FALSE
d__Bacteria;p__Bacteroidota;c__Bacteroidia;o__Bacteroidales;f__Bacteroidaceae;g__Bacteroides;s__Bacteroides sp900556215	2.73185	-0.18405	1.5971	1.80803	1.71051	-0.10179	0.087172	0.91892	1	1	FALSE	FALSE
d__Bacteria;p__Firmicutes_A;c__Clostridia;o__Oscillospirales;f__Ruminococcaceae;g__Ruminococcus;s__Ruminococcus sp900315755	0.396049	1.02228	1.05479	1.32704	0.375475	0.770343	0.707307	0.441097	1	1	FALSE	FALSE
d__Bacteria;p__Firmicutes_A;c__Clostridia;o__Oscillospirales;f__Oscillospiraceae;g__CAG-170;s__CAG-170 sp000436735	-0.39334	-0.3275	0.903595	0	-0.43531	-0.33562	0.663341	0	1	0	FALSE	TRUE
d__Bacteria;p__Firmicutes;c__Bacilli;o__RF39;f__UBA660;g__CAG-776;s__CAG-776 sp900758895	3.26828	1.05346	1.40535	1.4619	2.32559	0.720608	0.02004	0.471151	1	1	FALSE	FALSE
d__Bacteria;p__Firmicutes;c__Bacilli;o__Lactobacillales;f__Lactobacillaceae;g__Companilactobacillus;s__Companilactobacillus sp005404815	5.50797	-1.27082	2.13924	2.42272	2.57473	-0.52454	0.010032	0.599902	1	1	FALSE	FALSE
d__Bacteria;p__Firmicutes_A;c__Clostridia_A;o__Christensenellales;f__CAG-74;g__SFFH01;s__SFFH01 sp900542395	0.793228	-0.92691	0.98404	0	0.806093	-0.82234	0.420189	0	1	0	FALSE	TRUE
d__Bacteria;p__Firmicutes_A;c__Clostridia;o__Oscillospirales;f__Oscillospiraceae;__;__	1.22798	-0.42112	1.18718	1.38198	1.03437	-0.30473	0.300962	0.760575	1	1	FALSE	FALSE
d__Bacteria;p__Firmicutes_C;c__Negativicutes;o__Veillonellales;f__Megasphaeraceae;g__Megasphaera;s__Megasphaera massiliensis	0.169646	-0.99285	1.22758	0	0.138195	-0.78156	0.890086	0	1	0	FALSE	TRUE
d__Bacteria;p__Firmicutes_A;c__Clostridia;o__Tissierellales;f__Peptoniphilaceae;g__Peptoniphilus_A;__	4.96935	-0.6019	1.82148	2.0067	2.72819	-0.29995	0.006368	0.764217	1	1	FALSE	FALSE
d__Bacteria;p__Bacteroidota;c__Bacteroidia;o__Bacteroidales;f__Bacteroidaceae;g__Prevotella;__	1.48102	0.175446	1.28874	1.4843	1.1492	0.118201	0.250473	0.905908	1	1	FALSE	FALSE
d__Bacteria;p__Firmicutes_A;c__Clostridia;o__Lachnospirales;f__Lachnospiraceae;g__Blautia_A;s__Blautia_A sp900541985	2.50883	0.677056	1.69457	1.85834	1.48051	0.364333	0.138737	0.715609	1	1	FALSE	FALSE
d__Bacteria;p__Actinobacteriota;c__Coriobacteriia;o__Coriobacteriales;f__Atopobiaceae;g__UBA1367;s__UBA1367 sp902779675	0.408271	-0.48564	0.88911	1.05567	0.459191	-0.46003	0.646097	0.645492	1	1	FALSE	FALSE
d__Bacteria;p__Bacteroidota;c__Bacteroidia;o__Bacteroidales;f__Bacteroidaceae;__;__	-0.17455	-0.45962	0.966044	1.01368	-0.18068	-0.45341	0.856615	0.650251	1	1	FALSE	FALSE
d__Bacteria;p__Bacteroidota;c__Bacteroidia;o__Bacteroidales;f__Bacteroidaceae;g__Phocaeicola;s__Phocaeicola sp000436795	6.05175	1.25913	2.53624	2.57299	2.38612	0.489366	0.017027	0.624583	1	1	FALSE	FALSE
d__Bacteria;p__Firmicutes_A;c__Clostridia;o__Oscillospirales;__;__;__	-0.57541	-0.15863	0.93291	1.00043	-0.61679	-0.15857	0.537376	0.874011	1	1	FALSE	FALSE
d__Bacteria;p__Firmicutes_A;c__Clostridia;o__Peptostreptococcales;f__Anaerovoracaceae;g__UBA1191;s__UBA1191 sp900543485	1.07936	1.00647	1.01554	1.18393	1.06284	0.850106	0.287854	0.395266	1	1	FALSE	FALSE
d__Bacteria;p__Firmicutes_A;c__Clostridia;o__Lachnospirales;f__Lachnospiraceae;g__Parasporobacterium;s__Parasporobacterium paucivorans	-0.89451	0.973776	0.869699	0	-1.02853	0.951513	0.303701	0	1	0	FALSE	TRUE
d__Bacteria;p__Firmicutes_A;c__Clostridia_A;o__Christensenellales;f__CAG-74;g__HGM11604;s__HGM11604 sp900769875	0.148027	-0.00218	0.996578	1.15762	0.148535	-0.00189	0.881921	0.998495	1	1	FALSE	FALSE
d__Bacteria;p__Bacteroidota;c__Bacteroidia;o__Bacteroidales;__;__;__	2.91591	-0.72459	1.12366	1.39318	2.595	-0.5201	0.009459	0.602996	1	1	FALSE	FALSE
d__Bacteria;p__Firmicutes_C;c__Negativicutes;o__Veillonellales;f__Dialisteraceae;g__Dialister;s__Dialister sp900314595	4.4209	-1.35908	1.5797	1.8182	2.79856	-0.74749	0.005133	0.45477	1	1	FALSE	FALSE
d__Bacteria;p__Firmicutes_A;c__Clostridia;o__Lachnospirales;f__Lachnospiraceae;g__Blautia_A;s__Blautia_A wexlerae_B	2.4074	0.615872	1.26886	1.43618	1.89729	0.428827	0.05779	0.668049	1	1	FALSE	FALSE
d__Bacteria;p__Actinobacteriota;c__Actinomycetia;o__Actinomycetales;f__Actinomycetaceae;g__Actinotignum;s__Actinotignum sanguinis	-0.62471	-0.16163	0.913678	1.01004	-0.68374	-0.16003	0.494142	0.872861	1	1	FALSE	FALSE
d__Bacteria;p__Actinobacteriota;c__Actinomycetia;o__Mycobacteriales;f__Mycobacteriaceae;g__Corynebacterium;s__Corynebacterium spheniscorum	-0.01001	-0.82111	0.946559	0	-0.01057	-0.80642	0.991563	0	1	0	FALSE	TRUE
d__Bacteria;p__Bacteroidota;c__Bacteroidia;o__Bacteroidales;f__Bacteroidaceae;g__Prevotella;s__Prevotella disiens	2.27837	0.863253	1.38306	1.59228	1.64734	0.542147	0.099488	0.587717	1	1	FALSE	FALSE
d__Bacteria;p__Actinobacteriota;c__Actinomycetia;o__Mycobacteriales;f__Mycobacteriaceae;g__Lawsonella;s__Lawsonella clevelandensis	0.901139	0.198246	0.964206	1.12244	0.934591	0.176621	0.349999	0.859806	1	1	FALSE	FALSE
d__Bacteria;p__Firmicutes_A;c__Clostridia;o__Oscillospirales;f__Acutalibacteraceae;g__Acutalibacter;s__Acutalibacter sp900755895	0.897695	-0.60797	0.958807	1.12769	0.936262	-0.53913	0.349138	0.589797	1	1	FALSE	FALSE
d__Bacteria;p__Firmicutes_A;c__Clostridia;o__Lachnospirales;f__Lachnospiraceae;g__UBA9502;s__UBA9502 sp003478505	2.36682	0.615429	1.30252	1.58309	1.8171	0.388753	0.069201	0.697459	1	1	FALSE	FALSE
d__Bacteria;p__Firmicutes_A;c__Clostridia;o__Oscillospirales;f__Butyricicoccaceae;g__Butyricicoccus;s__Butyricicoccus sp900547195	1.52579	-0.58915	1.00408	1.1718	1.51959	-0.50277	0.128614	0.615125	1	1	FALSE	FALSE
d__Bacteria;p__Proteobacteria;c__Gammaproteobacteria;o__Enterobacterales;f__Enterobacteriaceae;g__Buttiauxella;s__Buttiauxella agrestis_A	-0.68162	1.20969	1.14931	0	-0.59307	0.807968	0.553135	0	1	0	FALSE	TRUE
d__Bacteria;p__Bacteroidota;c__Bacteroidia;o__Bacteroidales;f__UBA932;g__CAG-831;s__CAG-831 sp900544175	5.07709	-1.02152	1.71345	1.88937	2.96308	-0.54067	0.003046	0.588738	0.636569	1	FALSE	FALSE
d__Bacteria;p__Bacteroidota;c__Bacteroidia;o__Bacteroidales;f__Rikenellaceae;g__Alistipes;s__Alistipes sp003979135	2.06776	0.585337	1.37167	1.60076	1.50748	0.365662	0.131688	0.714617	1	1	FALSE	FALSE
d__Bacteria;p__Firmicutes_C;c__Negativicutes;o__Acidaminococcales;f__Acidaminococcaceae;g__Acidaminococcus;s__Acidaminococcus sp900314165	0.340302	-0.02822	1.39251	0	0.244381	-0.01682	0.806936	0	1	0	FALSE	TRUE
d__Bacteria;p__Campylobacterota;c__Campylobacteria;o__Campylobacterales;f__Arcobacteraceae;g__Arcobacter;s__Arcobacter sp004116465	1.40011	-0.03721	0.981202	1.18885	1.42693	-0.0313	0.1536	0.975032	1	1	FALSE	FALSE
d__Bacteria;p__Firmicutes_A;c__Clostridia_A;o__Christensenellales;f__CAG-138;g__UMGS1241;s__UMGS1241 sp900550525	-0.62775	0.529312	1.00969	1.15819	-0.62172	0.457016	0.534123	0.647659	1	1	FALSE	FALSE
d__Bacteria;p__Firmicutes_A;c__Clostridia;o__Oscillospirales;f__Oscillospiraceae;g__CAG-83;s__CAG-83 sp900545585	2.33908	-0.53259	1.39971	1.6485	1.67112	-0.32307	0.094699	0.74664	1	1	FALSE	FALSE
d__Bacteria;p__Firmicutes_A;c__Clostridia;o__Peptostreptococcales;f__Anaerovoracaceae;g__Alterileibacterium;s__Alterileibacterium massiliense	0.343674	0.103214	0.923111	1.15493	0.3723	0.089368	0.70967	0.92879	1	1	FALSE	FALSE
d__Bacteria;p__Firmicutes_A;c__Clostridia;o__Tissierellales;f__Peptoniphilaceae;g__Finegoldia;s__Finegoldia magna_F	5.02429	-0.73149	1.78455	1.89239	2.81543	-0.38654	0.004871	0.699096	1	1	FALSE	FALSE
d__Bacteria;p__Firmicutes_A;c__Clostridia;o__Peptostreptococcales;f__Peptostreptococcaceae;g__Peptostreptococcus;s__Peptostreptococcus stomatis	2.28798	-1.27406	1.36109	1.51346	1.68099	-0.84182	0.092765	0.399891	1	1	FALSE	FALSE
d__Bacteria;p__Firmicutes_A;c__Clostridia;o__Oscillospirales;f__Ruminococcaceae;g__Negativibacillus;s__Negativibacillus massiliensis	0.670223	-0.30918	0.936878	1.15197	0.715379	-0.2684	0.474375	0.788394	1	1	FALSE	FALSE
d__Bacteria;p__Proteobacteria;c__Gammaproteobacteria;o__Enterobacterales;f__Pasteurellaceae;g__Gallibacterium;s__Gallibacterium sp001678475	-0.40729	0.740011	1.05662	1.33468	-0.38546	0.554448	0.699897	0.579272	1	1	FALSE	FALSE
d__Bacteria;p__Bacteroidota;c__Bacteroidia;o__Bacteroidales;f__Bacteroidaceae;g__Prevotella;s__Prevotella corporis	2.07214	-1.643	1.90731	2.07725	1.08642	-0.79095	0.277292	0.428971	1	1	FALSE	FALSE
d__Bacteria;p__Actinobacteriota;c__Actinomycetia;o__Actinomycetales;f__Bifidobacteriaceae;g__Bifidobacterium;__	-0.04713	-0.10802	1.07291	0	-0.04393	-0.08662	0.964962	0	1	0	FALSE	TRUE
d__Bacteria;p__Fusobacteriota;c__Fusobacteriia;o__Fusobacteriales;f__Fusobacteriaceae;g__Fusobacterium;s__Fusobacterium nucleatum_D	0.81646	0.776368	1.33619	1.62117	0.611035	0.478894	0.541176	0.632014	1	1	FALSE	FALSE
d__Bacteria;p__Actinobacteriota;c__Coriobacteriia;o__Coriobacteriales;f__Atopobiaceae;g__UMGS1418;s__UMGS1418 sp900551595	1.29345	-0.2646	1.20091	1.35656	1.07706	-0.19505	0.281454	0.845352	1	1	FALSE	FALSE
d__Bacteria;p__Fusobacteriota;c__Fusobacteriia;o__Fusobacteriales;f__Leptotrichiaceae;g__Streptobacillus;s__Streptobacillus sp009733925	0.710704	-0.60171	1.26562	1.44323	0.561547	-0.41692	0.574425	0.676738	1	1	FALSE	FALSE
d__Bacteria;p__Proteobacteria;c__Gammaproteobacteria;o__Enterobacterales;f__Aeromonadaceae;g__Zobellella_A;s__Zobellella_A maritima	2.54186	0.307718	1.42668	1.70891	1.78166	0.180067	0.074805	0.8571	1	1	FALSE	FALSE
d__Bacteria;p__Actinobacteriota;c__Actinomycetia;o__Mycobacteriales;f__Micromonosporaceae;g__Actinoplanes;s__Actinoplanes ianthinogenes	-0.82045	1.20547	1.30643	1.56159	-0.62801	0.771952	0.529996	0.440143	1	1	FALSE	FALSE
d__Bacteria;p__Actinobacteriota;c__Coriobacteriia;o__Coriobacteriales;f__Eggerthellaceae;g__Senegalimassilia;s__Senegalimassilia anaerobia	-0.71018	0.434615	0.808541	0.96194	-0.87835	0.451811	0.379755	0.651405	1	1	FALSE	FALSE
d__Bacteria;p__Firmicutes_A;c__Clostridia;o__Tissierellales;f__Peptoniphilaceae;g__Anaerococcus;s__Anaerococcus senegalensis	3.62761	0.514015	1.61011	1.71262	2.25302	0.300134	0.024258	0.764075	1	1	FALSE	FALSE
d__Bacteria;p__Actinobacteriota;c__Coriobacteriia;o__Coriobacteriales;f__Eggerthellaceae;__;__	-0.44121	-0.41886	0.878697	0.931198	-0.50212	-0.4498	0.615584	0.652852	1	1	FALSE	FALSE
d__Bacteria;p__Proteobacteria;c__Gammaproteobacteria;o__Burkholderiales;f__Burkholderiaceae;g__Parasutterella;s__Parasutterella sp900552195	2.17458	-1.1508	1.52674	1.74804	1.42433	-0.65834	0.154352	0.51032	1	1	FALSE	FALSE
d__Bacteria;p__Firmicutes;c__Bacilli;o__Haloplasmatales_A;f__Turicibacteraceae;g__Turicibacter;s__Turicibacter sp001543345	-0.4313	-0.61781	0.883552	0	-0.48814	-0.65775	0.625449	0	1	0	FALSE	TRUE
d__Bacteria;p__Proteobacteria;c__Gammaproteobacteria;__;__;__;__	0.805348	-0.07294	1.41699	1.71783	0.56835	-0.04246	0.569798	0.966131	1	1	FALSE	FALSE
d__Bacteria;p__Firmicutes_A;c__Clostridia;o__Monoglobales_A;f__UBA1381;g__CAG-41;s__CAG-41 sp001941225	-0.32433	0.997892	0.866538	1.05685	-0.37428	0.94421	0.708198	0.345063	1	1	FALSE	FALSE
d__Bacteria;p__Bacteroidota;c__Bacteroidia;o__Bacteroidales;f__Bacteroidaceae;g__Prevotella;s__Prevotella sp900315075	-0.39725	0.970418	1.04781	0	-0.37912	0.751382	0.704596	0	1	0	FALSE	TRUE
d__Bacteria;p__Firmicutes_C;c__Negativicutes;o__Veillonellales;f__Dialisteraceae;g__Dialister;__	2.30116	-1.82914	1.33525	1.58781	1.7234	-1.15199	0.084817	0.249326	1	1	FALSE	FALSE
d__Bacteria;p__Firmicutes_A;c__Clostridia;o__Tissierellales;f__Peptoniphilaceae;g__Peptoniphilus_C;s__Peptoniphilus_C pacaensis	3.2316	-0.3643	1.1673	1.28775	2.76843	-0.28289	0.005633	0.777259	1	1	FALSE	FALSE
d__Bacteria;p__Firmicutes_A;c__Clostridia;o__Tissierellales;f__Peptoniphilaceae;g__Fenollaria;s__Fenollaria massiliensis	3.12061	0.044643	1.57948	1.80149	1.97572	0.024781	0.048186	0.98023	1	1	FALSE	FALSE
d__Bacteria;p__Firmicutes_C;c__Negativicutes;o__Veillonellales;f__Dialisteraceae;g__Dialister;s__Dialister sp002439665	3.41835	-0.04855	1.37239	1.65372	2.49081	-0.02936	0.012745	0.976579	1	1	FALSE	FALSE
d__Bacteria;p__Firmicutes_A;c__Clostridia;o__Oscillospirales;f__Ruminococcaceae;g__Fournierella;s__Fournierella sp004558145	2.92054	-0.83584	1.25962	1.47547	2.31859	-0.56649	0.020417	0.571058	1	1	FALSE	FALSE
d__Bacteria;p__Firmicutes_A;__;__;__;__;__	-0.72999	-0.31911	0.84117	0.899262	-0.86783	-0.35486	0.385486	0.722694	1	1	FALSE	FALSE
d__Bacteria;p__Actinobacteriota;c__Actinomycetia;o__Actinomycetales;f__Bifidobacteriaceae;g__Bifidobacterium;s__Bifidobacterium kashiwanohense_A	-0.14338	1.46359	1.22093	0	-0.11743	1.04407	0.906517	0	1	0	FALSE	TRUE
d__Bacteria;p__Firmicutes_A;c__Clostridia;o__Tissierellales;f__Peptoniphilaceae;g__Urinicoccus;s__Urinicoccus massiliensis	0.493311	-1.09581	1.02856	0	0.479616	-0.98588	0.631501	0	1	0	FALSE	TRUE
d__Bacteria;p__Firmicutes_A;c__Clostridia;o__Tissierellales;f__Peptoniphilaceae;g__Anaerococcus;s__Anaerococcus sp900258475	2.42381	0.394075	1.1678	1.26333	2.07553	0.311933	0.037937	0.755091	1	1	FALSE	FALSE
d__Bacteria;p__Firmicutes_A;c__Clostridia;o__Tissierellales;f__Peptoniphilaceae;g__Ezakiella;s__Ezakiella coagulans	2.90919	-0.33616	1.29452	1.61097	2.24732	-0.20867	0.024619	0.834707	1	1	FALSE	FALSE
d__Bacteria;p__Firmicutes_C;c__Negativicutes;o__Veillonellales;f__Veillonellaceae;__;__	-0.9379	0.511914	1.06667	1.18805	-0.87928	0.430884	0.379252	0.666552	1	1	FALSE	FALSE
d__Bacteria;p__Firmicutes_A;c__Clostridia;o__Lachnospirales;f__Lachnospiraceae;g__Eisenbergiella;s__Eisenbergiella sp003478085	1.04842	-0.31677	1.25534	1.42801	0.835166	-0.22183	0.403624	0.824449	1	1	FALSE	FALSE
d__Bacteria;p__Bacteroidota;c__Bacteroidia;o__Bacteroidales;f__Bacteroidaceae;g__Prevotella;s__Prevotella sp000479005	2.41268	0.286	1.28584	1.56809	1.87635	0.182387	0.060608	0.855279	1	1	FALSE	FALSE
d__Bacteria;p__Actinobacteriota;c__Coriobacteriia;o__Coriobacteriales;f__Eggerthellaceae;g__Eggerthella;s__Eggerthella sp014287365	2.42381	0.071652	1.07407	1.23439	2.25667	0.058047	0.024029	0.953711	1	1	FALSE	FALSE
d__Bacteria;p__Firmicutes_A;c__Clostridia;o__Lachnospirales;f__Lachnospiraceae;g__Coprococcus_A;s__Coprococcus_A catus	0.788358	-0.55369	0.932563	1.14492	0.845366	-0.4836	0.397906	0.628667	1	1	FALSE	FALSE
d__Bacteria;p__Firmicutes_A;c__Clostridia;o__Peptostreptococcales;f__Peptostreptococcaceae;g__Romboutsia;s__Romboutsia dakarensis	-0.11335	0.344692	0.809449	1.04633	-0.14004	0.329431	0.88863	0.74183	1	1	FALSE	FALSE
d__Bacteria;p__Firmicutes_C;c__Negativicutes;o__Veillonellales;f__Negativicoccaceae;g__Negativicoccus;s__Negativicoccus massiliensis	0.470727	0.436894	1.05746	1.27157	0.445148	0.343586	0.656213	0.731157	1	1	FALSE	FALSE
d__Bacteria;p__Proteobacteria;c__Alphaproteobacteria;o__Sphingomonadales;f__Sphingomonadaceae;g__Sphingomonas;s__Sphingomonas sp003946805	0.451236	0.772627	1.08416	1.5352	0.416207	0.503275	0.677258	0.614771	1	1	FALSE	FALSE
d__Bacteria;p__Firmicutes_A;c__Clostridia;o__Lachnospirales;f__Lachnospiraceae;g__Agathobacter;s__Agathobacter ruminis	1.55033	1.37325	1.23533	1.40343	1.255	0.978499	0.209479	0.327827	1	1	FALSE	FALSE
d__Bacteria;p__Firmicutes_A;c__Clostridia;o__Peptostreptococcales;f__Anaerovoracaceae;g__S5-A14a;s__S5-A14a sp000758905	2.65084	-0.60648	1.1262	1.35233	2.3538	-0.44847	0.018582	0.653814	1	1	FALSE	FALSE
d__Bacteria;p__Firmicutes_A;c__Clostridia;o__Tissierellales;f__Peptoniphilaceae;g__Peptoniphilus_B;s__Peptoniphilus_B duerdenii	2.63095	-0.79664	1.3143	1.57323	2.00178	-0.50637	0.045308	0.612596	1	1	FALSE	FALSE
d__Bacteria;p__Firmicutes_A;c__Clostridia;o__Peptostreptococcales;f__Anaerovoracaceae;g__CAG-238;s__CAG-238 sp900542245	-0.66238	0.199247	0.790358	0.87569	-0.83808	0.227531	0.401989	0.820011	1	1	FALSE	FALSE
d__Bacteria;p__Firmicutes_A;c__Clostridia;o__Lachnospirales;f__Lachnospiraceae;g__UBA9502;s__UBA9502 sp003669055	1.86069	0.579911	1.18885	1.44733	1.56511	0.400677	0.117556	0.688658	1	1	FALSE	FALSE
d__Bacteria;p__Actinobacteriota;c__Actinomycetia;o__Mycobacteriales;f__Mycobacteriaceae;g__Corynebacterium;__	0.631721	-0.28494	0.938635	1.10967	0.673021	-0.25678	0.500934	0.797351	1	1	FALSE	FALSE
d__Bacteria;p__Bacteroidota;c__Bacteroidia;o__Bacteroidales;f__Porphyromonadaceae;g__Porphyromonas;s__Porphyromonas uenonis	2.30747	0.481732	1.2445	1.45187	1.85414	0.331802	0.06372	0.740039	1	1	FALSE	FALSE
d__Bacteria;p__Firmicutes_A;c__Clostridia;o__Lachnospirales;f__Anaerotignaceae;g__An114;s__An114 sp002161055	0.507464	-0.27584	0.954531	1.11643	0.531637	-0.24707	0.594977	0.804851	1	1	FALSE	FALSE
d__Bacteria;p__Firmicutes_A;c__Clostridia;o__Lachnospirales;f__Lachnospiraceae;g__Anaerostipes;s__Anaerostipes sp900066705	0.957957	0.754149	1.02229	1.24888	0.937071	0.60386	0.348722	0.545937	1	1	FALSE	FALSE
d__Bacteria;p__Firmicutes_A;c__Clostridia;o__Tissierellales;f__Peptoniphilaceae;g__Parvimonas;s__Parvimonas sp000223315	-0.31766	0.409204	1.13404	0	-0.28011	0.323564	0.77939	0	1	0	FALSE	TRUE
d__Bacteria;p__Actinobacteriota;c__Coriobacteriia;o__Coriobacteriales;f__Eggerthellaceae;g__Gordonibacter;s__Gordonibacter urolithinfaciens	-0.97867	0.708808	0.870546	0	-1.1242	0.718553	0.260927	0	1	0	FALSE	TRUE
d__Bacteria;p__Firmicutes_A;c__Clostridia;o__TANB77;f__CAG-508;g__CAG-269;s__CAG-269 sp900553985	0.320799	1.40479	0.992045	1.17911	0.323371	1.1914	0.746414	0.233498	1	1	FALSE	FALSE
d__Bacteria;p__Bacteroidota;c__Bacteroidia;o__Bacteroidales;f__Bacteroidaceae;g__Bacteroides;__	5.95263	-0.83835	2.16061	2.29313	2.75507	-0.36559	0.005868	0.714669	1	1	FALSE	FALSE
d__Bacteria;p__Verrucomicrobiota;c__Verrucomicrobiae;o__Verrucomicrobiales;f__Akkermansiaceae;g__Akkermansia;s__Akkermansia muciniphila_B	-0.31514	-0.73397	1.10218	1.1486	-0.28592	-0.63902	0.774939	0.522813	1	1	FALSE	FALSE
d__Bacteria;p__Bacteroidota;c__Bacteroidia;o__Bacteroidales;f__Bacteroidaceae;g__Paraprevotella;s__Paraprevotella clara	-0.64876	0.642048	0.987665	1.19452	-0.65686	0.537496	0.511269	0.590925	1	1	FALSE	FALSE
d__Bacteria;p__Firmicutes_A;c__Clostridia;o__Lachnospirales;f__Lachnospiraceae;g__Anaerosacchariphilus;s__Anaerosacchariphilus sp002160765	-0.46445	0.94472	0.809498	0	-0.57375	1.03638	0.566138	0	1	0	FALSE	TRUE
d__Bacteria;p__Bacteroidota;c__Bacteroidia;o__Bacteroidales;f__Muribaculaceae;__;__	-0.39286	0.269053	0.894557	0	-0.43917	0.245394	0.660539	0	1	0	FALSE	TRUE
d__Bacteria;p__Firmicutes_A;c__Clostridia;o__Oscillospirales;f__Ruminococcaceae;g__Bittarella;s__Bittarella massiliensis	-0.90893	-0.14018	0.774318	0.836664	-1.17384	-0.16754	0.240457	0.866942	1	1	FALSE	FALSE
d__Bacteria;p__Firmicutes_A;c__Clostridia;o__Tissierellales;f__Peptoniphilaceae;g__Anaerococcus;s__Anaerococcus sp900541365	-0.33386	-0.55236	0.864349	0	-0.38626	-0.58607	0.699303	0	1	0	FALSE	TRUE
d__Bacteria;p__Firmicutes_A;c__Clostridia;o__Clostridiales;f__Clostridiaceae;g__Clostridium;s__Clostridium saudiense	-0.63601	-0.41309	0.871875	0.92823	-0.72948	-0.44503	0.46571	0.656295	1	1	FALSE	FALSE
d__Bacteria;p__Actinobacteriota;c__Actinomycetia;o__Actinomycetales;f__Actinomycetaceae;g__Varibaculum;s__Varibaculum cambriense_B	2.36789	-0.23953	1.19921	1.43806	1.97454	-0.16657	0.04832	0.867712	1	1	FALSE	FALSE
d__Bacteria;p__Firmicutes;c__Bacilli;o__Lactobacillales;f__Streptococcaceae;g__Streptococcus;s__Streptococcus gwangjuense	0.771125	-0.70024	1.2939	1.41226	0.595969	-0.49583	0.551196	0.620013	1	1	FALSE	FALSE
d__Bacteria;p__Firmicutes_C;c__Negativicutes;o__Veillonellales;__;__;__	-0.1028	0.262121	1.08177	0	-0.09503	0.185411	0.924292	0	1	0	FALSE	TRUE
d__Bacteria;p__Firmicutes_A;c__Clostridia;o__Oscillospirales;f__Ruminococcaceae;g__QAMM01;s__QAMM01 sp900552945	-0.15851	-0.15499	0.748424	0.87932	-0.21179	-0.17627	0.83227	0.860084	1	1	FALSE	FALSE
d__Bacteria;p__Firmicutes_A;c__Clostridia;o__Tissierellales;f__Peptoniphilaceae;g__Anaerococcus;__	0.649282	-1.36304	1.08546	0	0.598162	-1.14734	0.549732	0	1	0	FALSE	TRUE
d__Bacteria;p__Firmicutes_A;c__Clostridia;o__Oscillospirales;f__Acutalibacteraceae;g__HGM12789;s__HGM12789 sp900766585	0.170304	-0.09451	0.848737	0.954015	0.200656	-0.09907	0.840968	0.921084	1	1	FALSE	FALSE
d__Bacteria;p__Firmicutes_A;c__Clostridia;o__Oscillospirales;f__Oscillospiraceae;g__ER4;s__ER4 sp000765235	0.744018	-0.10147	1.23412	1.45938	0.602874	-0.06953	0.546593	0.944568	1	1	FALSE	FALSE
d__Bacteria;p__Firmicutes_C;c__Negativicutes;o__Acidaminococcales;f__Acidaminococcaceae;g__Phascolarctobacterium;s__Phascolarctobacterium sp900544795	0.049272	1.32629	1.17152	1.40303	0.042058	0.945308	0.966452	0.344502	1	1	FALSE	FALSE
d__Bacteria;p__Actinobacteriota;c__Coriobacteriia;o__Coriobacteriales;f__Coriobacteriaceae;g__Collinsella;s__Collinsella sp900549355	2.51135	-0.1069	1.36503	1.54977	1.83978	-0.06898	0.0658	0.945007	1	1	FALSE	FALSE
d__Bacteria;p__Firmicutes_A;c__Clostridia;o__Tissierellales;f__Peptoniphilaceae;g__Levyella;s__Levyella massiliensis	2.26932	-0.82005	1.14077	1.42825	1.98928	-0.57417	0.04667	0.565855	1	1	FALSE	FALSE
d__Bacteria;p__Firmicutes_A;c__Clostridia_A;o__Christensenellales;f__Borkfalkiaceae;g__QALS01;s__QALS01 sp003150575	-0.85909	0.198768	0.84947	0.90274	-1.01132	0.220183	0.311862	0.825728	1	1	FALSE	FALSE
d__Bacteria;p__Actinobacteriota;c__Actinomycetia;o__Actinomycetales;f__Bifidobacteriaceae;g__Bifidobacterium;s__Bifidobacterium vaginale_B	-0.32988	-0.26555	1.13893	1.25888	-0.28964	-0.21094	0.772092	0.832931	1	1	FALSE	FALSE
d__Bacteria;p__Firmicutes_A;c__Clostridia;o__Lachnospirales;f__Anaerotignaceae;__;__	1.02119	-0.03137	1.32204	1.55624	0.772436	-0.02016	0.439856	0.983916	1	1	FALSE	FALSE
d__Bacteria;p__Firmicutes_A;c__Clostridia;o__Lachnospirales;f__Lachnospiraceae;g__KLE1615;s__KLE1615 sp900066985	0.053937	-0.03639	0.812989	0.912284	0.066345	-0.03989	0.947104	0.968181	1	1	FALSE	FALSE
d__Bacteria;p__Firmicutes_A;c__Clostridia;o__Oscillospirales;f__Acutalibacteraceae;g__Anaeromassilibacillus;s__Anaeromassilibacillus senegalensis	-0.23585	-0.3246	0.809272	0	-0.29144	-0.36255	0.770718	0	1	0	FALSE	TRUE
d__Bacteria;p__Firmicutes_A;c__Clostridia;o__TANB77;f__CAG-508;g__CAG-273;s__CAG-273 sp003507395	-0.92585	0.760067	0.856043	0	-1.08155	0.758576	0.279454	0	1	0	FALSE	TRUE
d__Bacteria;p__Bacteroidota;c__Bacteroidia;o__Bacteroidales;f__Bacteroidaceae;g__Prevotella;s__Prevotella colorans	-0.47222	1.41499	0.919435	0	-0.5136	1.1466	0.607531	0	1	0	FALSE	TRUE
d__Bacteria;p__Firmicutes_A;c__Clostridia;o__Oscillospirales;f__Acutalibacteraceae;g__Acutalibacter;s__Acutalibacter sp003612555	0.886624	-0.35614	1.03053	1.14501	0.860356	-0.31104	0.389593	0.755772	1	1	FALSE	FALSE
d__Bacteria;p__Firmicutes;c__Bacilli;o__Lactobacillales;f__Streptococcaceae;g__Streptococcus;s__Streptococcus orisratti	-0.46819	-0.45489	1.1967	1.24443	-0.39123	-0.36554	0.695624	0.714708	1	1	FALSE	FALSE
d__Bacteria;p__Bacteroidota;c__Bacteroidia;o__Flavobacteriales;f__Weeksellaceae;g__Chryseobacterium;s__Chryseobacterium oncorhynchi	0.301667	0.10752	1.03903	1.1984	0.290335	0.08972	0.77156	0.92851	1	1	FALSE	FALSE
d__Bacteria;p__Firmicutes_A;c__Clostridia;o__Lachnospirales;f__Lachnospiraceae;g__Lachnospira;__	-0.49725	1.15593	0.896076	1.1139	-0.55491	1.03772	0.578953	0.299399	1	1	FALSE	FALSE
d__Bacteria;p__Firmicutes_A;c__Clostridia;__;__;__;__	-0.4577	0.161522	0.857413	0	-0.53381	0.166393	0.59347	0	1	0	FALSE	TRUE
d__Bacteria;p__Firmicutes;c__Bacilli;o__Erysipelotrichales;f__Erysipelotrichaceae;g__Holdemania;s__Holdemania filiformis	-0.05226	0.338826	0.747084	0.902651	-0.06996	0.375368	0.944227	0.707387	1	1	FALSE	FALSE
d__Bacteria;p__Firmicutes_A;c__Clostridia;o__Tissierellales;f__Peptoniphilaceae;g__Peptoniphilus_A;s__Peptoniphilus_A senegalensis	2.68443	-0.67744	1.44006	1.72404	1.86412	-0.39294	0.062305	0.694365	1	1	FALSE	FALSE
d__Bacteria;p__Actinobacteriota;c__Actinomycetia;o__Actinomycetales;f__Actinomycetaceae;g__Pauljensenia;s__Pauljensenia turicensis	1.34416	-1.76787	1.04626	0	1.28473	-1.5572	0.198886	0	1	0	FALSE	TRUE
d__Bacteria;p__Firmicutes_A;c__Clostridia;o__Lachnospirales;f__Lachnospiraceae;g__CAG-510;s__CAG-510 sp002432425	1.75976	-0.01712	1.29303	1.48036	1.36095	-0.01156	0.173529	0.990775	1	1	FALSE	FALSE
d__Bacteria;p__Actinobacteriota;c__Coriobacteriia;o__Coriobacteriales;f__Atopobiaceae;g__Fannyhessea;s__Fannyhessea vaginae	0.887479	-0.90631	1.27689	1.39673	0.695029	-0.64888	0.487037	0.516418	1	1	FALSE	FALSE
d__Bacteria;p__Firmicutes_A;c__Clostridia;o__Tissierellales;f__Peptoniphilaceae;g__Peptoniphilus_A;s__Peptoniphilus_A lacrimalis	4.18198	-0.75753	1.35036	1.57523	3.09693	-0.4809	0.001955	0.630586	0.410626	1	FALSE	FALSE
d__Bacteria;p__Firmicutes;c__Bacilli;o__Erysipelotrichales;f__Erysipelatoclostridiaceae;g__Stoquefichus;s__Stoquefichus massiliensis	0.196586	-0.35248	1.04917	0	0.187373	-0.28017	0.851368	0	1	0	FALSE	TRUE
d__Bacteria;p__Verrucomicrobiota;c__Verrucomicrobiae;o__Verrucomicrobiales;f__Akkermansiaceae;g__Akkermansia;__	-1.02505	1.90319	1.02573	0	-0.99933	1.2728	0.317633	0	1	0	FALSE	TRUE
d__Bacteria;p__Firmicutes_A;c__Clostridia;o__Oscillospirales;f__Acutalibacteraceae;g__Ruminococcus_E;__	0.431506	0.762086	1.23594	1.48694	0.349131	0.512519	0.726991	0.608288	1	1	FALSE	FALSE
d__Bacteria;p__Firmicutes_A;c__Clostridia_A;o__Christensenellales;f__UBA1242;g__UMGS2069;s__UMGS2069 sp900554955	0.184209	-0.26289	0.939067	0	0.196161	-0.23869	0.844484	0	1	0	FALSE	TRUE
d__Bacteria;p__Firmicutes;c__Bacilli;o__Erysipelotrichales;f__Erysipelatoclostridiaceae;g__Erysipelatoclostridium;s__Erysipelatoclostridium sp000508865	1.05275	0.727437	1.05394	1.29154	0.998869	0.563234	0.317858	0.573276	1	1	FALSE	FALSE
d__Bacteria;p__Firmicutes_A;c__Clostridia;o__Oscillospirales;f__Oscillospiraceae;g__CAG-83;s__CAG-83 sp900545495	0.469789	1.47176	1.02803	1.20817	0.45698	1.21817	0.647685	0.223159	1	1	FALSE	FALSE
d__Bacteria;p__Firmicutes_C;c__Negativicutes;o__Acidaminococcales;f__Acidaminococcaceae;g__Phascolarctobacterium_A;s__Phascolarctobacterium_A sp900544885	-0.66918	-0.11716	1.09258	1.19419	-0.61248	-0.09811	0.54022	0.921845	1	1	FALSE	FALSE
d__Bacteria;p__Bacteroidota;c__Bacteroidia;o__Bacteroidales;f__Marinifilaceae;g__Butyricimonas;s__Butyricimonas sp900761485	-0.4233	-0.21278	0.898065	1.00382	-0.47135	-0.21197	0.637393	0.83213	1	1	FALSE	FALSE
d__Bacteria;p__Firmicutes_A;c__Clostridia;o__Lachnospirales;f__Lachnospiraceae;g__Eubacterium_G;s__Eubacterium_G sp000432355	-0.54576	0.216929	0.8098	0	-0.67395	0.2365	0.500343	0	1	0	FALSE	TRUE
d__Bacteria;p__Firmicutes_A;c__Clostridia;o__Lachnospirales;f__Lachnospiraceae;g__Lachnospira;s__Lachnospira sp003451515	-0.08846	1.48571	1.00847	1.22128	-0.08772	1.21652	0.930102	0.223788	1	1	FALSE	FALSE
d__Bacteria;p__Firmicutes;c__Bacilli;o__Staphylococcales;f__Gemellaceae;g__Gemella;s__Gemella sp002871655	0.537738	-1.37752	1.15565	0	0.465311	-1.14073	0.641709	0	1	0	FALSE	TRUE
d__Bacteria;p__Firmicutes_A;c__Clostridia;o__Lachnospirales;f__Lachnospiraceae;g__Mediterraneibacter;s__Mediterraneibacter torques	2.12222	0.195026	1.28642	1.52427	1.64971	0.127947	0.099002	0.898191	1	1	FALSE	FALSE
d__Bacteria;p__Campylobacterota;c__Campylobacteria;o__Campylobacterales;f__Campylobacteraceae;g__Campylobacter_B;s__Campylobacter_B sp009690845	1.96788	0.246355	1.19473	1.37919	1.64713	0.178623	0.099531	0.858234	1	1	FALSE	FALSE
d__Bacteria;p__Firmicutes;c__Bacilli;o__Erysipelotrichales;f__Erysipelotrichaceae;g__Dielma;s__Dielma fastidiosa	0.95909	-0.57198	0.927201	1.13849	1.03439	-0.5024	0.300952	0.615384	1	1	FALSE	FALSE
d__Bacteria;p__Desulfobacterota;c__Desulfovibrionia;o__Desulfovibrionales;f__Desulfovibrionaceae;g__Desulfovibrio;s__Desulfovibrio sp009929215	-0.63082	-0.15553	0.902182	0.984613	-0.69921	-0.15796	0.484418	0.874489	1	1	FALSE	FALSE
d__Bacteria;p__Bacteroidota;c__Bacteroidia;o__Bacteroidales;f__Marinifilaceae;g__Butyricimonas;s__Butyricimonas faecihominis	-0.93038	0.389543	0.870716	1.01478	-1.06852	0.38387	0.285285	0.701075	1	1	FALSE	FALSE
d__Bacteria;p__Firmicutes_A;c__Clostridia;o__Oscillospirales;f__Acutalibacteraceae;g__Ruminococcus_E;s__Ruminococcus_E sp003438075	-1.11972	1.49763	1.00201	0	-1.11748	1.17528	0.263787	0	1	0	FALSE	TRUE
d__Bacteria;p__Firmicutes_A;c__Clostridia;o__Tissierellales;f__Peptoniphilaceae;g__Murdochiella;s__Murdochiella vaginalis	-0.51904	0.656105	1.03775	0	-0.50016	0.556851	0.616961	0	1	0	FALSE	TRUE
d__Bacteria;p__Firmicutes_A;c__Clostridia;o__Clostridiales;f__Clostridiaceae;g__Clostridium;s__Clostridium sp000498355	-0.91772	0.930325	0.938314	0	-0.97806	0.856527	0.328046	0	1	0	FALSE	TRUE
d__Bacteria;p__Actinobacteriota;c__Coriobacteriia;o__Coriobacteriales;f__Atopobiaceae;g__Atopobium;s__Atopobium deltae	0.139088	-0.40937	0.928036	1.05138	0.149874	-0.38936	0.880864	0.69701	1	1	FALSE	FALSE
d__Bacteria;p__Firmicutes;c__Bacilli;o__Lactobacillales;f__Lactobacillaceae;g__Lactobacillus;s__Lactobacillus ultunensis	0.277087	0.389501	1.10555	1.29058	0.250634	0.301803	0.802097	0.762802	1	1	FALSE	FALSE
d__Bacteria;p__Firmicutes;c__Bacilli;o__Lactobacillales;f__Lactobacillaceae;g__Lactobacillus;s__Lactobacillus hominis	3.48422	-0.11166	1.33803	1.51121	2.60399	-0.07389	0.009215	0.9411	1	1	FALSE	FALSE
d__Bacteria;p__Firmicutes_A;c__Clostridia;o__Oscillospirales;f__Oscillospiraceae;g__Flavonifractor;__	3.54723	-0.27846	1.36116	1.53072	2.60604	-0.18191	0.00916	0.855652	1	1	FALSE	FALSE
d__Bacteria;p__Actinobacteriota;c__Coriobacteriia;o__Coriobacteriales;__;__;__	0.346828	-0.67593	0.931662	0	0.372268	-0.63429	0.709693	0	1	0	FALSE	TRUE
d__Bacteria;p__Bacteroidota;c__Bacteroidia;o__Bacteroidales;f__Rikenellaceae;g__Alistipes_A;s__Alistipes_A sp900539755	-0.21177	-0.42726	0.871491	0	-0.24299	-0.43638	0.808011	0	1	0	FALSE	TRUE
d__Bacteria;p__Firmicutes_A;c__Clostridia;o__Lachnospirales;f__Lachnospiraceae;g__CAG-81;s__CAG-81 sp009917545	-0.22149	0.345124	0.960904	1.157	-0.2305	0.298292	0.817704	0.76548	1	1	FALSE	FALSE
d__Bacteria;p__Firmicutes_A;c__Clostridia;o__Tissierellales;f__Peptoniphilaceae;g__Anaerococcus;s__Anaerococcus prevotii_A	-0.25554	-0.79357	0.984721	1.03562	-0.25951	-0.76627	0.795244	0.443516	1	1	FALSE	FALSE
d__Bacteria;p__Firmicutes_A;c__Clostridia;o__Lachnospirales;f__Lachnospiraceae;g__CAG-317;s__CAG-317 sp011960265	0.318399	-0.04747	0.952903	1.15988	0.334136	-0.04093	0.738277	0.967354	1	1	FALSE	FALSE
d__Bacteria;p__Firmicutes;c__Bacilli;o__Staphylococcales;f__Staphylococcaceae;g__Staphylococcus;s__Staphylococcus sp003718735	-0.43011	-0.29322	0.921247	0	-0.46688	-0.28568	0.640584	0	1	0	FALSE	TRUE
d__Bacteria;p__Firmicutes_A;c__Clostridia;o__Lachnospirales;f__Lachnospiraceae;g__UBA7182;s__UBA7182 sp003481535	-0.17999	-0.57293	0.903532	0	-0.1992	-0.57625	0.842103	0	1	0	FALSE	TRUE
d__Bacteria;p__Firmicutes_A;c__Clostridia;o__Oscillospirales;f__Oscillospiraceae;g__Lawsonibacter;s__Lawsonibacter sp009911645	-0.53175	0.390624	0.912023	0	-0.58304	0.385834	0.559866	0	1	0	FALSE	TRUE
d__Bacteria;p__Firmicutes_A;c__Clostridia;o__Oscillospirales;f__Ruminococcaceae;g__Gemmiger;s__Gemmiger variabilis_B	0.020723	-0.06144	1.00834	0	0.020552	-0.05236	0.983603	0	1	0	FALSE	TRUE
d__Bacteria;p__Campylobacterota;c__Campylobacteria;o__Campylobacterales;f__Campylobacteraceae;g__Campylobacter_B;s__Campylobacter_B hominis	4.0011	-1.13634	1.50273	1.81513	2.66256	-0.62604	0.007755	0.531289	1	1	FALSE	FALSE
d__Bacteria;p__Firmicutes_A;c__Clostridia;o__Oscillospirales;f__Ruminococcaceae;g__Anaerotruncus;s__Anaerotruncus colihominis	-0.49761	0.487885	0.911732	0	-0.54578	0.464428	0.585215	0	1	0	FALSE	TRUE
d__Bacteria;p__Firmicutes_A;c__Clostridia;o__Lachnospirales;f__Lachnospiraceae;g__Lacrimispora;__	0.643992	-0.26358	1.08581	1.29608	0.593099	-0.20337	0.553115	0.838849	1	1	FALSE	FALSE
d__Bacteria;p__Firmicutes_A;c__Clostridia;o__Oscillospirales;f__Acutalibacteraceae;g__Eubacterium_R;s__Eubacterium_R sp900540235	-0.132	-0.19611	0.958472	0	-0.13772	-0.17479	0.890459	0	1	0	FALSE	TRUE
d__Bacteria;p__Firmicutes_A;c__Clostridia;o__Oscillospirales;f__Oscillospiraceae;g__An92;s__An92 sp002159175	-0.3097	-0.43978	0.830578	0	-0.37288	-0.46925	0.70924	0	1	0	FALSE	TRUE
d__Bacteria;p__Firmicutes_C;c__Negativicutes;o__Veillonellales;f__Veillonellaceae;g__Veillonella;__	-0.77616	0.710711	0.977057	1.25299	-0.79438	0.567214	0.426973	0.570569	1	1	FALSE	FALSE
d__Bacteria;p__Firmicutes;c__Bacilli;o__Lactobacillales;f__Lactobacillaceae;g__Lactobacillus;__	-0.1485	-0.90061	1.05033	1.0986	-0.14138	-0.81978	0.88757	0.412343	1	1	FALSE	FALSE
d__Bacteria;p__Firmicutes_A;c__Clostridia;o__Oscillospirales;f__Ruminococcaceae;g__Phocea;s__Phocea massiliensis	-1.11972	0.288607	0.80521	0.902172	-1.3906	0.319903	0.164347	0.749042	1	1	FALSE	FALSE
d__Bacteria;p__Firmicutes_A;c__Clostridia;o__Oscillospirales;f__Ruminococcaceae;g__Ruminiclostridium_E;__	-0.38342	-0.15247	1.00585	0	-0.38119	-0.13582	0.703064	0	1	0	FALSE	TRUE
d__Bacteria;p__Firmicutes_A;c__Clostridia;o__Oscillospirales;f__Oscillospiraceae;g__Lawsonibacter;s__Lawsonibacter sp900066825	0.537506	0.195421	1.10482	1.27064	0.486509	0.153797	0.626607	0.87777	1	1	FALSE	FALSE
d__Archaea;p__Methanobacteriota;c__Methanobacteria;o__Methanobacteriales;f__Methanobacteriaceae;g__Methanobrevibacter_A;s__Methanobrevibacter_A smithii	-0.96449	0.696311	0.777903	0.913146	-1.23985	0.762541	0.21503	0.445737	1	1	FALSE	FALSE
d__Bacteria;p__Firmicutes_A;c__Clostridia;o__Tissierellales;f__Peptoniphilaceae;g__Anaerococcus;s__Anaerococcus lactolyticus	-0.14268	-0.40595	1.06236	1.19012	-0.1343	-0.3411	0.893165	0.73303	1	1	FALSE	FALSE
d__Bacteria;p__Firmicutes;c__Bacilli;o__Erysipelotrichales;f__Erysipelotrichaceae;g__Bulleidia;s__Bulleidia sp902761625	-0.24491	0.383225	1.0246	0	-0.23903	0.314108	0.811085	0	1	0	FALSE	TRUE
d__Bacteria;p__Firmicutes_A;c__Clostridia;o__Tissierellales;f__Peptoniphilaceae;g__Peptoniphilus_E;s__Peptoniphilus_E catoniae	-0.32643	-0.24859	0.872323	0	-0.37421	-0.25886	0.70825	0	1	0	FALSE	TRUE
d__Bacteria;p__Firmicutes;c__Bacilli;o__Lactobacillales;f__Streptococcaceae;g__Streptococcus;s__Streptococcus uberis_A	-0.77599	-0.0638	1.02685	1.07984	-0.75569	-0.05908	0.449834	0.95289	1	1	FALSE	FALSE
d__Bacteria;p__Firmicutes_C;c__Negativicutes;o__Veillonellales;f__Dialisteraceae;g__Dialister;s__Dialister invisus	1.5284	-0.79406	1.6539	1.88869	0.924123	-0.42043	0.355422	0.674171	1	1	FALSE	FALSE
d__Bacteria;p__Firmicutes_A;c__Clostridia;o__Tissierellales;f__Peptoniphilaceae;g__Ezakiella;s__Ezakiella peruensis	-1.11972	0.89097	0.882435	1.0552	-1.2689	0.844364	0.204476	0.398466	1	1	FALSE	FALSE
d__Bacteria;p__Firmicutes;c__Bacilli;o__Erysipelotrichales;f__Erysipelatoclostridiaceae;g__Catenibacterium;s__Catenibacterium sp000437715	-0.44667	-0.23023	1.07339	1.21541	-0.41613	-0.18942	0.677317	0.84976	1	1	FALSE	FALSE
d__Bacteria;p__Firmicutes;c__Bacilli;o__Erysipelotrichales;f__Erysipelotrichaceae;g__Holdemanella;s__Holdemanella sp003436425	-0.75185	-0.29726	0.891709	0.947006	-0.84316	-0.31389	0.39914	0.753605	1	1	FALSE	FALSE
d__Bacteria;p__Firmicutes_A;c__Clostridia;o__Tissierellales;f__Peptoniphilaceae;g__KA00134;s__KA00134 sp001574395	-0.67465	1.09233	0.921947	0	-0.73176	1.03251	0.464313	0	1	0	FALSE	TRUE
d__Bacteria;p__Firmicutes_A;c__Clostridia;o__Clostridiales;f__Clostridiaceae;g__Clostridium;s__Clostridium isatidis	-0.69741	-0.05907	0.907247	0.972044	-0.76871	-0.06077	0.442064	0.951543	1	1	FALSE	FALSE
d__Bacteria;p__Actinobacteriota;c__Actinomycetia;o__Actinomycetales;f__Actinomycetaceae;g__Arcanobacterium;s__Arcanobacterium sp012563545	0.300306	-1.00963	0.939272	0	0.319723	-0.95495	0.749179	0	1	0	FALSE	TRUE
d__Bacteria;p__Firmicutes;c__Bacilli;o__Mycoplasmatales;f__Mycoplasmoidaceae;g__Ureaplasma;__	0.043599	-1.09271	1.01003	0	0.043166	-1.03098	0.965569	0	1	0	FALSE	TRUE
d__Bacteria;p__Actinobacteriota;c__Coriobacteriia;o__Coriobacteriales;f__Eggerthellaceae;g__Adlercreutzia;s__Adlercreutzia equolifaciens	-0.41858	-0.10009	0.843113	0	-0.49647	-0.1068	0.61956	0	1	0	FALSE	TRUE
d__Bacteria;p__Bacteroidota;c__Bacteroidia;o__Bacteroidales;f__Rikenellaceae;g__Alistipes;s__Alistipes communis	-1.11972	0.070617	0.812645	0.872467	-1.37788	0.080939	0.168241	0.93549	1	1	FALSE	FALSE
d__Bacteria;p__Actinobacteriota;c__Actinomycetia;o__Actinomycetales;f__Bifidobacteriaceae;g__Bifidobacterium;s__Bifidobacterium sp003585845	2.39825	-2.82122	1.39097	0	1.72416	-1.84207	0.084678	0	1	0	FALSE	TRUE
d__Bacteria;p__Firmicutes_A;c__Clostridia;o__Tissierellales;f__Peptoniphilaceae;g__Anaerococcus;s__Anaerococcus sp900232825	-0.83524	0.830074	0.907435	0	-0.92044	0.788765	0.357344	0	1	0	FALSE	TRUE
d__Bacteria;p__Desulfobacterota;c__Desulfovibrionia;o__Desulfovibrionales;f__Desulfovibrionaceae;g__Desulfovibrio;__	-0.72695	-0.32215	1.06361	1.11139	-0.68348	-0.28986	0.494305	0.77192	1	1	FALSE	FALSE
d__Bacteria;p__Firmicutes_A;c__Clostridia;o__Peptostreptococcales;f__Anaerovoracaceae;g__UBA1191;s__UBA1191 sp900549125	-0.68013	-0.36898	0.776348	0.838554	-0.87607	-0.44001	0.380994	0.659927	1	1	FALSE	FALSE
d__Bacteria;p__Proteobacteria;c__Gammaproteobacteria;o__Burkholderiales;f__Burkholderiaceae;g__Duodenibacillus;s__Duodenibacillus massiliensis	-0.92165	0.246256	0.996807	1.14894	-0.9246	0.214334	0.355174	0.830286	1	1	FALSE	FALSE
d__Bacteria;p__Firmicutes_A;c__Clostridia;o__Peptostreptococcales;f__Peptostreptococcaceae;__;__	-0.00602	0.362868	0.928853	1.11449	-0.00649	0.325592	0.994825	0.744733	1	1	FALSE	FALSE
d__Bacteria;p__Firmicutes_A;c__Clostridia;o__Oscillospirales;f__Oscillospiraceae;g__Lawsonibacter;s__Lawsonibacter asaccharolyticus	-0.11085	0.139419	0.897516	1.04007	-0.1235	0.134048	0.901708	0.893365	1	1	FALSE	FALSE
d__Bacteria;p__Firmicutes_A;c__Clostridia;o__Lachnospirales;f__Lachnospiraceae;g__Anaerostipes;s__Anaerostipes sp000508985	-0.63003	0.059348	0.97495	1.16185	-0.64622	0.05108	0.518139	0.959262	1	1	FALSE	FALSE
d__Bacteria;p__Actinobacteriota;c__Coriobacteriia;o__Coriobacteriales;f__Eggerthellaceae;g__CAG-1427;s__CAG-1427 sp000435675	-0.65763	-0.09528	0.877387	0.944759	-0.74954	-0.10085	0.453534	0.919666	1	1	FALSE	FALSE
d__Bacteria;p__Firmicutes_A;c__Clostridia;o__Oscillospirales;f__Oscillospiraceae;g__Dysosmobacter;s__Dysosmobacter welbionis	2.41389	-0.44532	1.14078	1.29124	2.116	-0.34488	0.034345	0.730185	1	1	FALSE	FALSE
d__Bacteria;p__Firmicutes_A;c__Clostridia;o__Lachnospirales;f__Lachnospiraceae;g__Bariatricus;s__Bariatricus massiliensis	0.657894	0.776426	1.01938	1.31866	0.645387	0.588799	0.518676	0.555996	1	1	FALSE	FALSE
d__Bacteria;p__Firmicutes_A;c__Clostridia;o__Lachnospirales;f__Lachnospiraceae;g__Agathobacter;__	-0.55004	1.3899	1.0764	0	-0.511	1.05172	0.609348	0	1	0	FALSE	TRUE
d__Bacteria;p__Firmicutes_A;c__Clostridia;o__Oscillospirales;f__Oscillospiraceae;g__Lawsonibacter;s__Lawsonibacter sp002161175	-0.24542	0.333957	0.770735	0.899414	-0.31842	0.371306	0.750169	0.71041	1	1	FALSE	FALSE

## Sheet: S14_Endo_locations
lfc.taxon	lfc..Intercept.	lfc.Endo_location_Multiple_sites	lfc.Endo_location_Other	lfc.Endo_location_Peritoneum	se..Intercept.	se.Endo_location_Multiple_sites	se.Endo_location_derivedOther	se.Endo_location_Peritoneum	W..Intercept.	W.Endo_location_Multiple_sites	W.Endo_location_Other	W.Endo_location_Peritoneum	p_val..Intercept.	p_val.Endo_location_Multiple_sites	p_val.Endo_location_Other	p_val.Endo_location_Peritoneum	q_val..Intercept.	q_val.Endo_location_Multiple_sites	q_val.Endo_location_Other	q_val.Endo_location_Peritoneum	diff_abn..Intercept.	diff_abn.Endo_location_Multiple_sites	diff_abn.Endo_location_Other	diff_abn.Endo_location_Peritoneum
d__Bacteria;p__Firmicutes_A;c__Clostridia;o__Oscillospirales;f__Acutalibacteraceae;__;__	3.00797	-0.77608	-0.78347	1.29566	3.12418	3.78359	3.24103	3.2022	0.962803	-0.20512	-0.24173	0.404615	0.335647	0.83748	0.808987	0.68576	1	1	1	1	FALSE	FALSE	FALSE	FALSE
d__Bacteria;p__Firmicutes_C;c__Negativicutes;o__Veillonellales;f__Veillonellaceae;g__Veillonella;s__Veillonella montpellierensis	3.90306	-1.43956	-0.9568	-0.26163	3.61041	4.20092	3.81337	3.81541	1.08106	-0.34268	-0.25091	-0.06857	0.279672	0.731841	0.801885	0.945331	1	1	1	1	FALSE	FALSE	FALSE	FALSE
d__Bacteria;p__Firmicutes;c__Bacilli;o__Bacillales_B;f__DSM-18226;g__Cytobacillus;s__Cytobacillus sp009849585	4.30592	2.65544	-0.2304	-0.49527	4.49543	4.66954	4.66886	4.72322	0.957843	0.568673	-0.04935	-0.10486	0.338142	0.569578	0.960642	0.916488	1	1	1	1	FALSE	FALSE	FALSE	FALSE
d__Bacteria;p__Proteobacteria;c__Gammaproteobacteria;o__Enterobacterales;f__Enterobacteriaceae;g__Cronobacter;__	1.35315	0.861946	1.12305	0.053582	2.22299	3.01774	2.39309	2.38631	0.608708	0.285627	0.469289	0.022454	0.542718	0.775164	0.638863	0.982086	1	1	1	1	FALSE	FALSE	FALSE	FALSE
d__Bacteria;p__Firmicutes_A;c__Clostridia;o__Lachnospirales;f__Lachnospiraceae;__;__	4.91042	0.61312	-0.26325	0.57442	4.17728	4.38438	4.29785	4.24484	1.17551	0.139842	-0.06125	0.135322	0.239793	0.888785	0.95116	0.892357	1	1	1	1	FALSE	FALSE	FALSE	FALSE
d__Bacteria;p__Firmicutes_A;c__Clostridia;o__Oscillospirales;f__Oscillospiraceae;g__Lawsonibacter;__	-1.25488	2.47702	0.31889	1.98588	1.88486	0	2.01893	0	-0.66577	0.944703	0.15795	0.914846	0.50556	0	0.874496	0	1	0	1	0	FALSE	TRUE	FALSE	TRUE
d__Bacteria;p__Proteobacteria;c__Gammaproteobacteria;o__Burkholderiales;f__Burkholderiaceae;g__Sutterella;s__Sutterella seckii_A	-0.47681	2.96444	0.313491	0.357144	2.34768	0	2.52386	2.63704	-0.2031	0.951493	0.124211	0.135434	0.83906	0	0.901148	0.892269	1	0	1	1	FALSE	TRUE	FALSE	FALSE
d__Bacteria;p__Proteobacteria;c__Gammaproteobacteria;o__Enterobacterales;f__Enterobacteriaceae;g__Cronobacter;s__Cronobacter dublinensis	0.450591	1.22087	1.51825	-0.75604	1.79017	2.18818	1.99363	1.9336	0.251702	0.557937	0.76155	-0.391	0.801271	0.576887	0.446329	0.695797	1	1	1	1	FALSE	FALSE	FALSE	FALSE
d__Bacteria;p__Firmicutes_A;c__Clostridia;o__Lachnospirales;f__Lachnospiraceae;g__Faecalimonas;s__Faecalimonas sp900551895	0.408759	2.28155	1.21051	0.053473	2.13332	3.05147	2.38697	2.36099	0.191608	0.747689	0.507134	0.022648	0.84805	0.454647	0.612061	0.981931	1	1	1	1	FALSE	FALSE	FALSE	FALSE
d__Bacteria;p__Bacteroidota;c__Bacteroidia;o__Bacteroidales;f__Muribaculaceae;g__Paramuribaculum;s__Paramuribaculum sp900551515	0.717098	-0.00656	0.94208	0.239166	2.55093	0	2.75107	2.73609	0.281113	-0.00189	0.342441	0.087412	0.778624	0	0.732019	0.930344	1	0	1	1	FALSE	TRUE	FALSE	FALSE
d__Bacteria;p__Firmicutes_A;c__Clostridia;o__Lachnospirales;f__Anaerotignaceae;g__Anaerotignum;s__Anaerotignum sp004557645	0.437717	2.87235	-1.76564	-1.25791	2.18296	2.50247	0	0	0.200516	1.1478	-0.77331	-0.53621	0.841077	0.251049	0	0	1	1	0	0	FALSE	FALSE	TRUE	TRUE
d__Bacteria;p__Firmicutes;c__Bacilli;o__Lactobacillales;f__Streptococcaceae;g__Streptococcus;__	1.95381	-0.24625	-1.37432	0.129511	3.10318	3.64975	3.33061	3.32583	0.629616	-0.06747	-0.41263	0.038941	0.528946	0.946208	0.679876	0.968938	1	1	1	1	FALSE	FALSE	FALSE	FALSE
d__Bacteria;p__Bacteroidota;c__Bacteroidia;o__Bacteroidales;f__UBA11471;g__UBA11471;s__UBA11471 sp900547555	-0.17099	-0.18724	-0.07117	1.2446	2.29709	2.77268	0	0	-0.07444	-0.06753	-0.02928	0.496539	0.940664	0.946159	0	0	1	1	0	0	FALSE	FALSE	TRUE	TRUE
d__Bacteria;p__Bacteroidota;c__Bacteroidia;o__Bacteroidales;f__Bacteroidaceae;g__Prevotella;s__Prevotella timonensis	1.46324	2.63278	1.94888	1.61543	2.74592	3.84333	2.95204	2.9672	0.532876	0.685027	0.660181	0.544428	0.594119	0.493327	0.509138	0.586147	1	1	1	1	FALSE	FALSE	FALSE	FALSE
d__Bacteria;p__Firmicutes_A;c__Clostridia;o__Oscillospirales;f__Ruminococcaceae;g__Gemmiger;s__Gemmiger sp900540595	1.11794	1.13457	-1.35594	1.69938	2.95941	3.54998	0	3.12519	0.377756	0.319599	-0.43431	0.543767	0.705612	0.749272	0	0.586602	1	1	0	1	FALSE	FALSE	TRUE	FALSE
d__Bacteria;p__Actinobacteriota;c__Actinomycetia;o__Actinomycetales;f__Actinomycetaceae;g__Mobiluncus;s__Mobiluncus mulieris	2.01238	-1.35444	0.038099	-1.28622	2.33951	0	2.6033	2.58062	0.860169	-0.42273	0.014635	-0.49841	0.389696	0	0.988323	0.618192	1	0	1	1	FALSE	TRUE	FALSE	FALSE
d__Bacteria;p__Bacteroidota;c__Bacteroidia;o__Bacteroidales;f__Bacteroidaceae;g__Bacteroides;s__Bacteroides sp902362375	5.20615	0.103526	-0.24846	-0.69126	4.37646	4.60154	4.51255	4.47982	1.18958	0.022498	-0.05506	-0.15431	0.234211	0.982051	0.956091	0.877368	1	1	1	1	FALSE	FALSE	FALSE	FALSE
d__Bacteria;p__Actinobacteriota;c__Actinomycetia;o__Actinomycetales;f__Actinomycetaceae;g__Winkia;s__Winkia neuii	-0.55507	-1.09355	-0.77285	0.549444	1.88907	2.24638	2.00342	0	-0.29383	-0.48681	-0.38577	0.26511	0.768885	0.626395	0.69967	0	1	1	1	0	FALSE	FALSE	FALSE	TRUE
d__Bacteria;p__Firmicutes_A;c__Clostridia;o__TANB77;f__CAG-508;g__CAG-269;s__CAG-269 sp000431335	-0.85252	1.65342	0.477182	0.426187	1.99199	0	2.19333	2.18267	-0.42797	0.642844	0.217561	0.19526	0.668671	0	0.827772	0.84519	1	0	1	1	FALSE	TRUE	FALSE	FALSE
d__Bacteria;p__Bacteroidota;c__Bacteroidia;o__Bacteroidales;f__Bacteroidaceae;g__Bacteroides;s__Bacteroides sp900556215	1.809	2.57239	0.317027	0.411455	3.19686	3.44917	3.40233	3.44851	0.565868	0.745799	0.093179	0.119314	0.571484	0.455789	0.925761	0.905027	1	1	1	1	FALSE	FALSE	FALSE	FALSE
d__Bacteria;p__Firmicutes_A;c__Clostridia;o__Oscillospirales;f__Ruminococcaceae;g__Ruminococcus;s__Ruminococcus sp900315755	0.624856	1.28483	-1.56084	0.401326	2.14276	2.85204	0	2.42167	0.291613	0.450495	-0.69004	0.165723	0.770583	0.652353	0	0.868375	1	1	0	1	FALSE	FALSE	TRUE	FALSE
d__Bacteria;p__Firmicutes_A;c__Clostridia;o__Oscillospirales;f__Oscillospiraceae;g__CAG-170;s__CAG-170 sp000436735	-1.25488	2.12939	0.170192	0.323559	1.87559	0	1.99429	2.01198	-0.66906	0.841053	0.085339	0.160816	0.503458	0	0.931992	0.872238	1	0	1	1	FALSE	TRUE	FALSE	FALSE
d__Bacteria;p__Firmicutes;c__Bacilli;o__RF39;f__UBA660;g__CAG-776;s__CAG-776 sp900758895	3.05144	1.44508	-0.02296	0.405473	2.96274	3.2121	3.09492	3.06046	1.02994	0.449886	-0.00742	0.132488	0.303039	0.652793	0.99408	0.894599	1	1	1	1	FALSE	FALSE	FALSE	FALSE
d__Bacteria;p__Firmicutes;c__Bacilli;o__Lactobacillales;f__Lactobacillaceae;g__Companilactobacillus;s__Companilactobacillus sp005404815	4.57172	-1.88176	0.595265	0.362297	4.5149	5.10011	4.60369	4.71694	1.01259	-0.36896	0.129302	0.076808	0.311259	0.712154	0.897119	0.938777	1	1	1	1	FALSE	FALSE	FALSE	FALSE
d__Bacteria;p__Firmicutes_A;c__Clostridia_A;o__Christensenellales;f__CAG-74;g__SFFH01;s__SFFH01 sp900542395	0.008938	0.082555	-0.02969	0.21058	1.97114	2.7525	0	0	0.004534	0.029993	-0.01372	0.096591	0.996382	0.976073	0	0	1	1	0	0	FALSE	FALSE	TRUE	TRUE
d__Bacteria;p__Firmicutes_A;c__Clostridia;o__Oscillospirales;f__Oscillospiraceae;__;__	0.381945	-0.42923	-0.10734	1.26049	2.38773	0	2.58627	2.58336	0.159961	-0.14267	-0.04151	0.487925	0.872911	0	0.966893	0.625603	1	0	1	1	FALSE	TRUE	FALSE	FALSE
d__Bacteria;p__Firmicutes_C;c__Negativicutes;o__Veillonellales;f__Megasphaeraceae;g__Megasphaera;s__Megasphaera massiliensis	-0.52923	-1.11939	-0.57472	0.749381	2.43542	2.7243	2.53139	0	-0.21731	-0.41089	-0.22704	0.279936	0.82797	0.681152	0.820395	0	1	1	1	0	FALSE	FALSE	FALSE	TRUE
d__Bacteria;p__Firmicutes_A;c__Clostridia;o__Tissierellales;f__Peptoniphilaceae;g__Peptoniphilus_A;__	4.2438	0.104353	0.703253	-0.23372	3.81863	4.0148	4.01364	3.94716	1.11134	0.025992	0.175216	-0.05921	0.266421	0.979264	0.86091	0.952783	1	1	1	1	FALSE	FALSE	FALSE	FALSE
d__Bacteria;p__Bacteroidota;c__Bacteroidia;o__Bacteroidales;f__Bacteroidaceae;g__Prevotella;__	0.729857	0.250711	1.56582	-0.01944	2.61958	3.08759	2.83239	2.79077	0.278616	0.081199	0.552828	-0.00697	0.780539	0.935283	0.580381	0.994442	1	1	1	1	FALSE	FALSE	FALSE	FALSE
d__Bacteria;p__Firmicutes_A;c__Clostridia;o__Lachnospirales;f__Lachnospiraceae;g__Blautia_A;s__Blautia_A sp900541985	1.51134	2.90205	0.420179	1.49455	3.37065	3.74378	3.58313	3.57805	0.448383	0.775167	0.117266	0.417698	0.653877	0.438241	0.906649	0.676168	1	1	1	1	FALSE	FALSE	FALSE	FALSE
d__Bacteria;p__Actinobacteriota;c__Coriobacteriia;o__Coriobacteriales;f__Atopobiaceae;g__UBA1367;s__UBA1367 sp902779675	-0.1378	0.464821	-0.4039	0.21401	1.86233	2.4268	2.00784	2.07579	-0.074	0.191536	-0.20116	0.103098	0.941014	0.848105	0.840572	0.917885	1	1	1	1	FALSE	FALSE	FALSE	FALSE
d__Bacteria;p__Bacteroidota;c__Bacteroidia;o__Bacteroidales;f__Bacteroidaceae;__;__	-1.08159	0.030215	0.498146	0.71186	1.75337	2.16473	2.05819	0	-0.61686	0.013958	0.242031	0.355891	0.537324	0.988864	0.808756	0	1	1	1	0	FALSE	FALSE	FALSE	TRUE
d__Bacteria;p__Bacteroidota;c__Bacteroidia;o__Bacteroidales;f__Bacteroidaceae;g__Phocaeicola;s__Phocaeicola sp000436795	6.5095	0.03209	-0.5552	-0.49778	5.31186	5.4745	5.39114	5.42747	1.22547	0.005862	-0.10298	-0.09172	0.220399	0.995323	0.917976	0.926924	1	1	1	1	FALSE	FALSE	FALSE	FALSE
d__Bacteria;p__Firmicutes_A;c__Clostridia;o__Oscillospirales;__;__;__	-1.25488	0.434551	0.352103	0.366771	1.96772	2.42197	2.10897	2.10439	-0.63773	0.17942	0.166955	0.174289	0.523649	0.857608	0.867406	0.861639	1	1	1	1	FALSE	FALSE	FALSE	FALSE
d__Bacteria;p__Firmicutes_A;c__Clostridia;o__Peptostreptococcales;f__Anaerovoracaceae;g__UBA1191;s__UBA1191 sp900543485	1.26124	0.029929	-1.27787	0.694797	2.05087	2.64192	2.23925	2.24368	0.614976	0.011328	-0.57067	0.309669	0.53857	0.990961	0.568224	0.756813	1	1	1	1	FALSE	FALSE	FALSE	FALSE
d__Bacteria;p__Firmicutes_A;c__Clostridia;o__Lachnospirales;f__Lachnospiraceae;g__Parasporobacterium;s__Parasporobacterium paucivorans	-0.21515	1.20752	-1.11277	-1.43218	1.92358	2.48804	0	0	-0.11185	0.485332	-0.54653	-0.70753	0.910942	0.627441	0	0	1	1	0	0	FALSE	FALSE	TRUE	TRUE
d__Bacteria;p__Firmicutes_A;c__Clostridia_A;o__Christensenellales;f__CAG-74;g__HGM11604;s__HGM11604 sp900769875	-0.66506	0.88626	0.753746	0.46611	2.06502	0	0	0	-0.32206	0.349033	0.33519	0.207389	0.747407	0	0	0	1	0	0	0	FALSE	TRUE	TRUE	TRUE
d__Bacteria;p__Bacteroidota;c__Bacteroidia;o__Bacteroidales;__;__;__	2.01899	1.01275	-0.16098	0.614903	2.49504	2.84377	2.68435	2.61368	0.809202	0.35613	-0.05997	0.235263	0.418399	0.721743	0.95218	0.814005	1	1	1	1	FALSE	FALSE	FALSE	FALSE
d__Bacteria;p__Firmicutes_C;c__Negativicutes;o__Veillonellales;f__Dialisteraceae;g__Dialister;s__Dialister sp900314595	3.4646	0.40388	1.18603	-0.97022	3.23199	3.5589	3.42171	3.46042	1.07197	0.113485	0.346619	-0.28038	0.283733	0.909646	0.728877	0.779189	1	1	1	1	FALSE	FALSE	FALSE	FALSE
d__Bacteria;p__Firmicutes_A;c__Clostridia;o__Lachnospirales;f__Lachnospiraceae;g__Blautia_A;s__Blautia_A wexlerae_B	1.54573	0.185324	0.876428	1.49727	2.64975	3.20877	2.79825	2.79018	0.583348	0.057756	0.313206	0.536621	0.559659	0.953943	0.754124	0.591529	1	1	1	1	FALSE	FALSE	FALSE	FALSE
d__Bacteria;p__Actinobacteriota;c__Actinomycetia;o__Actinomycetales;f__Actinomycetaceae;g__Actinotignum;s__Actinotignum sanguinis	-0.89358	-0.75505	-0.1911	-0.03495	1.96131	2.30769	2.08681	2.11526	-0.4556	-0.32719	-0.09158	-0.01652	0.648676	0.743526	0.927034	0.986819	1	1	1	1	FALSE	FALSE	FALSE	FALSE
d__Bacteria;p__Actinobacteriota;c__Actinomycetia;o__Mycobacteriales;f__Mycobacteriaceae;g__Corynebacterium;s__Corynebacterium spheniscorum	-0.05857	-1.59006	-0.50851	-0.9659	1.99381	2.33549	2.13744	2.13625	-0.02937	-0.68082	-0.2379	-0.45214	0.976566	0.495983	0.811955	0.651165	1	1	1	1	FALSE	FALSE	FALSE	FALSE
d__Bacteria;p__Bacteroidota;c__Bacteroidia;o__Bacteroidales;f__Bacteroidaceae;g__Prevotella;s__Prevotella disiens	1.71276	1.03235	0.703812	0.749623	2.69234	3.47605	2.95933	2.92796	0.636161	0.29699	0.237828	0.256022	0.524671	0.766474	0.812015	0.797934	1	1	1	1	FALSE	FALSE	FALSE	FALSE
d__Bacteria;p__Actinobacteriota;c__Actinomycetia;o__Mycobacteriales;f__Mycobacteriaceae;g__Lawsonella;s__Lawsonella clevelandensis	0.697953	-0.92102	1.31543	-1.08324	1.88395	2.31496	2.08773	2.0868	0.370474	-0.39786	0.630075	-0.51909	0.711029	0.690735	0.528646	0.603696	1	1	1	1	FALSE	FALSE	FALSE	FALSE
d__Bacteria;p__Firmicutes_A;c__Clostridia;o__Oscillospirales;f__Acutalibacteraceae;g__Acutalibacter;s__Acutalibacter sp900755895	-0.40968	0.46904	0.469387	1.65531	1.92665	2.7535	0	0	-0.21264	0.170343	0.224099	0.781829	0.83161	0.86474	0	0	1	1	0	0	FALSE	FALSE	TRUE	TRUE
d__Bacteria;p__Firmicutes_A;c__Clostridia;o__Lachnospirales;f__Lachnospiraceae;g__UBA9502;s__UBA9502 sp003478505	1.93628	1.4742	-0.11851	0.610188	2.78573	3.05007	3.00928	2.94081	0.69507	0.483334	-0.03938	0.207489	0.487012	0.628859	0.968586	0.835628	1	1	1	1	FALSE	FALSE	FALSE	FALSE
d__Bacteria;p__Firmicutes_A;c__Clostridia;o__Oscillospirales;f__Butyricicoccaceae;g__Butyricicoccus;s__Butyricicoccus sp900547195	-0.38459	3.16896	0.65657	2.488	1.92053	0	0	0	-0.20025	1.28439	0.310033	1.16833	0.841282	0	0	0	1	0	0	0	FALSE	TRUE	TRUE	TRUE
d__Bacteria;p__Proteobacteria;c__Gammaproteobacteria;o__Enterobacterales;f__Enterobacteriaceae;g__Buttiauxella;s__Buttiauxella agrestis_A	-0.24043	-1.40819	0.50376	-0.96787	2.60672	2.87948	0	2.7269	-0.09224	-0.48904	0.179465	-0.35493	0.92651	0.62481	0	0.722639	1	1	0	1	FALSE	FALSE	TRUE	FALSE
d__Bacteria;p__Bacteroidota;c__Bacteroidia;o__Bacteroidales;f__UBA932;g__CAG-831;s__CAG-831 sp900544175	3.96536	0.888405	-0.47446	1.2404	3.69356	3.90871	3.83842	3.76384	1.07359	0.227288	-0.12361	0.329557	0.283008	0.8202	0.901625	0.741735	1	1	1	1	FALSE	FALSE	FALSE	FALSE
d__Bacteria;p__Bacteroidota;c__Bacteroidia;o__Bacteroidales;f__Rikenellaceae;g__Alistipes;s__Alistipes sp003979135	1.95358	0.412054	-1.2705	0.967199	2.65619	3.54769	2.86165	2.90729	0.735481	0.116147	-0.44397	0.332681	0.462047	0.907536	0.657062	0.739375	1	1	1	1	FALSE	FALSE	FALSE	FALSE
d__Bacteria;p__Firmicutes_C;c__Negativicutes;o__Acidaminococcales;f__Acidaminococcaceae;g__Acidaminococcus;s__Acidaminococcus sp900314165	1.2203	-2.1014	-2.14096	-1.26414	2.99828	0	0	3.18672	0.407002	-0.63215	-0.69228	-0.39669	0.684007	0	0	0.691596	1	0	0	1	FALSE	TRUE	TRUE	FALSE
d__Bacteria;p__Campylobacterota;c__Campylobacteria;o__Campylobacterales;f__Arcobacteraceae;g__Arcobacter;s__Arcobacter sp004116465	0.650041	0.457662	0.370945	0.710366	2.04104	2.70006	2.23983	2.2212	0.318485	0.169501	0.165613	0.319811	0.750117	0.865403	0.868462	0.749111	1	1	1	1	FALSE	FALSE	FALSE	FALSE
d__Bacteria;p__Firmicutes_A;c__Clostridia_A;o__Christensenellales;f__CAG-138;g__UMGS1241;s__UMGS1241 sp900550525	-0.67923	-0.9694	0.136824	-0.08681	2.11378	2.43921	2.31528	2.27278	-0.32133	-0.39742	0.059096	-0.03819	0.747958	0.691055	0.952876	0.969533	1	1	1	1	FALSE	FALSE	FALSE	FALSE
d__Bacteria;p__Firmicutes_A;c__Clostridia;o__Oscillospirales;f__Oscillospiraceae;g__CAG-83;s__CAG-83 sp900545585	1.8223	-0.1226	-0.84877	0.656743	2.90228	3.61072	3.07606	3.0758	0.627887	-0.03395	-0.27593	0.213519	0.530078	0.972914	0.782603	0.830922	1	1	1	1	FALSE	FALSE	FALSE	FALSE
d__Bacteria;p__Firmicutes_A;c__Clostridia;o__Peptostreptococcales;f__Anaerovoracaceae;g__Alterileibacterium;s__Alterileibacterium massiliense	0.515774	-2.1644	0.536222	-1.25986	1.86432	0	2.12764	0	0.276655	-0.97253	0.252027	-0.6176	0.782045	0	0.80102	0	1	0	1	0	FALSE	TRUE	FALSE	TRUE
d__Bacteria;p__Firmicutes_A;c__Clostridia;o__Tissierellales;f__Peptoniphilaceae;g__Finegoldia;s__Finegoldia magna_F	4.01991	-0.58737	1.12571	0.330422	3.77469	4.00959	3.92248	3.84641	1.06496	-0.14649	0.286989	0.085904	0.286892	0.883534	0.77412	0.931543	1	1	1	1	FALSE	FALSE	FALSE	FALSE
d__Bacteria;p__Firmicutes_A;c__Clostridia;o__Peptostreptococcales;f__Peptostreptococcaceae;g__Peptostreptococcus;s__Peptostreptococcus stomatis	1.46473	0.828935	-0.51976	0.094337	2.74219	3.44647	2.92481	2.93826	0.534145	0.240517	-0.17771	0.032107	0.593241	0.809929	0.858952	0.974387	1	1	1	1	FALSE	FALSE	FALSE	FALSE
d__Bacteria;p__Firmicutes_A;c__Clostridia;o__Oscillospirales;f__Ruminococcaceae;g__Negativibacillus;s__Negativibacillus massiliensis	-0.24137	0.018301	0.254846	1.13013	1.91222	2.57507	0	0	-0.12623	0.007107	0.119946	0.534024	0.899553	0.994329	0	0	1	1	0	0	FALSE	FALSE	TRUE	TRUE
d__Bacteria;p__Proteobacteria;c__Gammaproteobacteria;o__Enterobacterales;f__Pasteurellaceae;g__Gallibacterium;s__Gallibacterium sp001678475	0.162554	-0.8297	-0.92124	-0.86834	2.38198	0	0	2.53488	0.068243	-0.29569	-0.36744	-0.34256	0.945592	0	0	0.731932	1	0	0	1	FALSE	TRUE	TRUE	FALSE
d__Bacteria;p__Bacteroidota;c__Bacteroidia;o__Bacteroidales;f__Bacteroidaceae;g__Prevotella;s__Prevotella corporis	2.55681	-4.20543	-1.79582	-1.61329	3.75332	0	0	3.98007	0.681212	-1.06354	-0.44669	-0.40534	0.495737	0	0	0.685226	1	0	0	1	FALSE	TRUE	TRUE	FALSE
d__Bacteria;p__Actinobacteriota;c__Actinomycetia;o__Actinomycetales;f__Bifidobacteriaceae;g__Bifidobacterium;__	-0.75171	1.97319	0.149802	0.173684	2.18329	0	2.37811	2.35921	-0.3443	0.70944	0.062992	0.073619	0.730621	0	0.949773	0.941313	1	0	1	1	FALSE	TRUE	FALSE	FALSE
d__Bacteria;p__Fusobacteriota;c__Fusobacteriia;o__Fusobacteriales;f__Fusobacteriaceae;g__Fusobacterium;s__Fusobacterium nucleatum_D	0.134434	2.63795	0.596521	0.565779	2.77259	0	0	0	0.048487	0.826885	0.201899	0.188433	0.961328	0	0	0	1	0	0	0	FALSE	TRUE	TRUE	TRUE
d__Bacteria;p__Actinobacteriota;c__Coriobacteriia;o__Coriobacteriales;f__Atopobiaceae;g__UMGS1418;s__UMGS1418 sp900551595	0.309907	1.03969	0.656364	0.711098	2.40382	3.00938	2.60414	2.60022	0.128922	0.345483	0.252046	0.273476	0.897419	0.729731	0.801005	0.784487	1	1	1	1	FALSE	FALSE	FALSE	FALSE
d__Bacteria;p__Fusobacteriota;c__Fusobacteriia;o__Fusobacteriales;f__Leptotrichiaceae;g__Streptobacillus;s__Streptobacillus sp009733925	-0.85762	4.19584	1.22661	0.559454	2.333	0	0	0	-0.3676	1.25099	0.4697	0.221741	0.713169	0	0	0	1	0	0	0	FALSE	TRUE	TRUE	TRUE
d__Bacteria;p__Proteobacteria;c__Gammaproteobacteria;o__Enterobacterales;f__Aeromonadaceae;g__Zobellella_A;s__Zobellella_A maritima	2.22953	0.062172	-1.1228	1.22968	2.95518	3.63648	3.1504	3.11214	0.75445	0.017097	-0.3564	0.395124	0.450579	0.986359	0.721541	0.692751	1	1	1	1	FALSE	FALSE	FALSE	FALSE
d__Bacteria;p__Actinobacteriota;c__Actinomycetia;o__Mycobacteriales;f__Micromonosporaceae;g__Actinoplanes;s__Actinoplanes ianthinogenes	-0.20978	-1.43885	-0.48219	-0.61371	2.87825	3.12911	3.01845	3.02684	-0.07288	-0.45983	-0.15975	-0.20276	0.941898	0.645641	0.873079	0.839326	1	1	1	1	FALSE	FALSE	FALSE	FALSE
d__Bacteria;p__Actinobacteriota;c__Coriobacteriia;o__Coriobacteriales;f__Eggerthellaceae;g__Senegalimassilia;s__Senegalimassilia anaerobia	-1.25488	-0.39375	0.871572	0.486906	1.73327	2.11672	1.93656	1.88717	-0.72399	-0.18602	0.450063	0.258009	0.469069	0.852429	0.652665	0.7964	1	1	1	1	FALSE	FALSE	FALSE	FALSE
d__Bacteria;p__Firmicutes_A;c__Clostridia;o__Tissierellales;f__Peptoniphilaceae;g__Anaerococcus;s__Anaerococcus senegalensis	3.60792	0.523452	1.11538	-1.57185	3.28523	3.53168	3.39112	3.44918	1.09822	0.148216	0.328913	-0.45572	0.272107	0.882172	0.742221	0.648594	1	1	1	1	FALSE	FALSE	FALSE	FALSE
d__Bacteria;p__Actinobacteriota;c__Coriobacteriia;o__Coriobacteriales;f__Eggerthellaceae;__;__	-0.26097	-1.38765	-1.06695	-0.75714	1.87648	2.23577	1.99154	2.01055	-0.13908	-0.62066	-0.53574	-0.37658	0.88939	0.534825	0.592137	0.706484	1	1	1	1	FALSE	FALSE	FALSE	FALSE
d__Bacteria;p__Proteobacteria;c__Gammaproteobacteria;o__Burkholderiales;f__Burkholderiaceae;g__Parasutterella;s__Parasutterella sp900552195	0.560645	1.31848	0.772455	1.39305	3.01375	3.70178	3.24684	3.26322	0.186029	0.356174	0.23791	0.426894	0.852422	0.72171	0.811951	0.669456	1	1	1	1	FALSE	FALSE	FALSE	FALSE
d__Bacteria;p__Firmicutes;c__Bacilli;o__Haloplasmatales_A;f__Turicibacteraceae;g__Turicibacter;s__Turicibacter sp001543345	-1.25488	0.299396	0.186883	0.445804	1.8493	2.29398	1.97085	2.02627	-0.67857	0.130514	0.094824	0.220012	0.497412	0.89616	0.924455	0.825862	1	1	1	1	FALSE	FALSE	FALSE	FALSE
d__Bacteria;p__Proteobacteria;c__Gammaproteobacteria;__;__;__;__	0.731022	0.965687	-0.39693	-0.9224	2.89134	3.43264	3.09535	0	0.252831	0.281325	-0.12823	-0.29347	0.800399	0.778461	0.897964	0	1	1	1	0	FALSE	FALSE	FALSE	TRUE
d__Bacteria;p__Firmicutes_A;c__Clostridia;o__Monoglobales_A;f__UBA1381;g__CAG-41;s__CAG-41 sp001941225	0.101244	0.609015	-0.53921	-0.92347	1.81895	2.40364	0	0	0.055661	0.253372	-0.26548	-0.46158	0.955612	0.799981	0	0	1	1	0	0	FALSE	FALSE	TRUE	TRUE
d__Bacteria;p__Bacteroidota;c__Bacteroidia;o__Bacteroidales;f__Bacteroidaceae;g__Prevotella;s__Prevotella sp900315075	0.755593	-0.24729	-1.13695	-2.40292	2.25315	0	0	0	0.33535	-0.08053	-0.47064	-1.02668	0.737361	0	0	0	1	0	0	0	FALSE	TRUE	TRUE	TRUE
d__Bacteria;p__Firmicutes_C;c__Negativicutes;o__Veillonellales;f__Dialisteraceae;g__Dialister;__	0.95363	0.248598	-0.35392	1.09302	2.77209	3.47309	2.96791	2.97789	0.344011	0.071578	-0.11925	0.367046	0.730838	0.942938	0.905079	0.713585	1	1	1	1	FALSE	FALSE	FALSE	FALSE
d__Bacteria;p__Firmicutes_A;c__Clostridia;o__Tissierellales;f__Peptoniphilaceae;g__Peptoniphilus_C;s__Peptoniphilus_C pacaensis	2.29564	0.691824	1.64896	-0.32515	2.38463	2.69614	2.51834	2.56337	0.962684	0.256598	0.654778	-0.12685	0.335706	0.797489	0.512611	0.899062	1	1	1	1	FALSE	FALSE	FALSE	FALSE
d__Bacteria;p__Firmicutes_A;c__Clostridia;o__Tissierellales;f__Peptoniphilaceae;g__Fenollaria;s__Fenollaria massiliensis	2.86886	2.51096	0.891292	-1.88687	3.09579	3.33717	3.33762	3.30463	0.926696	0.752421	0.267044	-0.57098	0.354084	0.451798	0.789435	0.568016	1	1	1	1	FALSE	FALSE	FALSE	FALSE
d__Bacteria;p__Firmicutes_C;c__Negativicutes;o__Veillonellales;f__Dialisteraceae;g__Dialister;s__Dialister sp002439665	3.12725	-0.00457	-0.16158	-0.10396	2.87704	3.32159	3.13673	3.03186	1.08697	-0.00138	-0.05151	-0.03429	0.277052	0.998902	0.958919	0.972647	1	1	1	1	FALSE	FALSE	FALSE	FALSE
d__Bacteria;p__Firmicutes_A;c__Clostridia;o__Oscillospirales;f__Ruminococcaceae;g__Fournierella;s__Fournierella sp004558145	1.66585	0.424405	0.139865	1.52067	2.64766	3.12764	2.85556	2.77552	0.629178	0.135695	0.04898	0.547887	0.529233	0.892062	0.960935	0.583769	1	1	1	1	FALSE	FALSE	FALSE	FALSE
d__Bacteria;p__Firmicutes_A;__;__;__;__;__	-1.25488	-0.39375	0.334215	-0.01831	1.76413	2.1421	1.93009	1.91555	-0.71133	-0.18382	0.173161	-0.00956	0.476882	0.854158	0.862525	0.992373	1	1	1	1	FALSE	FALSE	FALSE	FALSE
d__Bacteria;p__Actinobacteriota;c__Actinomycetia;o__Actinomycetales;f__Bifidobacteriaceae;g__Bifidobacterium;s__Bifidobacterium kashiwanohense_A	0.520602	-2.16923	-0.38287	-0.30889	2.50552	0	2.68512	2.73436	0.207782	-0.77818	-0.14259	-0.11296	0.835399	0	0.886613	0.910059	1	0	1	1	FALSE	TRUE	FALSE	FALSE
d__Bacteria;p__Firmicutes_A;c__Clostridia;o__Tissierellales;f__Peptoniphilaceae;g__Urinicoccus;s__Urinicoccus massiliensis	-0.31383	0.785065	1.06774	-1.13441	1.97229	0	0	2.07202	-0.15912	0.314759	0.463841	-0.54749	0.873574	0	0	0.584041	1	0	0	1	FALSE	TRUE	TRUE	FALSE
d__Bacteria;p__Firmicutes_A;c__Clostridia;o__Tissierellales;f__Peptoniphilaceae;g__Anaerococcus;s__Anaerococcus sp900258475	2.81188	0.310436	-0.26616	-1.68799	2.21853	2.68439	2.44886	2.43682	1.26745	0.115645	-0.10869	-0.6927	0.204994	0.907934	0.913449	0.488497	1	1	1	1	FALSE	FALSE	FALSE	FALSE
d__Bacteria;p__Firmicutes_A;c__Clostridia;o__Tissierellales;f__Peptoniphilaceae;g__Ezakiella;s__Ezakiella coagulans	2.70852	0.799784	-0.16685	-1.00025	2.60878	3.04484	2.87207	2.87588	1.03823	0.262669	-0.05809	-0.34781	0.299161	0.792806	0.953674	0.727984	1	1	1	1	FALSE	FALSE	FALSE	FALSE
d__Bacteria;p__Firmicutes_C;c__Negativicutes;o__Veillonellales;f__Veillonellaceae;__;__	-1.25488	-0.39375	0.783748	-0.04901	2.28376	2.58872	2.4372	2.40476	-0.54948	-0.1521	0.321577	-0.02038	0.582677	0.879106	0.747774	0.983741	1	1	1	1	FALSE	FALSE	FALSE	FALSE
d__Bacteria;p__Firmicutes_A;c__Clostridia;o__Lachnospirales;f__Lachnospiraceae;g__Eisenbergiella;s__Eisenbergiella sp003478085	-0.19045	-1.45818	1.78564	1.27051	2.40206	0	2.63149	2.65486	-0.07929	-0.5412	0.678565	0.478559	0.936805	0	0.497413	0.632252	1	0	1	1	FALSE	TRUE	FALSE	FALSE
d__Bacteria;p__Bacteroidota;c__Bacteroidia;o__Bacteroidales;f__Bacteroidaceae;g__Prevotella;s__Prevotella sp000479005	2.78103	-0.35981	-0.50419	-1.32374	2.69911	2.96558	2.98844	2.84087	1.03035	-0.12133	-0.16871	-0.46596	0.302845	0.90343	0.866022	0.641242	1	1	1	1	FALSE	FALSE	FALSE	FALSE
d__Bacteria;p__Actinobacteriota;c__Coriobacteriia;o__Coriobacteriales;f__Eggerthellaceae;g__Eggerthella;s__Eggerthella sp014287365	2.04204	0.090658	-0.54137	0.630867	2.22763	2.6522	2.46939	2.34601	0.91669	0.034182	-0.21923	0.268911	0.359305	0.972732	0.82647	0.787998	1	1	1	1	FALSE	FALSE	FALSE	FALSE
d__Bacteria;p__Firmicutes_A;c__Clostridia;o__Lachnospirales;f__Lachnospiraceae;g__Coprococcus_A;s__Coprococcus_A catus	-0.00557	-0.53232	0.014552	0.862364	1.98131	2.51388	0	0	-0.00281	-0.21175	0.006722	0.399605	0.997756	0.832301	0	0	1	1	0	0	FALSE	FALSE	TRUE	TRUE
d__Bacteria;p__Firmicutes_A;c__Clostridia;o__Peptostreptococcales;f__Peptostreptococcaceae;g__Romboutsia;s__Romboutsia dakarensis	-0.21491	-0.48931	-0.33009	0.098344	1.75685	2.28756	1.92693	0	-0.12233	-0.2139	-0.1713	0.049803	0.90264	0.830624	0.863987	0	1	1	1	0	FALSE	FALSE	FALSE	TRUE
d__Bacteria;p__Firmicutes_C;c__Negativicutes;o__Veillonellales;f__Negativicoccaceae;g__Negativicoccus;s__Negativicoccus massiliensis	0.82336	-2.47199	0.260678	-1.06623	2.11671	0	2.39376	2.29	0.38898	-1.01238	0.108899	-0.4656	0.697291	0	0.913283	0.6415	1	0	1	1	FALSE	TRUE	FALSE	FALSE
d__Bacteria;p__Proteobacteria;c__Alphaproteobacteria;o__Sphingomonadales;f__Sphingomonadaceae;g__Sphingomonas;s__Sphingomonas sp003946805	2.5359	-3.38522	-2.49108	-3.294	2.42618	0	2.61171	2.56023	1.04522	-1.19897	-0.95381	-1.2866	0.29592	0	0.340179	0.198233	1	0	1	1	FALSE	TRUE	FALSE	FALSE
d__Bacteria;p__Firmicutes_A;c__Clostridia;o__Lachnospirales;f__Lachnospiraceae;g__Agathobacter;s__Agathobacter ruminis	2.24165	0.007945	-0.69089	-0.95628	2.50611	3.18159	2.72102	2.68598	0.894475	0.002497	-0.25391	-0.35603	0.371068	0.998008	0.799566	0.72182	1	1	1	1	FALSE	FALSE	FALSE	FALSE
d__Bacteria;p__Firmicutes_A;c__Clostridia;o__Peptostreptococcales;f__Anaerovoracaceae;g__S5-A14a;s__S5-A14a sp000758905	2.32481	-0.29069	-0.14311	-0.59823	2.34634	2.64577	2.56833	2.54897	0.990822	-0.10987	-0.05572	-0.23469	0.321772	0.912512	0.955565	0.814446	1	1	1	1	FALSE	FALSE	FALSE	FALSE
d__Bacteria;p__Firmicutes_A;c__Clostridia;o__Tissierellales;f__Peptoniphilaceae;g__Peptoniphilus_B;s__Peptoniphilus_B duerdenii	2.12657	1.57319	0.288713	-1.28095	2.56065	3.06134	2.77332	2.86843	0.830482	0.513888	0.104103	-0.44657	0.406266	0.60733	0.917087	0.655188	1	1	1	1	FALSE	FALSE	FALSE	FALSE
d__Bacteria;p__Firmicutes_A;c__Clostridia;o__Peptostreptococcales;f__Anaerovoracaceae;g__CAG-238;s__CAG-238 sp900542245	-0.91637	-0.19578	-0.0574	0.05458	1.72379	2.16118	1.86391	1.86561	-0.5316	-0.09059	-0.0308	0.029256	0.595002	0.927819	0.975432	0.97666	1	1	1	1	FALSE	FALSE	FALSE	FALSE
d__Bacteria;p__Firmicutes_A;c__Clostridia;o__Lachnospirales;f__Lachnospiraceae;g__UBA9502;s__UBA9502 sp003669055	1.5742	0.405846	0.307561	0.095992	2.46669	3.11097	2.64684	2.68978	0.638183	0.130456	0.116199	0.035688	0.523354	0.896205	0.907495	0.971531	1	1	1	1	FALSE	FALSE	FALSE	FALSE
d__Bacteria;p__Actinobacteriota;c__Actinomycetia;o__Mycobacteriales;f__Mycobacteriaceae;g__Corynebacterium;__	0.674161	-0.84984	-0.30204	-1.02395	1.90514	0	2.12068	2.09096	0.353864	-0.33684	-0.14243	-0.4897	0.723441	0	0.886743	0.624344	1	0	1	1	FALSE	TRUE	FALSE	FALSE
d__Bacteria;p__Bacteroidota;c__Bacteroidia;o__Bacteroidales;f__Porphyromonadaceae;g__Porphyromonas;s__Porphyromonas uenonis	2.13876	0.754578	0.766886	-0.91496	2.5375	3.01185	2.68896	2.76388	0.842863	0.250537	0.285198	-0.33104	0.399305	0.802172	0.775492	0.740613	1	1	1	1	FALSE	FALSE	FALSE	FALSE
d__Bacteria;p__Firmicutes_A;c__Clostridia;o__Lachnospirales;f__Anaerotignaceae;g__An114;s__An114 sp002161055	-0.22963	-0.35964	-0.16451	1.12675	1.96743	2.43715	0	0	-0.11672	-0.14757	-0.07818	0.51629	0.907084	0.882685	0	0	1	1	0	0	FALSE	FALSE	TRUE	TRUE
d__Bacteria;p__Firmicutes_A;c__Clostridia;o__Lachnospirales;f__Lachnospiraceae;g__Anaerostipes;s__Anaerostipes sp900066705	0.738294	0.470307	-0.19303	0.52453	2.07848	2.64671	2.30281	2.312	0.355209	0.177695	-0.08382	0.226873	0.722433	0.858963	0.933198	0.820523	1	1	1	1	FALSE	FALSE	FALSE	FALSE
d__Bacteria;p__Firmicutes_A;c__Clostridia;o__Tissierellales;f__Peptoniphilaceae;g__Parvimonas;s__Parvimonas sp000223315	-0.07201	0.24325	-0.35382	-1.12609	2.32146	2.97682	2.5387	2.42677	-0.03102	0.081714	-0.13937	-0.46403	0.975253	0.934874	0.889158	0.642628	1	1	1	1	FALSE	FALSE	FALSE	FALSE
d__Bacteria;p__Actinobacteriota;c__Coriobacteriia;o__Coriobacteriales;f__Eggerthellaceae;g__Gordonibacter;s__Gordonibacter urolithinfaciens	-0.31689	-1.33173	-0.57781	-1.33044	1.91677	0	0	0	-0.16533	-0.58671	-0.27915	-0.65938	0.868686	0	0	0	1	0	0	0	FALSE	TRUE	TRUE	TRUE
d__Bacteria;p__Firmicutes_A;c__Clostridia;o__TANB77;f__CAG-508;g__CAG-269;s__CAG-269 sp900553985	0.777011	-1.15675	0.016636	-0.42698	2.12799	0	2.32342	2.28755	0.365139	-0.44025	0.00716	-0.18665	0.715008	0	0.994287	0.851933	1	0	1	1	FALSE	TRUE	FALSE	FALSE
d__Bacteria;p__Bacteroidota;c__Bacteroidia;o__Bacteroidales;f__Bacteroidaceae;g__Bacteroides;__	4.5475	1.92485	0.850456	0.85387	4.56073	4.80379	4.7282	4.62768	0.9971	0.400693	0.179869	0.184514	0.318716	0.688646	0.857255	0.85361	1	1	1	1	FALSE	FALSE	FALSE	FALSE
d__Bacteria;p__Verrucomicrobiota;c__Verrucomicrobiae;o__Verrucomicrobiales;f__Akkermansiaceae;g__Akkermansia;s__Akkermansia muciniphila_B	-0.96705	-0.68157	-0.36087	0.583656	2.2416	2.55138	2.33949	2.44809	-0.43141	-0.26714	-0.15425	0.238413	0.666169	0.789362	0.877412	0.811561	1	1	1	1	FALSE	FALSE	FALSE	FALSE
d__Bacteria;p__Bacteroidota;c__Bacteroidia;o__Bacteroidales;f__Bacteroidaceae;g__Paraprevotella;s__Paraprevotella clara	-1.25488	-0.39375	1.07444	0.751192	2.03923	2.37456	2.26751	2.23948	-0.61537	-0.16582	0.47384	0.335431	0.538311	0.868298	0.635614	0.7373	1	1	1	1	FALSE	FALSE	FALSE	FALSE
d__Bacteria;p__Firmicutes_A;c__Clostridia;o__Lachnospirales;f__Lachnospiraceae;g__Anaerosacchariphilus;s__Anaerosacchariphilus sp002160765	-0.37949	0.99833	-0.35531	-0.22201	1.71038	2.34593	0	1.87046	-0.22188	0.425559	-0.18973	-0.11869	0.824411	0.670429	0	0.905519	1	1	0	1	FALSE	FALSE	TRUE	FALSE
d__Bacteria;p__Bacteroidota;c__Bacteroidia;o__Bacteroidales;f__Muribaculaceae;__;__	-1.25488	2.29225	1.33421	-0.0348	1.83073	0	0	1.94825	-0.68545	0.822695	0.65488	-0.01786	0.493059	0	0	0.985748	1	0	0	1	FALSE	TRUE	TRUE	FALSE
d__Bacteria;p__Firmicutes_A;c__Clostridia;o__Oscillospirales;f__Ruminococcaceae;g__Bittarella;s__Bittarella massiliensis	-1.25488	0.338657	-0.07305	-0.23842	1.70891	2.19202	1.83427	1.82704	-0.73431	0.154495	-0.03982	-0.1305	0.462757	0.877219	0.968234	0.896173	1	1	1	1	FALSE	FALSE	FALSE	FALSE
d__Bacteria;p__Firmicutes_A;c__Clostridia;o__Tissierellales;f__Peptoniphilaceae;g__Anaerococcus;s__Anaerococcus sp900541365	-0.55232	-1.0963	-0.19267	-0.55417	1.79718	2.16945	1.99829	1.94014	-0.30733	-0.50534	-0.09642	-0.28563	0.758593	0.613323	0.92319	0.775159	1	1	1	1	FALSE	FALSE	FALSE	FALSE
d__Bacteria;p__Firmicutes_A;c__Clostridia;o__Clostridiales;f__Clostridiaceae;g__Clostridium;s__Clostridium saudiense	-1.25488	-0.39375	0.28825	0.200069	1.86753	2.22824	2.01347	1.99495	-0.67194	-0.17671	0.143161	0.100288	0.501619	0.859736	0.886163	0.920116	1	1	1	1	FALSE	FALSE	FALSE	FALSE
d__Bacteria;p__Actinobacteriota;c__Actinomycetia;o__Actinomycetales;f__Actinomycetaceae;g__Varibaculum;s__Varibaculum cambriense_B	2.95772	-3.75136	-1.00096	-1.08302	2.28222	0	2.52288	2.56759	1.29598	-1.38211	-0.39675	-0.4218	0.194981	0	0.69155	0.673167	1	0	1	1	FALSE	TRUE	FALSE	FALSE
d__Bacteria;p__Firmicutes;c__Bacilli;o__Lactobacillales;f__Streptococcaceae;g__Streptococcus;s__Streptococcus gwangjuense	1.04176	0.255463	-1.63815	-1.42225	2.59845	3.08611	0	0	0.400914	0.082778	-0.60286	-0.50651	0.688483	0.934028	0	0	1	1	0	0	FALSE	FALSE	TRUE	TRUE
d__Bacteria;p__Firmicutes_C;c__Negativicutes;o__Veillonellales;__;__;__	-0.33841	0.797904	0.206979	-0.49198	2.35266	3.24663	2.55852	2.48447	-0.14384	0.245764	0.080898	-0.19802	0.885625	0.805865	0.935523	0.843027	1	1	1	1	FALSE	FALSE	FALSE	FALSE
d__Bacteria;p__Firmicutes_A;c__Clostridia;o__Oscillospirales;f__Ruminococcaceae;g__QAMM01;s__QAMM01 sp900552945	-1.25488	1.69595	0.968552	0.699809	1.551	0	0	0	-0.80907	0.784221	0.555461	0.405325	0.418472	0	0	0	1	0	0	0	FALSE	TRUE	TRUE	TRUE
d__Bacteria;p__Firmicutes_A;c__Clostridia;o__Tissierellales;f__Peptoniphilaceae;g__Anaerococcus;__	0.383607	-2.03223	-0.99731	-0.37089	2.13729	0	0	2.37174	0.179483	-0.82621	-0.42568	-0.15638	0.857559	0	0	0.875733	1	0	0	1	FALSE	TRUE	TRUE	FALSE
d__Bacteria;p__Firmicutes_A;c__Clostridia;o__Oscillospirales;f__Acutalibacteraceae;g__HGM12789;s__HGM12789 sp900766585	-0.51104	0.752379	0.164775	0.511562	1.72605	2.65944	0	0	-0.29608	0.282909	0.087505	0.27137	0.767171	0.777246	0	0	1	1	0	0	FALSE	FALSE	TRUE	TRUE
d__Bacteria;p__Firmicutes_A;c__Clostridia;o__Oscillospirales;f__Oscillospiraceae;g__ER4;s__ER4 sp000765235	0.345507	0.176943	-0.74159	0.620584	2.49002	3.32863	2.63114	0	0.138757	0.053158	-0.28185	0.227729	0.889642	0.957606	0.778058	0	1	1	1	0	FALSE	FALSE	FALSE	TRUE
d__Bacteria;p__Firmicutes_C;c__Negativicutes;o__Acidaminococcales;f__Acidaminococcaceae;g__Phascolarctobacterium;s__Phascolarctobacterium sp900544795	1.63075	-1.66204	-2.95868	-1.21061	2.42975	0	0	2.6487	0.671163	-0.55638	-1.1737	-0.45706	0.502117	0	0	0.647629	1	0	0	1	FALSE	TRUE	TRUE	FALSE
d__Bacteria;p__Actinobacteriota;c__Coriobacteriia;o__Coriobacteriales;f__Coriobacteriaceae;g__Collinsella;s__Collinsella sp900549355	1.88047	-0.24068	0.339104	0.515447	2.73124	3.29415	2.89178	2.98398	0.688506	-0.07306	0.117265	0.172738	0.491134	0.941757	0.90665	0.862857	1	1	1	1	FALSE	FALSE	FALSE	FALSE
d__Bacteria;p__Firmicutes_A;c__Clostridia;o__Tissierellales;f__Peptoniphilaceae;g__Levyella;s__Levyella massiliensis	1.79356	1.47375	0.240067	-1.32219	2.2869	2.67342	2.55102	2.53136	0.784275	0.55126	0.094106	-0.52232	0.432879	0.581455	0.925025	0.601446	1	1	1	1	FALSE	FALSE	FALSE	FALSE
d__Bacteria;p__Firmicutes_A;c__Clostridia_A;o__Christensenellales;f__Borkfalkiaceae;g__QALS01;s__QALS01 sp003150575	-1.03091	0.030916	-0.15969	-0.18629	1.85742	2.29089	1.97476	1.97105	-0.55502	0.013495	-0.08087	-0.09451	0.578881	0.989233	0.935549	0.924701	1	1	1	1	FALSE	FALSE	FALSE	FALSE
d__Bacteria;p__Actinobacteriota;c__Actinomycetia;o__Actinomycetales;f__Bifidobacteriaceae;g__Bifidobacterium;s__Bifidobacterium vaginale_B	-1.25488	-0.39375	1.71129	0.067893	2.31922	2.62025	0	2.44374	-0.54108	-0.15027	0.675883	0.027782	0.588454	0.88055	0	0.977836	1	1	0	1	FALSE	FALSE	TRUE	FALSE
d__Bacteria;p__Firmicutes_A;c__Clostridia;o__Lachnospirales;f__Anaerotignaceae;__;__	0.706534	-0.74043	0.620613	-0.45967	2.59523	0	2.80659	2.87944	0.272244	-0.23279	0.221127	-0.15964	0.785435	0	0.824994	0.873165	1	0	1	1	FALSE	TRUE	FALSE	FALSE
d__Bacteria;p__Firmicutes_A;c__Clostridia;o__Lachnospirales;f__Lachnospiraceae;g__KLE1615;s__KLE1615 sp900066985	-0.40738	1.20026	-0.71936	0.534674	1.64555	2.24535	0	1.84421	-0.24757	0.534551	-0.40238	0.289921	0.804469	0.59296	0	0.771876	1	1	0	1	FALSE	FALSE	TRUE	FALSE
d__Bacteria;p__Firmicutes_A;c__Clostridia;o__Oscillospirales;f__Acutalibacteraceae;g__Anaeromassilibacillus;s__Anaeromassilibacillus senegalensis	-0.99494	0.894449	-0.05832	0.623178	1.6566	2.44787	1.80352	0	-0.6006	0.3654	-0.03234	0.341337	0.54811	0.714813	0.974202	0	1	1	1	0	FALSE	FALSE	FALSE	TRUE
d__Bacteria;p__Firmicutes_A;c__Clostridia;o__TANB77;f__CAG-508;g__CAG-273;s__CAG-273 sp003507395	-0.46546	-0.04944	-0.86247	-0.81567	1.90511	2.40841	2.01858	2.04467	-0.24432	-0.02053	-0.42726	-0.39892	0.806984	0.983623	0.669187	0.689949	1	1	1	1	FALSE	FALSE	FALSE	FALSE
d__Bacteria;p__Bacteroidota;c__Bacteroidia;o__Bacteroidales;f__Bacteroidaceae;g__Prevotella;s__Prevotella colorans	-0.23467	2.60968	-0.23321	-0.76765	1.90918	0	2.15437	2.07502	-0.12292	0.890612	-0.10825	-0.36995	0.902174	0	0.913799	0.711422	1	0	1	1	FALSE	TRUE	FALSE	FALSE
d__Bacteria;p__Firmicutes_A;c__Clostridia;o__Oscillospirales;f__Acutalibacteraceae;g__Acutalibacter;s__Acutalibacter sp003612555	-0.33188	0.786556	0.107626	1.90234	2.00577	0	0	0	-0.16546	0.312174	0.049514	0.855723	0.868582	0	0	0	1	0	0	0	FALSE	TRUE	TRUE	TRUE
d__Bacteria;p__Firmicutes;c__Bacilli;o__Lactobacillales;f__Streptococcaceae;g__Streptococcus;s__Streptococcus orisratti	-1.25488	-0.39375	0.10024	0.838222	2.4286	2.71816	2.52278	2.63331	-0.51671	-0.14486	0.039734	0.318315	0.60536	0.884822	0.968305	0.750246	1	1	1	1	FALSE	FALSE	FALSE	FALSE
d__Bacteria;p__Bacteroidota;c__Bacteroidia;o__Flavobacteriales;f__Weeksellaceae;g__Chryseobacterium;s__Chryseobacterium oncorhynchi	-0.73308	0.784406	1.09997	1.01598	1.9767	2.73838	0	0	-0.37086	0.286449	0.498837	0.455626	0.710743	0.774534	0	0	1	1	0	0	FALSE	FALSE	TRUE	TRUE
d__Bacteria;p__Firmicutes_A;c__Clostridia;o__Lachnospirales;f__Lachnospiraceae;g__Lachnospira;__	-0.38271	0.230301	0.129594	-0.2309	1.95319	2.56797	2.1854	0	-0.19594	0.089682	0.0593	-0.11057	0.844655	0.92854	0.952713	0	1	1	1	0	FALSE	FALSE	FALSE	TRUE
d__Bacteria;p__Firmicutes_A;c__Clostridia;__;__;__;__	-0.74518	0.731648	-0.283	0.004068	1.80616	2.58916	1.93996	0	-0.41258	0.282581	-0.14588	0.002083	0.679915	0.777498	0.884016	0	1	1	1	0	FALSE	FALSE	FALSE	TRUE
d__Bacteria;p__Firmicutes;c__Bacilli;o__Erysipelotrichales;f__Erysipelotrichaceae;g__Holdemania;s__Holdemania filiformis	-0.11709	-0.48638	-0.01501	-0.30416	1.52411	0	1.75927	1.72572	-0.07682	-0.2224	-0.00853	-0.17625	0.938765	0	0.993193	0.860097	1	0	1	1	FALSE	TRUE	FALSE	FALSE
d__Bacteria;p__Firmicutes_A;c__Clostridia;o__Tissierellales;f__Peptoniphilaceae;g__Peptoniphilus_A;s__Peptoniphilus_A senegalensis	1.40418	0.384975	2.12458	0.04277	2.82259	3.41722	3.12078	3.05475	0.497479	0.112657	0.680787	0.014001	0.618851	0.910302	0.496006	0.988829	1	1	1	1	FALSE	FALSE	FALSE	FALSE
d__Bacteria;p__Actinobacteriota;c__Actinomycetia;o__Actinomycetales;f__Actinomycetaceae;g__Pauljensenia;s__Pauljensenia turicensis	0.351764	0.36711	-0.85352	0.467625	2.13761	0	2.28715	0	0.164559	0.137921	-0.37318	0.199033	0.869291	0	0.709015	0	1	0	1	0	FALSE	TRUE	FALSE	TRUE
d__Bacteria;p__Firmicutes_A;c__Clostridia;o__Lachnospirales;f__Lachnospiraceae;g__CAG-510;s__CAG-510 sp002432425	0.527976	0.343598	1.34548	1.40536	2.42429	0	2.65408	2.6818	0.217786	0.098002	0.506946	0.524037	0.827596	0	0.612193	0.600253	1	0	1	1	FALSE	TRUE	FALSE	FALSE
d__Bacteria;p__Actinobacteriota;c__Coriobacteriia;o__Coriobacteriales;f__Atopobiaceae;g__Fannyhessea;s__Fannyhessea vaginae	-0.70404	2.89269	0.749892	1.11745	2.46383	0	0	0	-0.28575	0.910084	0.285017	0.413922	0.775071	0	0	0	1	0	0	0	FALSE	TRUE	TRUE	TRUE
d__Bacteria;p__Firmicutes_A;c__Clostridia;o__Tissierellales;f__Peptoniphilaceae;g__Peptoniphilus_A;s__Peptoniphilus_A lacrimalis	3.11986	1.23798	0.728351	0.223013	2.82082	3.1327	3.04134	2.98855	1.10601	0.395179	0.239484	0.074622	0.268722	0.692711	0.81073	0.940515	1	1	1	1	FALSE	FALSE	FALSE	FALSE
d__Bacteria;p__Firmicutes;c__Bacilli;o__Erysipelotrichales;f__Erysipelatoclostridiaceae;g__Stoquefichus;s__Stoquefichus massiliensis	-0.73501	0.72394	0.563336	0.630028	2.08009	2.83048	2.29903	0	-0.35336	0.255766	0.245032	0.271846	0.72382	0.798132	0.806431	0	1	1	1	0	FALSE	FALSE	FALSE	TRUE
d__Bacteria;p__Verrucomicrobiota;c__Verrucomicrobiae;o__Verrucomicrobiales;f__Akkermansiaceae;g__Akkermansia;__	0.947153	-2.59578	-1.62595	-2.59448	2.60151	0	0	0	0.364079	-0.90297	-0.59813	-0.96864	0.715799	0	0	0	1	0	0	0	FALSE	TRUE	TRUE	TRUE
d__Bacteria;p__Firmicutes_A;c__Clostridia;o__Oscillospirales;f__Acutalibacteraceae;g__Ruminococcus_E;__	1.00863	-0.96346	-1.38545	-0.40682	2.56206	0	0	2.79964	0.393681	-0.30858	-0.51224	-0.14531	0.693817	0	0	0.884464	1	0	0	1	FALSE	TRUE	TRUE	FALSE
d__Bacteria;p__Firmicutes_A;c__Clostridia_A;o__Christensenellales;f__UBA1242;g__UMGS2069;s__UMGS2069 sp900554955	-0.32537	0.231225	-0.7279	0.738583	1.89513	2.61614	2.02642	0	-0.17169	0.088384	-0.3592	0.347847	0.863682	0.929571	0.719443	0	1	1	1	0	FALSE	FALSE	FALSE	TRUE
d__Bacteria;p__Firmicutes;c__Bacilli;o__Erysipelotrichales;f__Erysipelatoclostridiaceae;g__Erysipelatoclostridium;s__Erysipelatoclostridium sp000508865	0.72733	1.68581	0.738004	-0.41186	2.2133	2.53026	2.43982	2.39059	0.328618	0.66626	0.302483	-0.17228	0.742445	0.505245	0.762284	0.863216	1	1	1	1	FALSE	FALSE	FALSE	FALSE
d__Bacteria;p__Firmicutes_A;c__Clostridia;o__Oscillospirales;f__Oscillospiraceae;g__CAG-83;s__CAG-83 sp900545495	0.693175	0.296405	-0.21297	0.09893	2.06909	2.64521	2.33397	2.28702	0.335015	0.112054	-0.09125	0.043257	0.737614	0.910781	0.927295	0.965496	1	1	1	1	FALSE	FALSE	FALSE	FALSE
d__Bacteria;p__Firmicutes_C;c__Negativicutes;o__Acidaminococcales;f__Acidaminococcaceae;g__Phascolarctobacterium_A;s__Phascolarctobacterium_A sp900544885	-0.89358	-0.75505	0.523053	-0.75375	2.32583	2.62615	2.49706	2.41073	-0.3842	-0.28751	0.209468	-0.31267	0.700832	0.77372	0.834083	0.754535	1	1	1	1	FALSE	FALSE	FALSE	FALSE
d__Bacteria;p__Bacteroidota;c__Bacteroidia;o__Bacteroidales;f__Marinifilaceae;g__Butyricimonas;s__Butyricimonas sp900761485	-0.68696	0.429799	-0.32034	-0.39372	1.87811	2.53633	2.01947	2.03477	-0.36577	0.169457	-0.15863	-0.19349	0.714533	0.865437	0.873964	0.846572	1	1	1	1	FALSE	FALSE	FALSE	FALSE
d__Bacteria;p__Firmicutes_A;c__Clostridia;o__Lachnospirales;f__Lachnospiraceae;g__Eubacterium_G;s__Eubacterium_G sp000432355	-0.65644	-0.99219	-0.39683	0.197505	1.70582	2.09427	1.83809	0	-0.38482	-0.47376	-0.21589	0.103529	0.700368	0.635669	0.829071	0	1	1	1	0	FALSE	FALSE	FALSE	TRUE
d__Bacteria;p__Firmicutes_A;c__Clostridia;o__Lachnospirales;f__Lachnospiraceae;g__Lachnospira;s__Lachnospira sp003451515	0.123904	2.4722	-0.17276	-0.61073	2.00801	2.34946	0	0	0.061705	1.05224	-0.0755	-0.27344	0.950798	0.292689	0	0	1	1	0	0	FALSE	FALSE	TRUE	TRUE
d__Bacteria;p__Firmicutes;c__Bacilli;o__Staphylococcales;f__Gemellaceae;g__Gemella;s__Gemella sp002871655	-0.4107	0.62821	-0.40543	0.322613	2.33362	0	2.46036	0	-0.17599	0.227124	-0.16479	0.12663	0.860301	0	0.869112	0	1	0	1	0	FALSE	TRUE	FALSE	TRUE
d__Bacteria;p__Firmicutes_A;c__Clostridia;o__Lachnospirales;f__Lachnospiraceae;g__Mediterraneibacter;s__Mediterraneibacter torques	2.17884	-2.59784	-0.08719	-0.08977	2.62337	0	2.8564	2.80065	0.830551	-0.8564	-0.03052	-0.03205	0.406227	0	0.97565	0.974428	1	0	1	1	FALSE	TRUE	FALSE	FALSE
d__Bacteria;p__Campylobacterota;c__Campylobacteria;o__Campylobacterales;f__Campylobacteraceae;g__Campylobacter_B;s__Campylobacter_B sp009690845	1.36231	0.164604	1.94639	-0.69529	2.4591	2.75204	2.62679	2.612	0.553985	0.059812	0.740978	-0.26619	0.579589	0.952306	0.458707	0.790092	1	1	1	1	FALSE	FALSE	FALSE	FALSE
d__Bacteria;p__Firmicutes;c__Bacilli;o__Erysipelotrichales;f__Erysipelotrichaceae;g__Dielma;s__Dielma fastidiosa	0.202253	0.336602	0.298002	0.18301	1.7723	0	1.9959	2.03648	0.114119	0.11593	0.149307	0.089866	0.909143	0	0.881311	0.928394	1	0	1	1	FALSE	TRUE	FALSE	FALSE
d__Bacteria;p__Desulfobacterota;c__Desulfovibrionia;o__Desulfovibrionales;f__Desulfovibrionaceae;g__Desulfovibrio;s__Desulfovibrio sp009929215	-0.89358	-0.75505	0.153217	-0.35254	1.90153	2.25691	2.07047	2.04092	-0.46993	-0.33455	0.074001	-0.17274	0.638407	0.737965	0.94101	0.86286	1	1	1	1	FALSE	FALSE	FALSE	FALSE
d__Bacteria;p__Bacteroidota;c__Bacteroidia;o__Bacteroidales;f__Marinifilaceae;g__Butyricimonas;s__Butyricimonas faecihominis	-0.556	-1.09262	-0.36956	-1.09133	1.95882	2.30557	2.09694	2.05781	-0.28384	-0.47391	-0.17624	-0.53034	0.776529	0.635567	0.860107	0.595879	1	1	1	1	FALSE	FALSE	FALSE	FALSE
d__Bacteria;p__Firmicutes_A;c__Clostridia;o__Oscillospirales;f__Acutalibacteraceae;g__Ruminococcus_E;s__Ruminococcus_E sp003438075	-0.05555	0.441112	-1.27237	-1.59178	2.32827	3.07147	2.42288	2.41309	-0.02386	0.143616	-0.52515	-0.65964	0.980964	0.885804	0.59948	0.509483	1	1	1	1	FALSE	FALSE	FALSE	FALSE
d__Bacteria;p__Firmicutes_A;c__Clostridia;o__Tissierellales;f__Peptoniphilaceae;g__Murdochiella;s__Murdochiella vaginalis	-0.06831	-1.58031	0.016835	-1.18398	2.14398	2.46556	2.39917	2.25001	-0.03186	-0.64095	0.007017	-0.52621	0.974582	0.521552	0.994401	0.598741	1	1	1	1	FALSE	FALSE	FALSE	FALSE
d__Bacteria;p__Firmicutes_A;c__Clostridia;o__Clostridiales;f__Clostridiaceae;g__Clostridium;s__Clostridium sp000498355	-1.25488	-0.39375	0.850494	0.465817	2.00378	2.34404	2.18153	2.16487	-0.62626	-0.16798	0.389861	0.215171	0.531148	0.866599	0.696639	0.829634	1	1	1	1	FALSE	FALSE	FALSE	FALSE
d__Bacteria;p__Actinobacteriota;c__Coriobacteriia;o__Coriobacteriales;f__Atopobiaceae;g__Atopobium;s__Atopobium deltae	-0.25918	0.964905	-0.01962	-0.66089	1.93233	0	0	2.08493	-0.13413	0.386945	-0.00934	-0.31698	0.893301	0	0	0.751257	1	0	0	1	FALSE	TRUE	TRUE	FALSE
d__Bacteria;p__Firmicutes;c__Bacilli;o__Lactobacillales;f__Lactobacillaceae;g__Lactobacillus;s__Lactobacillus ultunensis	-0.24758	-0.07138	0.829547	0.299371	2.28701	2.8302	0	0	-0.10826	-0.02522	0.335632	0.121371	0.913792	0.979879	0	0	1	1	0	0	FALSE	FALSE	TRUE	TRUE
d__Bacteria;p__Firmicutes;c__Bacilli;o__Lactobacillales;f__Lactobacillaceae;g__Lactobacillus;s__Lactobacillus hominis	3.09904	0.130221	0.280276	-0.32608	2.99519	3.24429	3.08451	3.06473	1.03467	0.040139	0.090866	-0.1064	0.300823	0.967983	0.927599	0.915266	1	1	1	1	FALSE	FALSE	FALSE	FALSE
d__Bacteria;p__Firmicutes_A;c__Clostridia;o__Oscillospirales;f__Oscillospiraceae;g__Flavonifractor;__	2.82857	0.676101	-0.15484	0.71233	2.87745	3.40449	3.0279	2.99485	0.983013	0.198591	-0.05114	0.237851	0.325601	0.842583	0.959217	0.811996	1	1	1	1	FALSE	FALSE	FALSE	FALSE
d__Bacteria;p__Actinobacteriota;c__Coriobacteriia;o__Coriobacteriales;__;__;__	-0.47411	1.21036	-0.56599	0.732133	1.8198	0	1.94565	0	-0.26053	0.503049	-0.2909	0.347224	0.794455	0	0.771129	0	1	0	1	0	FALSE	TRUE	FALSE	TRUE
d__Bacteria;p__Bacteroidota;c__Bacteroidia;o__Bacteroidales;f__Rikenellaceae;g__Alistipes_A;s__Alistipes_A sp900539755	-0.69102	-0.95761	-0.11901	0.298371	1.85077	2.21417	1.98737	0	-0.37337	-0.43249	-0.05988	0.147217	0.708874	0.665384	0.952248	0	1	1	1	0	FALSE	FALSE	FALSE	TRUE
d__Bacteria;p__Firmicutes_A;c__Clostridia;o__Lachnospirales;f__Lachnospiraceae;g__CAG-81;s__CAG-81 sp009917545	-1.25488	2.29987	1.10626	0.791423	1.9547	0	2.18429	0	-0.64198	0.903126	0.506462	0.372085	0.520887	0	0.612532	0	1	0	1	0	FALSE	TRUE	FALSE	TRUE
d__Bacteria;p__Firmicutes_A;c__Clostridia;o__Tissierellales;f__Peptoniphilaceae;g__Anaerococcus;s__Anaerococcus prevotii_A	-0.83835	-0.81028	0.317131	-0.26395	1.93269	2.28332	2.18843	2.09898	-0.43377	-0.35487	0.144912	-0.12575	0.664453	0.722688	0.88478	0.899929	1	1	1	1	FALSE	FALSE	FALSE	FALSE
d__Bacteria;p__Firmicutes_A;c__Clostridia;o__Lachnospirales;f__Lachnospiraceae;g__CAG-317;s__CAG-317 sp011960265	-0.23237	-1.41626	0.404863	0.672277	1.96452	2.31043	0	0	-0.11828	-0.61298	0.188543	0.30708	0.905843	0.539887	0	0	1	1	0	0	FALSE	FALSE	TRUE	TRUE
d__Bacteria;p__Firmicutes;c__Bacilli;o__Staphylococcales;f__Staphylococcaceae;g__Staphylococcus;s__Staphylococcus sp003718735	-0.83396	-0.81466	0.19722	-0.10113	1.94914	2.29732	2.10869	2.10369	-0.42786	-0.35461	0.093527	-0.04807	0.668752	0.722878	0.925485	0.96166	1	1	1	1	FALSE	FALSE	FALSE	FALSE
d__Bacteria;p__Firmicutes_A;c__Clostridia;o__Lachnospirales;f__Lachnospiraceae;g__UBA7182;s__UBA7182 sp003481535	-0.84761	-0.80101	-0.48031	0.975341	1.81872	2.18738	1.93711	0	-0.46605	-0.3662	-0.24795	0.475474	0.64118	0.714217	0.804172	0	1	1	1	0	FALSE	FALSE	FALSE	TRUE
d__Bacteria;p__Firmicutes_A;c__Clostridia;o__Oscillospirales;f__Oscillospiraceae;g__Lawsonibacter;s__Lawsonibacter sp009911645	-0.36055	0.196704	-0.62887	-0.65718	1.92965	2.61194	2.07034	2.05411	-0.18685	0.07531	-0.30375	-0.31993	0.851781	0.939968	0.761317	0.749019	1	1	1	1	FALSE	FALSE	FALSE	FALSE
d__Bacteria;p__Firmicutes_A;c__Clostridia;o__Oscillospirales;f__Ruminococcaceae;g__Gemmiger;s__Gemmiger variabilis_B	-0.63717	-1.01146	-0.22354	1.41212	2.01358	2.35247	2.15096	0	-0.31644	-0.42995	-0.10393	0.623183	0.751672	0.667229	0.917227	0	1	1	1	0	FALSE	FALSE	FALSE	TRUE
d__Bacteria;p__Campylobacterota;c__Campylobacteria;o__Campylobacterales;f__Campylobacteraceae;g__Campylobacter_B;s__Campylobacter_B hominis	2.9697	0.807043	0.784188	-0.24153	3.16496	3.43478	3.42626	3.34621	0.938304	0.234962	0.228876	-0.07218	0.348088	0.814238	0.818965	0.942458	1	1	1	1	FALSE	FALSE	FALSE	FALSE
d__Bacteria;p__Firmicutes_A;c__Clostridia;o__Oscillospirales;f__Ruminococcaceae;g__Anaerotruncus;s__Anaerotruncus colihominis	-0.43888	-1.20975	-0.27588	-0.03334	1.91661	2.26968	2.07073	0	-0.22899	-0.533	-0.13323	-0.01579	0.818879	0.594031	0.894012	0	1	1	1	0	FALSE	FALSE	FALSE	TRUE
d__Bacteria;p__Firmicutes_A;c__Clostridia;o__Lachnospirales;f__Lachnospiraceae;g__Lacrimispora;__	-0.18341	-0.02163	0.767891	0.48123	2.14139	2.79471	0	0	-0.08565	-0.00774	0.325602	0.200659	0.931743	0.993824	0	0	1	1	0	0	FALSE	FALSE	TRUE	TRUE
d__Bacteria;p__Firmicutes_A;c__Clostridia;o__Oscillospirales;f__Acutalibacteraceae;g__Eubacterium_R;s__Eubacterium_R sp900540235	-0.26351	-1.38512	0.291315	-0.72322	1.99211	2.33403	0	2.16257	-0.13228	-0.59344	0.132994	-0.33443	0.894765	0.552884	0	0.738058	1	1	0	1	FALSE	FALSE	TRUE	FALSE
d__Bacteria;p__Firmicutes_A;c__Clostridia;o__Oscillospirales;f__Oscillospiraceae;g__An92;s__An92 sp002159175	-0.96705	-0.68157	0.05111	0.593917	1.69524	2.08566	1.8623	0	-0.57045	-0.32679	0.027444	0.310059	0.568371	0.743826	0.978105	0	1	1	1	0	FALSE	FALSE	FALSE	TRUE
d__Bacteria;p__Firmicutes_C;c__Negativicutes;o__Veillonellales;f__Veillonellaceae;g__Veillonella;__	-0.46058	-0.4949	-0.3091	-0.76884	2.2444	2.62365	2.39518	2.37337	-0.20521	-0.18863	-0.12905	-0.32394	0.837406	0.850383	0.897316	0.74598	1	1	1	1	FALSE	FALSE	FALSE	FALSE
d__Bacteria;p__Firmicutes;c__Bacilli;o__Lactobacillales;f__Lactobacillaceae;g__Lactobacillus;__	-1.25488	-0.39375	-0.07305	1.44209	2.03566	2.37148	2.14248	0	-0.61645	-0.16604	-0.03409	0.625689	0.5376	0.868129	0.972802	0	1	1	1	0	FALSE	FALSE	FALSE	TRUE
d__Bacteria;p__Firmicutes_A;c__Clostridia;o__Oscillospirales;f__Ruminococcaceae;g__Phocea;s__Phocea massiliensis	-1.25488	-0.39375	0.22669	-0.39246	1.79324	2.16619	1.9422	1.90048	-0.69978	-0.18177	0.116718	-0.2065	0.484065	0.855762	0.907083	0.836398	1	1	1	1	FALSE	FALSE	FALSE	FALSE
d__Bacteria;p__Firmicutes_A;c__Clostridia;o__Oscillospirales;f__Ruminococcaceae;g__Ruminiclostridium_E;__	-1.01164	-0.63699	0.60277	0.349231	2.10321	2.43	0	2.27573	-0.481	-0.26214	0.267787	0.153459	0.630518	0.793217	0	0.878036	1	1	0	1	FALSE	FALSE	TRUE	FALSE
d__Bacteria;p__Firmicutes_A;c__Clostridia;o__Oscillospirales;f__Oscillospiraceae;g__Lawsonibacter;s__Lawsonibacter sp900066825	1.03939	-1.65767	-0.77598	-1.17568	2.21954	0	2.40505	2.44011	0.468291	-0.62836	-0.32265	-0.48181	0.639576	0	0.746964	0.629939	1	0	1	1	FALSE	TRUE	FALSE	FALSE
d__Archaea;p__Methanobacteriota;c__Methanobacteria;o__Methanobacteriales;f__Methanobacteriaceae;g__Methanobrevibacter_A;s__Methanobrevibacter_A smithii	-0.81781	-0.83081	-0.18023	-0.26355	1.72071	2.10643	1.87263	1.88317	-0.47528	-0.39442	-0.09624	-0.13995	0.63459	0.693272	0.923327	0.888701	1	1	1	1	FALSE	FALSE	FALSE	FALSE
d__Bacteria;p__Firmicutes_A;c__Clostridia;o__Tissierellales;f__Peptoniphilaceae;g__Anaerococcus;s__Anaerococcus lactolyticus	-1.25488	2.63587	0.794964	0.283347	1.94127	0	2.26832	2.1487	-0.64642	0.999783	0.350463	0.131869	0.518008	0	0.725991	0.895088	1	0	1	1	FALSE	TRUE	FALSE	FALSE
d__Bacteria;p__Firmicutes;c__Bacilli;o__Erysipelotrichales;f__Erysipelotrichaceae;g__Bulleidia;s__Bulleidia sp902761625	-0.05105	-0.19108	-0.26998	-0.92648	2.11035	0	0	0	-0.02419	-0.07189	-0.11669	-0.40268	0.980702	0	0	0	1	0	0	0	FALSE	TRUE	TRUE	TRUE
d__Bacteria;p__Firmicutes_A;c__Clostridia;o__Tissierellales;f__Peptoniphilaceae;g__Peptoniphilus_E;s__Peptoniphilus_E catoniae	-0.46036	-0.1431	-0.57974	-0.41955	1.84608	2.33639	1.97029	2.01325	-0.24937	-0.06125	-0.29424	-0.20839	0.803073	0.951161	0.768575	0.834921	1	1	1	1	FALSE	FALSE	FALSE	FALSE
d__Bacteria;p__Firmicutes;c__Bacilli;o__Lactobacillales;f__Streptococcaceae;g__Streptococcus;s__Streptococcus uberis_A	-0.96705	-0.68157	-0.36087	-0.031	2.16707	2.48578	2.268	2.31763	-0.44625	-0.27419	-0.15911	-0.01337	0.655418	0.783939	0.873579	0.98933	1	1	1	1	FALSE	FALSE	FALSE	FALSE
d__Bacteria;p__Firmicutes_C;c__Negativicutes;o__Veillonellales;f__Dialisteraceae;g__Dialister;s__Dialister invisus	-0.59769	-1.05094	2.38456	2.77927	3.17641	3.40728	0	0	-0.18816	-0.30844	0.694525	0.805493	0.850748	0.757749	0	0	1	1	0	0	FALSE	FALSE	TRUE	TRUE
d__Bacteria;p__Firmicutes_A;c__Clostridia;o__Tissierellales;f__Peptoniphilaceae;g__Ezakiella;s__Ezakiella peruensis	-0.78472	-0.8639	0.11464	-0.86261	1.97017	2.31526	2.165	2.06864	-0.3983	-0.37313	0.052951	-0.41699	0.690407	0.709049	0.957771	0.676685	1	1	1	1	FALSE	FALSE	FALSE	FALSE
d__Bacteria;p__Firmicutes;c__Bacilli;o__Erysipelotrichales;f__Erysipelatoclostridiaceae;g__Catenibacterium;s__Catenibacterium sp000437715	-0.46843	-1.1802	-0.37049	-0.58638	2.30946	2.61157	2.45014	2.44397	-0.20283	-0.45191	-0.15121	-0.23993	0.839268	0.651333	0.879809	0.810386	1	1	1	1	FALSE	FALSE	FALSE	FALSE
d__Bacteria;p__Firmicutes;c__Bacilli;o__Erysipelotrichales;f__Erysipelotrichaceae;g__Holdemanella;s__Holdemanella sp003436425	-1.25488	-0.39375	0.30142	-0.03044	1.91407	2.26752	2.05895	2.03166	-0.65561	-0.17365	0.146395	-0.01499	0.512078	0.862142	0.883609	0.988044	1	1	1	1	FALSE	FALSE	FALSE	FALSE
d__Bacteria;p__Firmicutes_A;c__Clostridia;o__Tissierellales;f__Peptoniphilaceae;g__KA00134;s__KA00134 sp001574395	-0.6938	0.355778	0.728188	-0.46664	2.01054	2.54685	0	2.13662	-0.34508	0.139693	0.338163	-0.2184	0.730035	0.888902	0	0.827115	1	1	0	1	FALSE	FALSE	TRUE	FALSE
d__Bacteria;p__Firmicutes_A;c__Clostridia;o__Clostridiales;f__Clostridiaceae;g__Clostridium;s__Clostridium isatidis	-1.25488	-0.39375	-0.07305	0.762899	1.92589	2.27754	2.03823	0	-0.65158	-0.17288	-0.03584	0.367378	0.51467	0.862742	0.971411	0	1	1	1	0	FALSE	FALSE	FALSE	TRUE
d__Bacteria;p__Actinobacteriota;c__Actinomycetia;o__Actinomycetales;f__Actinomycetaceae;g__Arcanobacterium;s__Arcanobacterium sp012563545	-0.33297	-0.39146	0.022913	-0.24909	1.9206	2.40956	2.16785	0	-0.17337	-0.16246	0.01057	-0.11989	0.862364	0.870942	0.991567	0	1	1	1	0	FALSE	FALSE	FALSE	TRUE
d__Bacteria;p__Firmicutes;c__Bacilli;o__Mycoplasmatales;f__Mycoplasmoidaceae;g__Ureaplasma;__	-0.20937	-0.45778	-1.11855	-0.49707	2.11233	2.60907	2.21562	0	-0.09912	-0.17546	-0.50485	-0.21899	0.921045	0.860721	0.613666	0	1	1	1	0	FALSE	FALSE	FALSE	TRUE
d__Bacteria;p__Actinobacteriota;c__Coriobacteriia;o__Coriobacteriales;f__Eggerthellaceae;g__Adlercreutzia;s__Adlercreutzia equolifaciens	-0.52552	-0.05014	-0.8024	-0.15508	1.77303	2.34094	1.89421	0	-0.2964	-0.02142	-0.4236	-0.07961	0.766925	0.98291	0.671854	0	1	1	1	0	FALSE	FALSE	FALSE	TRUE
d__Bacteria;p__Bacteroidota;c__Bacteroidia;o__Bacteroidales;f__Rikenellaceae;g__Alistipes;s__Alistipes communis	-1.25488	-0.39375	-0.07305	-0.39246	1.80823	2.17864	1.92725	1.91466	-0.69398	-0.18073	-0.0379	-0.20497	0.487695	0.856577	0.969766	0.837592	1	1	1	1	FALSE	FALSE	FALSE	FALSE
d__Bacteria;p__Actinobacteriota;c__Actinomycetia;o__Actinomycetales;f__Bifidobacteriaceae;g__Bifidobacterium;s__Bifidobacterium sp003585845	0.000161	2.55492	0.159547	1.9237	2.7514	0	0	0	5.85e-05	0.733414	0.054368	0.637317	0.999953	0	0	0	1	0	0	0	FALSE	TRUE	TRUE	TRUE
d__Bacteria;p__Firmicutes_A;c__Clostridia;o__Tissierellales;f__Peptoniphilaceae;g__Anaerococcus;s__Anaerococcus sp900232825	-0.88682	0.715133	-0.06054	-0.10497	1.99047	0	2.11649	2.15259	-0.44553	0.299218	-0.0286	-0.04876	0.655935	0	0.977182	0.961109	1	0	1	1	FALSE	TRUE	FALSE	FALSE
d__Bacteria;p__Desulfobacterota;c__Desulfovibrionia;o__Desulfovibrionales;f__Desulfovibrionaceae;g__Desulfovibrio;__	-1.25488	-0.39375	-0.07305	0.349443	2.1471	2.46829	2.24888	2.37151	-0.58445	-0.15952	-0.03248	0.14735	0.558917	0.873256	0.974088	0.882856	1	1	1	1	FALSE	FALSE	FALSE	FALSE
d__Bacteria;p__Firmicutes_A;c__Clostridia;o__Peptostreptococcales;f__Anaerovoracaceae;g__UBA1191;s__UBA1191 sp900549125	-0.96705	-0.68157	-0.36087	-0.10578	1.68764	2.07948	1.81445	1.83747	-0.57302	-0.32776	-0.19889	-0.05757	0.56663	0.743092	0.842351	0.954092	1	1	1	1	FALSE	FALSE	FALSE	FALSE
d__Bacteria;p__Proteobacteria;c__Gammaproteobacteria;o__Burkholderiales;f__Burkholderiaceae;g__Duodenibacillus;s__Duodenibacillus massiliensis	-0.74102	-0.90761	-0.58691	-0.53217	2.22208	2.53415	2.32075	2.34885	-0.33348	-0.35815	-0.25289	-0.22657	0.738774	0.72023	0.80035	0.820761	1	1	1	1	FALSE	FALSE	FALSE	FALSE
d__Bacteria;p__Firmicutes_A;c__Clostridia;o__Peptostreptococcales;f__Peptostreptococcaceae;__;__	-0.67313	0.199957	1.63956	-0.1005	1.87101	2.48633	0	2.06457	-0.35977	0.080423	0.792176	-0.04868	0.71902	0.935901	0	0.961174	1	1	0	1	FALSE	FALSE	TRUE	FALSE
d__Bacteria;p__Firmicutes_A;c__Clostridia;o__Oscillospirales;f__Oscillospiraceae;g__Lawsonibacter;s__Lawsonibacter asaccharolyticus	-0.79693	0.721136	0.193135	0.797411	1.8199	2.57074	2.00373	0	-0.4379	0.280517	0.096387	0.39778	0.661461	0.779081	0.923213	0	1	1	1	0	FALSE	FALSE	FALSE	TRUE
d__Bacteria;p__Firmicutes_A;c__Clostridia;o__Lachnospirales;f__Lachnospiraceae;g__Anaerostipes;s__Anaerostipes sp000508985	-0.59704	-0.51511	-0.73088	-0.30414	2.16479	2.54371	2.26581	2.32086	-0.2758	-0.2025	-0.32257	-0.13105	0.782706	0.839524	0.747021	0.89574	1	1	1	1	FALSE	FALSE	FALSE	FALSE
d__Bacteria;p__Actinobacteriota;c__Coriobacteriia;o__Coriobacteriales;f__Eggerthellaceae;g__CAG-1427;s__CAG-1427 sp000435675	-1.25488	0.859982	-0.07305	0.424483	1.81127	2.43379	1.93011	1.98565	-0.69281	0.353351	-0.03785	0.213776	0.488426	0.723825	0.969811	0.830722	1	1	1	1	FALSE	FALSE	FALSE	FALSE
d__Bacteria;p__Firmicutes_A;c__Clostridia;o__Oscillospirales;f__Oscillospiraceae;g__Dysosmobacter;s__Dysosmobacter welbionis	1.30526	-0.62014	0.638574	1.44847	2.32253	2.85419	2.49286	2.48895	0.561999	-0.21727	0.256161	0.581962	0.574117	0.827996	0.797827	0.560592	1	1	1	1	FALSE	FALSE	FALSE	FALSE
d__Bacteria;p__Firmicutes_A;c__Clostridia;o__Lachnospirales;f__Lachnospiraceae;g__Bariatricus;s__Bariatricus massiliensis	1.06095	0.019612	-1.13131	-0.40134	2.22376	2.76946	2.42146	2.39536	0.477099	0.007081	-0.4672	-0.16755	0.633292	0.99435	0.640354	0.866939	1	1	1	1	FALSE	FALSE	FALSE	FALSE
d__Bacteria;p__Firmicutes_A;c__Clostridia;o__Lachnospirales;f__Lachnospiraceae;g__Agathobacter;__	0.063611	-1.71224	-0.72677	-0.08903	2.35305	2.65043	2.52005	0	0.027034	-0.64602	-0.28839	-0.03514	0.978433	0.518265	0.773045	0	1	1	1	0	FALSE	FALSE	FALSE	TRUE
d__Bacteria;p__Firmicutes_A;c__Clostridia;o__Oscillospirales;f__Oscillospiraceae;g__Lawsonibacter;s__Lawsonibacter sp002161175	-0.49632	-0.18885	-0.02588	0.179311	1.62652	2.19574	1.82114	0	-0.30514	-0.08601	-0.01421	0.099784	0.760258	0.931462	0.98866	0	1	1	1	0	FALSE	FALSE	FALSE	TRUE

## Sheet: S15_Ovariancysts_nocysts
lfc.taxon	lfc..Intercept.	lfc.Confirmed_Cysts	se..Intercept.	se.Confirmed_Cysts	W..Intercept.	W.Confirmed_Cysts	p_val..Intercept.	p_val.Confirmed_Cysts	q_val..Intercept.	q_val.Confirmed_Cysts	diff_abn..Intercept.	diff_abn.Confirmed_Cysts
d__Bacteria;p__Firmicutes_A;c__Clostridia;o__Oscillospirales;f__Acutalibacteraceae;__;__	3.87069	-0.29522	0.358641	0.570018	10.7926	-0.51792	3.73e-27	0.604517	7.38e-25	1	TRUE	FALSE
d__Bacteria;p__Firmicutes_C;c__Negativicutes;o__Veillonellales;f__Veillonellaceae;g__Veillonella;s__Veillonella montpellierensis	3.4454	-0.24885	0.57721	0.826606	5.96905	-0.30105	2.39e-09	0.763378	4.01e-07	1	TRUE	FALSE
d__Bacteria;p__Firmicutes;c__Bacilli;o__Bacillales_B;f__DSM-18226;g__Cytobacillus;s__Cytobacillus sp009849585	5.32712	0.160577	0.467924	0.707594	11.3846	0.226934	4.99e-30	0.820475	9.98e-28	1	TRUE	FALSE
d__Bacteria;p__Proteobacteria;c__Gammaproteobacteria;o__Enterobacterales;f__Enterobacteriaceae;g__Cronobacter;__	2.71965	-0.38575	0.302972	0.494949	8.97657	-0.77938	2.79e-19	0.435754	5.36e-17	1	TRUE	FALSE
d__Bacteria;p__Firmicutes_A;c__Clostridia;o__Lachnospirales;f__Lachnospiraceae;__;__	5.67011	0.449134	0.237707	0.324016	23.8534	1.38615	9.34e-126	0.165702	1.96e-123	1	TRUE	FALSE
d__Bacteria;p__Firmicutes_A;c__Clostridia;o__Oscillospirales;f__Oscillospiraceae;g__Lawsonibacter;__	0.594717	-0.41621	0.334188	0.475788	1.77959	-0.87479	0.075144	0.381691	1	1	FALSE	FALSE
d__Bacteria;p__Proteobacteria;c__Gammaproteobacteria;o__Burkholderiales;f__Burkholderiaceae;g__Sutterella;s__Sutterella seckii_A	0.809017	-0.6788	0.42172	0.583292	1.91838	-1.16374	0.055063	0.24453	1	1	FALSE	FALSE
d__Bacteria;p__Proteobacteria;c__Gammaproteobacteria;o__Enterobacterales;f__Enterobacteriaceae;g__Cronobacter;s__Cronobacter dublinensis	1.71056	0.069527	0.283334	0.437143	6.03724	0.159048	1.57e-09	0.873631	2.67e-07	1	TRUE	FALSE
d__Bacteria;p__Firmicutes_A;c__Clostridia;o__Lachnospirales;f__Lachnospiraceae;g__Faecalimonas;s__Faecalimonas sp900551895	0.794607	0.397046	0.37332	0.593589	2.12849	0.66889	0.033297	0.503565	1	1	FALSE	FALSE
d__Bacteria;p__Bacteroidota;c__Bacteroidia;o__Bacteroidales;f__Muribaculaceae;g__Paramuribaculum;s__Paramuribaculum sp900551515	1.46748	0.265357	0.430452	0.647263	3.40916	0.409968	0.000652	0.681829	0.084712	1	FALSE	FALSE
d__Bacteria;p__Firmicutes_A;c__Clostridia;o__Lachnospirales;f__Anaerotignaceae;g__Anaerotignum;s__Anaerotignum sp004557645	1.07903	-0.41256	0.363687	0.552576	2.96693	-0.7466	0.003008	0.455303	0.363955	1	FALSE	FALSE
d__Bacteria;p__Firmicutes;c__Bacilli;o__Lactobacillales;f__Streptococcaceae;g__Streptococcus;__	2.86058	-0.64604	0.500099	0.693363	5.72003	-0.93175	1.07e-08	0.351464	1.76e-06	1	TRUE	FALSE
d__Bacteria;p__Bacteroidota;c__Bacteroidia;o__Bacteroidales;f__UBA11471;g__UBA11471;s__UBA11471 sp900547555	1.24848	-0.17057	0.380466	0.568352	3.28144	-0.30011	0.001033	0.764096	0.132196	1	FALSE	FALSE
d__Bacteria;p__Bacteroidota;c__Bacteroidia;o__Bacteroidales;f__Bacteroidaceae;g__Prevotella;s__Prevotella timonensis	3.1187	-0.32753	0.434084	0.687665	7.18456	-0.47629	6.74e-13	0.63387	1.23e-10	1	TRUE	FALSE
d__Bacteria;p__Firmicutes_A;c__Clostridia;o__Oscillospirales;f__Ruminococcaceae;g__Gemmiger;s__Gemmiger sp900540595	2.97998	-0.44823	0.422198	0.644086	7.05825	-0.69591	1.69e-12	0.486484	3.07e-10	1	TRUE	FALSE
d__Bacteria;p__Actinobacteriota;c__Actinomycetia;o__Actinomycetales;f__Actinomycetaceae;g__Mobiluncus;s__Mobiluncus mulieris	1.93054	0.218208	0.392963	0.631521	4.91279	0.345528	8.98e-07	0.729698	0.000137	1	TRUE	FALSE
d__Bacteria;p__Bacteroidota;c__Bacteroidia;o__Bacteroidales;f__Bacteroidaceae;g__Bacteroides;s__Bacteroides sp902362375	5.48076	0.617959	0.337754	0.529261	16.2271	1.16759	3.24e-59	0.242973	6.65e-57	1	TRUE	FALSE
d__Bacteria;p__Actinobacteriota;c__Actinomycetia;o__Actinomycetales;f__Actinomycetaceae;g__Winkia;s__Winkia neuii	-0.16295	-0.20825	0.246675	0	-0.6606	-0.67363	0.508867	0	1	0	FALSE	TRUE
d__Bacteria;p__Firmicutes_A;c__Clostridia;o__TANB77;f__CAG-508;g__CAG-269;s__CAG-269 sp000431335	0.20495	0.33041	0.33615	0.450953	0.609699	0.732693	0.542061	0.463746	1	1	FALSE	FALSE
d__Bacteria;p__Bacteroidota;c__Bacteroidia;o__Bacteroidales;f__Bacteroidaceae;g__Bacteroides;s__Bacteroides sp900556215	3.08052	0.44879	0.446851	0.693508	6.89383	0.647131	5.43e-12	0.517547	9.72e-10	1	TRUE	FALSE
d__Bacteria;p__Firmicutes_A;c__Clostridia;o__Oscillospirales;f__Ruminococcaceae;g__Ruminococcus;s__Ruminococcus sp900315755	1.77677	-1.46851	0.356162	0.537766	4.98867	-2.73076	6.08e-07	0.006319	9.36e-05	1	TRUE	FALSE
d__Bacteria;p__Firmicutes_A;c__Clostridia;o__Oscillospirales;f__Oscillospiraceae;g__CAG-170;s__CAG-170 sp000436735	0.189449	-0.17248	0.271867	0.423257	0.696844	-0.4075	0.4859	0.683639	1	1	FALSE	FALSE
d__Bacteria;p__Firmicutes;c__Bacilli;o__RF39;f__UBA660;g__CAG-776;s__CAG-776 sp900758895	3.69925	0.637972	0.309963	0.433777	11.9345	1.47074	7.82e-33	0.141362	1.58e-30	1	TRUE	FALSE
d__Bacteria;p__Firmicutes;c__Bacilli;o__Lactobacillales;f__Lactobacillaceae;g__Companilactobacillus;s__Companilactobacillus sp005404815	5.43528	-0.42233	0.445091	0.824357	12.2116	-0.51231	2.69e-34	0.608432	5.47e-32	1	TRUE	FALSE
d__Bacteria;p__Firmicutes_A;c__Clostridia_A;o__Christensenellales;f__CAG-74;g__SFFH01;s__SFFH01 sp900542395	1.16339	-0.68553	0.344674	0.478055	3.37532	-1.43401	0.000737	0.151571	0.095112	1	FALSE	FALSE
d__Bacteria;p__Firmicutes_A;c__Clostridia;o__Oscillospirales;f__Oscillospiraceae;__;__	2.04731	-0.35287	0.397217	0.565224	5.15414	-0.6243	2.55e-07	0.532434	4e-05	1	TRUE	FALSE
d__Bacteria;p__Firmicutes_C;c__Negativicutes;o__Veillonellales;f__Megasphaeraceae;g__Megasphaera;s__Megasphaera massiliensis	0.155145	-0.31047	0.399513	0	0.388334	-0.60964	0.697769	0	1	0	FALSE	TRUE
d__Bacteria;p__Firmicutes_A;c__Clostridia;o__Tissierellales;f__Peptoniphilaceae;g__Peptoniphilus_A;__	4.95981	-0.24577	0.421442	0.586681	11.7687	-0.41892	5.66e-32	0.675278	1.14e-29	1	TRUE	FALSE
d__Bacteria;p__Bacteroidota;c__Bacteroidia;o__Bacteroidales;f__Bacteroidaceae;g__Prevotella;__	1.97238	0.258247	0.434923	0.605242	4.535	0.426685	5.76e-06	0.669609	0.000824	1	TRUE	FALSE
d__Bacteria;p__Firmicutes_A;c__Clostridia;o__Lachnospirales;f__Lachnospiraceae;g__Blautia_A;s__Blautia_A sp900541985	3.55027	0.181996	0.432907	0.678353	8.20099	0.268291	2.38e-16	0.788476	4.48e-14	1	TRUE	FALSE
d__Bacteria;p__Actinobacteriota;c__Coriobacteriia;o__Coriobacteriales;f__Atopobiaceae;g__UBA1367;s__UBA1367 sp902779675	0.195894	0.403722	0.277935	0.422549	0.704821	0.955444	0.480922	0.339353	1	1	FALSE	FALSE
d__Bacteria;p__Bacteroidota;c__Bacteroidia;o__Bacteroidales;f__Bacteroidaceae;__;__	-0.17677	0.063636	0.290931	0.337919	-0.6076	0.188319	0.543451	0.850627	1	1	FALSE	FALSE
d__Bacteria;p__Bacteroidota;c__Bacteroidia;o__Bacteroidales;f__Bacteroidaceae;g__Phocaeicola;s__Phocaeicola sp000436795	6.62038	1.02664	0.352254	0.433444	18.7944	2.36857	8.4e-79	0.017857	1.76e-76	1	TRUE	FALSE
d__Bacteria;p__Firmicutes_A;c__Clostridia;o__Oscillospirales;__;__;__	-0.12088	0.148671	0.271343	0.408581	-0.44549	0.363871	0.655962	0.715954	1	1	FALSE	FALSE
d__Bacteria;p__Firmicutes_A;c__Clostridia;o__Peptostreptococcales;f__Anaerovoracaceae;g__UBA1191;s__UBA1191 sp900543485	2.05124	-0.08795	0.297119	0.52497	6.90378	-0.16754	5.06e-12	0.866948	9.11e-10	1	TRUE	FALSE
d__Bacteria;p__Firmicutes_A;c__Clostridia;o__Lachnospirales;f__Lachnospiraceae;g__Parasporobacterium;s__Parasporobacterium paucivorans	-0.13253	-0.0035	0.249048	0.378888	-0.53216	-0.00925	0.594612	0.992623	1	1	FALSE	FALSE
d__Bacteria;p__Firmicutes_A;c__Clostridia_A;o__Christensenellales;f__CAG-74;g__HGM11604;s__HGM11604 sp900769875	0.884472	-0.52683	0.332604	0.50072	2.65923	-1.05214	0.007832	0.292736	0.908496	1	FALSE	FALSE
d__Bacteria;p__Bacteroidota;c__Bacteroidia;o__Bacteroidales;__;__;__	2.68662	0.169988	0.329601	0.557109	8.15115	0.305125	3.6e-16	0.760271	6.74e-14	1	TRUE	FALSE
d__Bacteria;p__Firmicutes_C;c__Negativicutes;o__Veillonellales;f__Dialisteraceae;g__Dialister;s__Dialister sp900314595	3.99119	0.157295	0.412669	0.615141	9.67164	0.255706	3.98e-22	0.798178	7.76e-20	1	TRUE	FALSE
d__Bacteria;p__Firmicutes_A;c__Clostridia;o__Lachnospirales;f__Lachnospiraceae;g__Blautia_A;s__Blautia_A wexlerae_B	2.90076	0.687688	0.328671	0.502146	8.82574	1.3695	1.09e-18	0.170844	2.07e-16	1	TRUE	FALSE
d__Bacteria;p__Actinobacteriota;c__Actinomycetia;o__Actinomycetales;f__Actinomycetaceae;g__Actinotignum;s__Actinotignum sanguinis	-0.51885	0.314553	0.206862	0.339177	-2.5082	0.927401	0.012135	0.353718	1	1	FALSE	FALSE
d__Bacteria;p__Actinobacteriota;c__Actinomycetia;o__Mycobacteriales;f__Mycobacteriaceae;g__Corynebacterium;s__Corynebacterium spheniscorum	-0.15543	0.103921	0.257073	0.388153	-0.60461	0.267731	0.545435	0.788906	1	1	FALSE	FALSE
d__Bacteria;p__Bacteroidota;c__Bacteroidia;o__Bacteroidales;f__Bacteroidaceae;g__Prevotella;s__Prevotella disiens	2.0765	-0.02546	0.484431	0.718908	4.28647	-0.03541	1.82e-05	0.971753	0.002578	1	TRUE	FALSE
d__Bacteria;p__Actinobacteriota;c__Actinomycetia;o__Mycobacteriales;f__Mycobacteriaceae;g__Lawsonella;s__Lawsonella clevelandensis	1.24208	0.047433	0.332305	0.489099	3.73777	0.09698	0.000186	0.922742	0.024693	1	TRUE	FALSE
d__Bacteria;p__Firmicutes_A;c__Clostridia;o__Oscillospirales;f__Acutalibacteraceae;g__Acutalibacter;s__Acutalibacter sp900755895	1.00909	-0.32252	0.321993	0.491499	3.13387	-0.6562	0.001725	0.511695	0.217372	1	FALSE	FALSE
d__Bacteria;p__Firmicutes_A;c__Clostridia;o__Lachnospirales;f__Lachnospiraceae;g__UBA9502;s__UBA9502 sp003478505	2.34706	1.21053	0.397597	0.604969	5.90311	2.00097	3.57e-09	0.045395	5.92e-07	1	TRUE	FALSE
d__Bacteria;p__Firmicutes_A;c__Clostridia;o__Oscillospirales;f__Butyricicoccaceae;g__Butyricicoccus;s__Butyricicoccus sp900547195	1.58405	-0.5315	0.332502	0.524045	4.76404	-1.01423	1.9e-06	0.310473	0.000283	1	TRUE	FALSE
d__Bacteria;p__Proteobacteria;c__Gammaproteobacteria;o__Enterobacterales;f__Enterobacteriaceae;g__Buttiauxella;s__Buttiauxella agrestis_A	-0.00803	1.11634	0.3496	0.660318	-0.02298	1.6906	0.981667	0.090913	1	1	FALSE	FALSE
d__Bacteria;p__Bacteroidota;c__Bacteroidia;o__Bacteroidales;f__UBA932;g__CAG-831;s__CAG-831 sp900544175	4.8993	0.428122	0.272805	0.43135	17.959	0.992516	4.08e-72	0.320946	8.49e-70	1	TRUE	FALSE
d__Bacteria;p__Bacteroidota;c__Bacteroidia;o__Bacteroidales;f__Rikenellaceae;g__Alistipes;s__Alistipes sp003979135	2.80972	-0.1006	0.416959	0.626265	6.73859	-0.16064	1.6e-11	0.872378	2.8e-09	1	TRUE	FALSE
d__Bacteria;p__Firmicutes_C;c__Negativicutes;o__Acidaminococcales;f__Acidaminococcaceae;g__Acidaminococcus;s__Acidaminococcus sp900314165	1.20858	-0.48326	0.488814	0.712212	2.47247	-0.67854	0.013418	0.49743	1	1	FALSE	FALSE
d__Bacteria;p__Campylobacterota;c__Campylobacteria;o__Campylobacterales;f__Arcobacteraceae;g__Arcobacter;s__Arcobacter sp004116465	2.05333	-0.1164	0.300033	0.496023	6.84366	-0.23468	7.72e-12	0.81446	1.37e-09	1	TRUE	FALSE
d__Bacteria;p__Firmicutes_A;c__Clostridia_A;o__Christensenellales;f__CAG-138;g__UMGS1241;s__UMGS1241 sp900550525	0.363061	-0.53537	0.35695	0.438086	1.01712	-1.22206	0.309096	0.221687	1	1	FALSE	FALSE
d__Bacteria;p__Firmicutes_A;c__Clostridia;o__Oscillospirales;f__Oscillospiraceae;g__CAG-83;s__CAG-83 sp900545585	2.88558	-0.60661	0.415938	0.666412	6.93752	-0.91027	3.99e-12	0.362681	7.22e-10	1	TRUE	FALSE
d__Bacteria;p__Firmicutes_A;c__Clostridia;o__Peptostreptococcales;f__Anaerovoracaceae;g__Alterileibacterium;s__Alterileibacterium massiliense	0.392685	0.306069	0.295428	0.479465	1.32921	0.638356	0.18378	0.523242	1	1	FALSE	FALSE
d__Bacteria;p__Firmicutes_A;c__Clostridia;o__Tissierellales;f__Peptoniphilaceae;g__Finegoldia;s__Finegoldia magna_F	5.16356	-0.26855	0.307136	0.476601	16.8119	-0.56347	2e-63	0.573114	4.11e-61	1	TRUE	FALSE
d__Bacteria;p__Firmicutes_A;c__Clostridia;o__Peptostreptococcales;f__Peptostreptococcaceae;g__Peptostreptococcus;s__Peptostreptococcus stomatis	2.20784	-0.18223	0.437472	0.662288	5.04681	-0.27516	4.49e-07	0.783196	7.01e-05	1	TRUE	FALSE
d__Bacteria;p__Firmicutes_A;c__Clostridia;o__Oscillospirales;f__Ruminococcaceae;g__Negativibacillus;s__Negativibacillus massiliensis	0.907798	0.030332	0.318482	0.499434	2.85039	0.060732	0.004367	0.951573	0.519618	1	FALSE	FALSE
d__Bacteria;p__Proteobacteria;c__Gammaproteobacteria;o__Enterobacterales;f__Pasteurellaceae;g__Gallibacterium;s__Gallibacterium sp001678475	0.208958	0.340625	0.352095	0.555258	0.593471	0.613454	0.552866	0.539576	1	1	FALSE	FALSE
d__Bacteria;p__Bacteroidota;c__Bacteroidia;o__Bacteroidales;f__Bacteroidaceae;g__Prevotella;s__Prevotella corporis	2.81547	0.517272	0.582818	0.814934	4.83079	0.63474	1.36e-06	0.525598	0.000205	1	TRUE	FALSE
d__Bacteria;p__Actinobacteriota;c__Actinomycetia;o__Actinomycetales;f__Bifidobacteriaceae;g__Bifidobacterium;__	0.465928	0.811614	0.33181	0.582754	1.4042	1.39272	0.160258	0.163704	1	1	FALSE	FALSE
d__Bacteria;p__Fusobacteriota;c__Fusobacteriia;o__Fusobacteriales;f__Fusobacteriaceae;g__Fusobacterium;s__Fusobacterium nucleatum_D	1.25886	0.655502	0.460067	0.690518	2.73626	0.949291	0.006214	0.342473	0.733273	1	FALSE	FALSE
d__Bacteria;p__Actinobacteriota;c__Coriobacteriia;o__Coriobacteriales;f__Atopobiaceae;g__UMGS1418;s__UMGS1418 sp900551595	1.93435	0.129231	0.355814	0.602492	5.43641	0.214494	5.44e-08	0.830162	8.81e-06	1	TRUE	FALSE
d__Bacteria;p__Fusobacteriota;c__Fusobacteriia;o__Fusobacteriales;f__Leptotrichiaceae;g__Streptobacillus;s__Streptobacillus sp009733925	0.53847	-0.61009	0.449976	0.538076	1.19666	-1.13384	0.231438	0.25686	1	1	FALSE	FALSE
d__Bacteria;p__Proteobacteria;c__Gammaproteobacteria;o__Enterobacterales;f__Aeromonadaceae;g__Zobellella_A;s__Zobellella_A maritima	2.96667	0.302957	0.411704	0.654358	7.20583	0.462984	5.77e-13	0.643376	1.06e-10	1	TRUE	FALSE
d__Bacteria;p__Actinobacteriota;c__Actinomycetia;o__Mycobacteriales;f__Micromonosporaceae;g__Actinoplanes;s__Actinoplanes ianthinogenes	0.645234	-0.0882	0.444998	0.704469	1.44997	-0.12521	0.147066	0.90036	1	1	FALSE	FALSE
d__Bacteria;p__Actinobacteriota;c__Coriobacteriia;o__Coriobacteriales;f__Eggerthellaceae;g__Senegalimassilia;s__Senegalimassilia anaerobia	-0.37955	0.499337	0.193154	0.335882	-1.96503	1.48665	0.049411	0.137108	1	1	FALSE	FALSE
d__Bacteria;p__Firmicutes_A;c__Clostridia;o__Tissierellales;f__Peptoniphilaceae;g__Anaerococcus;s__Anaerococcus senegalensis	3.93462	0.31668	0.403762	0.564375	9.74491	0.561117	1.94e-22	0.574718	3.82e-20	1	TRUE	FALSE
d__Bacteria;p__Actinobacteriota;c__Coriobacteriia;o__Coriobacteriales;f__Eggerthellaceae;__;__	-0.41677	0.288553	0.200409	0.318327	-2.07962	0.906467	0.03756	0.364689	1	1	FALSE	FALSE
d__Bacteria;p__Proteobacteria;c__Gammaproteobacteria;o__Burkholderiales;f__Burkholderiaceae;g__Parasutterella;s__Parasutterella sp900552195	2.56268	0.248364	0.463216	0.706033	5.53237	0.351773	3.16e-08	0.725008	5.18e-06	1	TRUE	FALSE
d__Bacteria;p__Firmicutes;c__Bacilli;o__Haloplasmatales_A;f__Turicibacteraceae;g__Turicibacter;s__Turicibacter sp001543345	-0.39905	-0.04933	0.208741	0	-1.91171	-0.1796	0.055914	0	1	0	FALSE	TRUE
d__Bacteria;p__Proteobacteria;c__Gammaproteobacteria;__;__;__;__	2.13506	-0.29948	0.465469	0.712586	4.58689	-0.42028	4.5e-06	0.674282	0.000657	1	TRUE	FALSE
d__Bacteria;p__Firmicutes_A;c__Clostridia;o__Monoglobales_A;f__UBA1381;g__CAG-41;s__CAG-41 sp001941225	0.776903	-0.21664	0.310288	0.452425	2.50381	-0.47884	0.012286	0.632056	1	1	FALSE	FALSE
d__Bacteria;p__Bacteroidota;c__Bacteroidia;o__Bacteroidales;f__Bacteroidaceae;g__Prevotella;s__Prevotella sp900315075	0.030047	0.574035	0.314645	0.549425	0.095494	1.04479	0.923922	0.296119	1	1	FALSE	FALSE
d__Bacteria;p__Firmicutes_C;c__Negativicutes;o__Veillonellales;f__Dialisteraceae;g__Dialister;__	1.79867	0.145839	0.45134	0.700611	3.98517	0.20816	6.74e-05	0.835104	0.009306	1	TRUE	FALSE
d__Bacteria;p__Firmicutes_A;c__Clostridia;o__Tissierellales;f__Peptoniphilaceae;g__Peptoniphilus_C;s__Peptoniphilus_C pacaensis	3.01238	0.018963	0.327582	0.515106	9.19582	0.036814	3.72e-20	0.970633	7.18e-18	1	TRUE	FALSE
d__Bacteria;p__Firmicutes_A;c__Clostridia;o__Tissierellales;f__Peptoniphilaceae;g__Fenollaria;s__Fenollaria massiliensis	3.57412	-0.52218	0.413034	0.729422	8.65333	-0.71588	5e-18	0.474064	9.45e-16	1	TRUE	FALSE
d__Bacteria;p__Firmicutes_C;c__Negativicutes;o__Veillonellales;f__Dialisteraceae;g__Dialister;s__Dialister sp002439665	3.38002	-0.26637	0.424808	0.624793	7.95659	-0.42633	1.77e-15	0.669868	3.29e-13	1	TRUE	FALSE
d__Bacteria;p__Firmicutes_A;c__Clostridia;o__Oscillospirales;f__Ruminococcaceae;g__Fournierella;s__Fournierella sp004558145	3.12746	-0.42068	0.349616	0.561858	8.94543	-0.74874	3.71e-19	0.454016	7.08e-17	1	TRUE	FALSE
d__Bacteria;p__Firmicutes_A;__;__;__;__;__	-0.12944	-0.36913	0.245337	0	-0.52762	-1.25778	0.597764	0	1	0	FALSE	TRUE
d__Bacteria;p__Actinobacteriota;c__Actinomycetia;o__Actinomycetales;f__Bifidobacteriaceae;g__Bifidobacterium;s__Bifidobacterium kashiwanohense_A	1.73899	-0.27387	0.408485	0.624853	4.25716	-0.4383	2.07e-05	0.661169	0.002898	1	TRUE	FALSE
d__Bacteria;p__Firmicutes_A;c__Clostridia;o__Tissierellales;f__Peptoniphilaceae;g__Urinicoccus;s__Urinicoccus massiliensis	0.320612	-0.28423	0.323644	0.45516	0.990631	-0.62447	0.321866	0.532322	1	1	FALSE	FALSE
d__Bacteria;p__Firmicutes_A;c__Clostridia;o__Tissierellales;f__Peptoniphilaceae;g__Anaerococcus;s__Anaerococcus sp900258475	2.28609	0.647755	0.359332	0.538318	6.36207	1.20329	1.99e-10	0.228863	3.42e-08	1	TRUE	FALSE
d__Bacteria;p__Firmicutes_A;c__Clostridia;o__Tissierellales;f__Peptoniphilaceae;g__Ezakiella;s__Ezakiella coagulans	2.48052	0.761928	0.413374	0.639548	6.00067	1.19135	1.97e-09	0.233515	3.32e-07	1	TRUE	FALSE
d__Bacteria;p__Firmicutes_C;c__Negativicutes;o__Veillonellales;f__Veillonellaceae;__;__	-0.37518	0.588045	0.312059	0.489597	-1.20227	1.20108	0.229258	0.229721	1	1	FALSE	FALSE
d__Bacteria;p__Firmicutes_A;c__Clostridia;o__Lachnospirales;f__Lachnospiraceae;g__Eisenbergiella;s__Eisenbergiella sp003478085	1.22657	0.098703	0.429143	0.62432	2.85819	0.158097	0.004261	0.87438	0.511287	1	FALSE	FALSE
d__Bacteria;p__Bacteroidota;c__Bacteroidia;o__Bacteroidales;f__Bacteroidaceae;g__Prevotella;s__Prevotella sp000479005	2.30689	1.31977	0.389915	0.580611	5.91639	2.27307	3.29e-09	0.023022	5.5e-07	1	TRUE	FALSE
d__Bacteria;p__Actinobacteriota;c__Coriobacteriia;o__Coriobacteriales;f__Eggerthellaceae;g__Eggerthella;s__Eggerthella sp014287365	2.22832	0.269603	0.329557	0.552185	6.76157	0.488248	1.37e-11	0.625374	2.4e-09	1	TRUE	FALSE
d__Bacteria;p__Firmicutes_A;c__Clostridia;o__Lachnospirales;f__Lachnospiraceae;g__Coprococcus_A;s__Coprococcus_A catus	1.36936	-0.17152	0.281784	0.536319	4.8596	-0.31982	1.18e-06	0.749108	0.000179	1	TRUE	FALSE
d__Bacteria;p__Firmicutes_A;c__Clostridia;o__Peptostreptococcales;f__Peptostreptococcaceae;g__Romboutsia;s__Romboutsia dakarensis	0.698329	-0.28143	0.290181	0.425572	2.40653	-0.6613	0.016105	0.508421	1	1	FALSE	FALSE
d__Bacteria;p__Firmicutes_C;c__Negativicutes;o__Veillonellales;f__Negativicoccaceae;g__Negativicoccus;s__Negativicoccus massiliensis	1.11195	-0.12086	0.354986	0.56124	3.13237	-0.21534	0.001734	0.829501	0.217372	1	FALSE	FALSE
d__Bacteria;p__Proteobacteria;c__Alphaproteobacteria;o__Sphingomonadales;f__Sphingomonadaceae;g__Sphingomonas;s__Sphingomonas sp003946805	0.391875	0.850323	0.333147	0.663639	1.17628	1.2813	0.239482	0.200087	1	1	FALSE	FALSE
d__Bacteria;p__Firmicutes_A;c__Clostridia;o__Lachnospirales;f__Lachnospiraceae;g__Agathobacter;s__Agathobacter ruminis	2.3125	0.137058	0.364129	0.625911	6.35076	0.218974	2.14e-10	0.82667	3.66e-08	1	TRUE	FALSE
d__Bacteria;p__Firmicutes_A;c__Clostridia;o__Peptostreptococcales;f__Anaerovoracaceae;g__S5-A14a;s__S5-A14a sp000758905	1.88983	0.471304	0.359326	0.63022	5.25937	0.74784	1.45e-07	0.454557	2.31e-05	1	TRUE	FALSE
d__Bacteria;p__Firmicutes_A;c__Clostridia;o__Tissierellales;f__Peptoniphilaceae;g__Peptoniphilus_B;s__Peptoniphilus_B duerdenii	1.6749	1.45774	0.408444	0.678715	4.10069	2.1478	4.12e-05	0.03173	0.005726	1	TRUE	FALSE
d__Bacteria;p__Firmicutes_A;c__Clostridia;o__Peptostreptococcales;f__Anaerovoracaceae;g__CAG-238;s__CAG-238 sp900542245	0.169558	-0.51411	0.247141	0	0.686078	-1.71844	0.492664	0	1	0	FALSE	TRUE
d__Bacteria;p__Firmicutes_A;c__Clostridia;o__Lachnospirales;f__Lachnospiraceae;g__UBA9502;s__UBA9502 sp003669055	2.43533	0.487868	0.332833	0.578324	7.31698	0.84359	2.54e-13	0.398899	4.69e-11	1	TRUE	FALSE
d__Bacteria;p__Actinobacteriota;c__Actinomycetia;o__Mycobacteriales;f__Mycobacteriaceae;g__Corynebacterium;__	0.541289	-0.13239	0.315143	0.441211	1.7176	-0.30007	0.08587	0.764124	1	1	FALSE	FALSE
d__Bacteria;p__Bacteroidota;c__Bacteroidia;o__Bacteroidales;f__Porphyromonadaceae;g__Porphyromonas;s__Porphyromonas uenonis	2.39757	0.721298	0.375151	0.585876	6.39093	1.23114	1.65e-10	0.218269	2.85e-08	1	TRUE	FALSE
d__Bacteria;p__Firmicutes_A;c__Clostridia;o__Lachnospirales;f__Anaerotignaceae;g__An114;s__An114 sp002161055	0.417327	0.589746	0.278459	0.506146	1.4987	1.16517	0.13395	0.243951	1	1	FALSE	FALSE
d__Bacteria;p__Firmicutes_A;c__Clostridia;o__Lachnospirales;f__Lachnospiraceae;g__Anaerostipes;s__Anaerostipes sp900066705	1.52106	0.242621	0.334895	0.551324	4.54191	0.440069	5.57e-06	0.659887	0.000803	1	TRUE	FALSE
d__Bacteria;p__Firmicutes_A;c__Clostridia;o__Tissierellales;f__Peptoniphilaceae;g__Parvimonas;s__Parvimonas sp000223315	0.017608	0.487941	0.340416	0.548991	0.051724	0.888798	0.958749	0.374112	1	1	FALSE	FALSE
d__Bacteria;p__Actinobacteriota;c__Coriobacteriia;o__Coriobacteriales;f__Eggerthellaceae;g__Gordonibacter;s__Gordonibacter urolithinfaciens	-0.64687	0.389598	0.168289	0.285552	-3.84381	1.36437	0.000121	0.172452	0.016596	1	TRUE	FALSE
d__Bacteria;p__Firmicutes_A;c__Clostridia;o__TANB77;f__CAG-508;g__CAG-269;s__CAG-269 sp900553985	1.5859	0.35626	0.317312	0.524946	4.99792	0.678661	5.8e-07	0.497353	8.98e-05	1	TRUE	FALSE
d__Bacteria;p__Bacteroidota;c__Bacteroidia;o__Bacteroidales;f__Bacteroidaceae;g__Bacteroides;__	6.0521	0.035946	0.340959	0.472678	17.7503	0.076048	1.72e-70	0.939381	3.55e-68	1	TRUE	FALSE
d__Bacteria;p__Verrucomicrobiota;c__Verrucomicrobiae;o__Verrucomicrobiales;f__Akkermansiaceae;g__Akkermansia;s__Akkermansia muciniphila_B	0.079967	-0.52068	0.375812	0	0.212785	-1.28356	0.831495	0	1	0	FALSE	TRUE
d__Bacteria;p__Bacteroidota;c__Bacteroidia;o__Bacteroidales;f__Bacteroidaceae;g__Paraprevotella;s__Paraprevotella clara	0.177447	-0.05254	0.326487	0.486979	0.543503	-0.10789	0.586783	0.91408	1	1	FALSE	FALSE
d__Bacteria;p__Firmicutes_A;c__Clostridia;o__Lachnospirales;f__Lachnospiraceae;g__Anaerosacchariphilus;s__Anaerosacchariphilus sp002160765	-0.08009	0.514748	0.225644	0.346712	-0.35496	1.48466	0.72262	0.137635	1	1	FALSE	FALSE
d__Bacteria;p__Bacteroidota;c__Bacteroidia;o__Bacteroidales;f__Muribaculaceae;__;__	0.306418	-0.3256	0.310727	0.406824	0.986134	-0.80035	0.324067	0.423506	1	1	FALSE	FALSE
d__Bacteria;p__Firmicutes_A;c__Clostridia;o__Oscillospirales;f__Ruminococcaceae;g__Bittarella;s__Bittarella massiliensis	-0.4288	-0.10231	0.166632	0	-2.57333	-0.47814	0.010073	0	1	0	FALSE	TRUE
d__Bacteria;p__Firmicutes_A;c__Clostridia;o__Tissierellales;f__Peptoniphilaceae;g__Anaerococcus;s__Anaerococcus sp900541365	-0.32997	0.170432	0.201659	0.328172	-1.63626	0.519338	0.101786	0.603525	1	1	FALSE	FALSE
d__Bacteria;p__Firmicutes_A;c__Clostridia;o__Clostridiales;f__Clostridiaceae;g__Clostridium;s__Clostridium saudiense	-0.47729	0.42398	0.198799	0.343607	-2.40084	1.23391	0.016357	0.217236	1	1	FALSE	FALSE
d__Bacteria;p__Actinobacteriota;c__Actinomycetia;o__Actinomycetales;f__Actinomycetaceae;g__Varibaculum;s__Varibaculum cambriense_B	1.53166	1.31068	0.402687	0.610542	3.80359	2.14675	0.000143	0.031813	0.019395	1	TRUE	FALSE
d__Bacteria;p__Firmicutes;c__Bacilli;o__Lactobacillales;f__Streptococcaceae;g__Streptococcus;s__Streptococcus gwangjuense	0.786554	0.389759	0.408564	0.658125	1.92517	0.592226	0.054209	0.553699	1	1	FALSE	FALSE
d__Bacteria;p__Firmicutes_C;c__Negativicutes;o__Veillonellales;__;__;__	-0.02576	0.868687	0.319542	0.59889	-0.08063	1.45049	0.935737	0.146921	1	1	FALSE	FALSE
d__Bacteria;p__Firmicutes_A;c__Clostridia;o__Oscillospirales;f__Ruminococcaceae;g__QAMM01;s__QAMM01 sp900552945	0.210835	0.293842	0.228555	0.368334	0.922467	0.79776	0.356285	0.42501	1	1	FALSE	FALSE
d__Bacteria;p__Firmicutes_A;c__Clostridia;o__Tissierellales;f__Peptoniphilaceae;g__Anaerococcus;__	0.237922	-0.14266	0.342388	0.491644	0.69489	-0.29017	0.487125	0.771689	1	1	FALSE	FALSE
d__Bacteria;p__Firmicutes_A;c__Clostridia;o__Oscillospirales;f__Acutalibacteraceae;g__HGM12789;s__HGM12789 sp900766585	0.387898	-0.19539	0.273616	0.361824	1.41767	-0.54	0.156287	0.589196	1	1	FALSE	FALSE
d__Bacteria;p__Firmicutes_A;c__Clostridia;o__Oscillospirales;f__Oscillospiraceae;g__ER4;s__ER4 sp000765235	1.04226	-0.31727	0.42518	0.623122	2.45134	-0.50916	0.014233	0.610638	1	1	FALSE	FALSE
d__Bacteria;p__Firmicutes_C;c__Negativicutes;o__Acidaminococcales;f__Acidaminococcaceae;g__Phascolarctobacterium;s__Phascolarctobacterium sp900544795	0.810772	-0.22851	0.405389	0.600671	1.99999	-0.38042	0.045502	0.703631	1	1	FALSE	FALSE
d__Bacteria;p__Actinobacteriota;c__Coriobacteriia;o__Coriobacteriales;f__Coriobacteriaceae;g__Collinsella;s__Collinsella sp900549355	2.74699	-0.00186	0.414913	0.625647	6.62065	-0.00297	3.58e-11	0.99763	6.22e-09	1	TRUE	FALSE
d__Bacteria;p__Firmicutes_A;c__Clostridia;o__Tissierellales;f__Peptoniphilaceae;g__Levyella;s__Levyella massiliensis	1.72196	0.073698	0.3786	0.647788	4.54823	0.113769	5.41e-06	0.909421	0.000784	1	TRUE	FALSE
d__Bacteria;p__Firmicutes_A;c__Clostridia_A;o__Christensenellales;f__Borkfalkiaceae;g__QALS01;s__QALS01 sp003150575	-0.57061	-0.00794	0.15279	0	-3.73462	-0.04291	0.000188	0	0.024815	0	TRUE	TRUE
d__Bacteria;p__Actinobacteriota;c__Actinomycetia;o__Actinomycetales;f__Bifidobacteriaceae;g__Bifidobacterium;s__Bifidobacterium vaginale_B	0.182158	-0.21434	0.391104	0.495001	0.465753	-0.43301	0.641392	0.665008	1	1	FALSE	FALSE
d__Bacteria;p__Firmicutes_A;c__Clostridia;o__Lachnospirales;f__Anaerotignaceae;__;__	0.776208	0.997712	0.443572	0.670161	1.7499	1.48876	0.080135	0.136549	1	1	FALSE	FALSE
d__Bacteria;p__Firmicutes_A;c__Clostridia;o__Lachnospirales;f__Lachnospiraceae;g__KLE1615;s__KLE1615 sp900066985	0.534991	-0.39572	0.268236	0.352749	1.99448	-1.12181	0.046099	0.261944	1	1	FALSE	FALSE
d__Bacteria;p__Firmicutes_A;c__Clostridia;o__Oscillospirales;f__Acutalibacteraceae;g__Anaeromassilibacillus;s__Anaeromassilibacillus senegalensis	0.19696	-0.26587	0.25129	0.332745	0.783794	-0.79903	0.433161	0.424271	1	1	FALSE	FALSE
d__Bacteria;p__Firmicutes_A;c__Clostridia;o__TANB77;f__CAG-508;g__CAG-273;s__CAG-273 sp003507395	-0.35263	-0.07683	0.227778	0	-1.54814	-0.27203	0.121589	0	1	0	FALSE	TRUE
d__Bacteria;p__Bacteroidota;c__Bacteroidia;o__Bacteroidales;f__Bacteroidaceae;g__Prevotella;s__Prevotella colorans	0.1112	-0.32344	0.317458	0	0.350283	-0.79025	0.726127	0	1	0	FALSE	TRUE
d__Bacteria;p__Firmicutes_A;c__Clostridia;o__Oscillospirales;f__Acutalibacteraceae;g__Acutalibacter;s__Acutalibacter sp003612555	1.60748	-0.23205	0.333909	0.512905	4.81412	-0.45243	1.48e-06	0.650958	0.000222	1	TRUE	FALSE
d__Bacteria;p__Firmicutes;c__Bacilli;o__Lactobacillales;f__Streptococcaceae;g__Streptococcus;s__Streptococcus orisratti	0.347706	0.130194	0.389677	0.596412	0.892295	0.218296	0.372235	0.827199	1	1	FALSE	FALSE
d__Bacteria;p__Bacteroidota;c__Bacteroidia;o__Flavobacteriales;f__Weeksellaceae;g__Chryseobacterium;s__Chryseobacterium oncorhynchi	0.807217	0.084235	0.360787	0.51518	2.23738	0.163507	0.025262	0.87012	1	1	FALSE	FALSE
d__Bacteria;p__Firmicutes_A;c__Clostridia;o__Lachnospirales;f__Lachnospiraceae;g__Lachnospira;__	0.836892	-0.94097	0.329223	0.422458	2.54202	-2.22737	0.011021	0.025923	1	1	FALSE	FALSE
d__Bacteria;p__Firmicutes_A;c__Clostridia;__;__;__;__	0.026716	-0.12325	0.251332	0.357531	0.106296	-0.34471	0.915347	0.73031	1	1	FALSE	FALSE
d__Bacteria;p__Firmicutes;c__Bacilli;o__Erysipelotrichales;f__Erysipelotrichaceae;g__Holdemania;s__Holdemania filiformis	0.488943	-0.2396	0.241891	0.351732	2.02134	-0.68121	0.043244	0.495739	1	1	FALSE	FALSE
d__Bacteria;p__Firmicutes_A;c__Clostridia;o__Tissierellales;f__Peptoniphilaceae;g__Peptoniphilus_A;s__Peptoniphilus_A senegalensis	2.51732	-0.77348	0.487998	0.736359	5.15846	-1.05041	2.49e-07	0.293529	3.93e-05	1	TRUE	FALSE
d__Bacteria;p__Actinobacteriota;c__Actinomycetia;o__Actinomycetales;f__Actinomycetaceae;g__Pauljensenia;s__Pauljensenia turicensis	0.678219	0.021038	0.316637	0.5506	2.14195	0.03821	0.032198	0.96952	1	1	FALSE	FALSE
d__Bacteria;p__Firmicutes_A;c__Clostridia;o__Lachnospirales;f__Lachnospiraceae;g__CAG-510;s__CAG-510 sp002432425	2.23508	-0.59313	0.426442	0.627626	5.24122	-0.94505	1.6e-07	0.344636	2.54e-05	1	TRUE	FALSE
d__Bacteria;p__Actinobacteriota;c__Coriobacteriia;o__Coriobacteriales;f__Atopobiaceae;g__Fannyhessea;s__Fannyhessea vaginae	1.13449	-0.99387	0.468091	0.542051	2.42365	-1.83353	0.015366	0.066724	1	1	FALSE	FALSE
d__Bacteria;p__Firmicutes_A;c__Clostridia;o__Tissierellales;f__Peptoniphilaceae;g__Peptoniphilus_A;s__Peptoniphilus_A lacrimalis	3.6952	-0.33887	0.401351	0.589984	9.20689	-0.57437	3.36e-20	0.565719	6.51e-18	1	TRUE	FALSE
d__Bacteria;p__Firmicutes;c__Bacilli;o__Erysipelotrichales;f__Erysipelatoclostridiaceae;g__Stoquefichus;s__Stoquefichus massiliensis	0.307733	-0.18506	0.356659	0.482254	0.862821	-0.38374	0.388236	0.701172	1	1	FALSE	FALSE
d__Bacteria;p__Verrucomicrobiota;c__Verrucomicrobiae;o__Verrucomicrobiales;f__Akkermansiaceae;g__Akkermansia;__	-0.13975	0.999294	0.302512	0.652906	-0.46198	1.53053	0.644099	0.125885	1	1	FALSE	FALSE
d__Bacteria;p__Firmicutes_A;c__Clostridia;o__Oscillospirales;f__Acutalibacteraceae;g__Ruminococcus_E;__	0.748853	-0.1412	0.41451	0.638652	1.8066	-0.22109	0.070825	0.825024	1	1	FALSE	FALSE
d__Bacteria;p__Firmicutes_A;c__Clostridia_A;o__Christensenellales;f__UBA1242;g__UMGS2069;s__UMGS2069 sp900554955	0.860415	-0.33388	0.33737	0.461388	2.55036	-0.72365	0.010761	0.469279	1	1	FALSE	FALSE
d__Bacteria;p__Firmicutes;c__Bacilli;o__Erysipelotrichales;f__Erysipelatoclostridiaceae;g__Erysipelatoclostridium;s__Erysipelatoclostridium sp000508865	1.11489	0.095222	0.3723	0.561125	2.99459	0.169697	0.002748	0.865248	0.335273	1	FALSE	FALSE
d__Bacteria;p__Firmicutes_A;c__Clostridia;o__Oscillospirales;f__Oscillospiraceae;g__CAG-83;s__CAG-83 sp900545495	1.79387	0.139688	0.325263	0.533936	5.51512	0.261619	3.49e-08	0.793615	5.68e-06	1	TRUE	FALSE
d__Bacteria;p__Firmicutes_C;c__Negativicutes;o__Acidaminococcales;f__Acidaminococcaceae;g__Phascolarctobacterium_A;s__Phascolarctobacterium_A sp900544885	-0.37488	0.624762	0.290955	0.523159	-1.28845	1.19421	0.197589	0.232395	1	1	FALSE	FALSE
d__Bacteria;p__Bacteroidota;c__Bacteroidia;o__Bacteroidales;f__Marinifilaceae;g__Butyricimonas;s__Butyricimonas sp900761485	-0.25048	-0.15425	0.237648	0	-1.05398	-0.5025	0.29189	0	1	0	FALSE	TRUE
d__Bacteria;p__Firmicutes_A;c__Clostridia;o__Lachnospirales;f__Lachnospiraceae;g__Eubacterium_G;s__Eubacterium_G sp000432355	-0.00775	0.011491	0.22856	0.350226	-0.0339	0.03281	0.972955	0.973826	1	1	FALSE	FALSE
d__Bacteria;p__Firmicutes_A;c__Clostridia;o__Lachnospirales;f__Lachnospiraceae;g__Lachnospira;s__Lachnospira sp003451515	1.15093	-0.52974	0.37101	0.512704	3.10216	-1.03322	0.001921	0.3015	0.238218	1	FALSE	FALSE
d__Bacteria;p__Firmicutes;c__Bacilli;o__Staphylococcales;f__Gemellaceae;g__Gemella;s__Gemella sp002871655	0.506356	-0.26455	0.378085	0.538264	1.33926	-0.49148	0.180484	0.623086	1	1	FALSE	FALSE
d__Bacteria;p__Firmicutes_A;c__Clostridia;o__Lachnospirales;f__Lachnospiraceae;g__Mediterraneibacter;s__Mediterraneibacter torques	2.20403	0.432086	0.411663	0.637984	5.35396	0.677267	8.6e-08	0.498237	1.39e-05	1	TRUE	FALSE
d__Bacteria;p__Campylobacterota;c__Campylobacteria;o__Campylobacterales;f__Campylobacteraceae;g__Campylobacter_B;s__Campylobacter_B sp009690845	1.90422	0.10782	0.405451	0.607182	4.69655	0.177575	2.65e-06	0.859057	0.000392	1	TRUE	FALSE
d__Bacteria;p__Firmicutes;c__Bacilli;o__Erysipelotrichales;f__Erysipelotrichaceae;g__Dielma;s__Dielma fastidiosa	1.06215	-0.51324	0.324093	0.472267	3.27729	-1.08677	0.001048	0.277141	0.133105	1	FALSE	FALSE
d__Bacteria;p__Desulfobacterota;c__Desulfovibrionia;o__Desulfovibrionales;f__Desulfovibrionaceae;g__Desulfovibrio;s__Desulfovibrio sp009929215	-0.36653	0.188336	0.24186	0.335725	-1.51545	0.560982	0.129659	0.57481	1	1	FALSE	FALSE
d__Bacteria;p__Bacteroidota;c__Bacteroidia;o__Bacteroidales;f__Marinifilaceae;g__Butyricimonas;s__Butyricimonas faecihominis	-0.07132	0.553734	0.271852	0.455308	-0.26233	1.21618	0.793064	0.223918	1	1	FALSE	FALSE
d__Bacteria;p__Firmicutes_A;c__Clostridia;o__Oscillospirales;f__Acutalibacteraceae;g__Ruminococcus_E;s__Ruminococcus_E sp003438075	-0.21568	0.041777	0.329616	0	-0.65434	0.090202	0.51289	0	1	0	FALSE	TRUE
d__Bacteria;p__Firmicutes_A;c__Clostridia;o__Tissierellales;f__Peptoniphilaceae;g__Murdochiella;s__Murdochiella vaginalis	-0.57351	1.13302	0.188443	0.501542	-3.04341	2.25907	0.002339	0.023879	0.287713	1	FALSE	FALSE
d__Bacteria;p__Firmicutes_A;c__Clostridia;o__Clostridiales;f__Clostridiaceae;g__Clostridium;s__Clostridium sp000498355	-0.29968	0.135383	0.271755	0.380002	-1.10276	0.356268	0.270132	0.72164	1	1	FALSE	FALSE
d__Bacteria;p__Actinobacteriota;c__Coriobacteriia;o__Coriobacteriales;f__Atopobiaceae;g__Atopobium;s__Atopobium deltae	0.067291	0.22133	0.278694	0.411876	0.241452	0.53737	0.809205	0.591012	1	1	FALSE	FALSE
d__Bacteria;p__Firmicutes;c__Bacilli;o__Lactobacillales;f__Lactobacillaceae;g__Lactobacillus;s__Lactobacillus ultunensis	1.46035	-0.91062	0.399183	0.523818	3.65834	-1.73843	0.000254	0.082135	0.033254	1	TRUE	FALSE
d__Bacteria;p__Firmicutes;c__Bacilli;o__Lactobacillales;f__Lactobacillaceae;g__Lactobacillus;s__Lactobacillus hominis	3.82551	-0.22152	0.303207	0.477806	12.6168	-0.46362	1.71e-36	0.642922	3.48e-34	1	TRUE	FALSE
d__Bacteria;p__Firmicutes_A;c__Clostridia;o__Oscillospirales;f__Oscillospiraceae;g__Flavonifractor;__	3.60403	-0.00048	0.329416	0.546777	10.9407	-0.00088	7.37e-28	0.999299	1.47e-25	1	TRUE	FALSE
d__Bacteria;p__Actinobacteriota;c__Coriobacteriia;o__Coriobacteriales;__;__;__	0.280715	-0.01031	0.29663	0.426416	0.946348	-0.02417	0.343971	0.980719	1	1	FALSE	FALSE
d__Bacteria;p__Bacteroidota;c__Bacteroidia;o__Bacteroidales;f__Rikenellaceae;g__Alistipes_A;s__Alistipes_A sp900539755	0.447324	-0.69174	0.282274	0.380504	1.58471	-1.81796	0.113031	0.06907	1	1	FALSE	FALSE
d__Bacteria;p__Firmicutes_A;c__Clostridia;o__Lachnospirales;f__Lachnospiraceae;g__CAG-81;s__CAG-81 sp009917545	0.372422	-0.16689	0.301226	0.486516	1.23636	-0.34303	0.216327	0.731578	1	1	FALSE	FALSE
d__Bacteria;p__Firmicutes_A;c__Clostridia;o__Tissierellales;f__Peptoniphilaceae;g__Anaerococcus;s__Anaerococcus prevotii_A	-0.10975	-0.00897	0.294107	0.406268	-0.37317	-0.02209	0.709023	0.982379	1	1	FALSE	FALSE
d__Bacteria;p__Firmicutes_A;c__Clostridia;o__Lachnospirales;f__Lachnospiraceae;g__CAG-317;s__CAG-317 sp011960265	0.257825	0.117381	0.29447	0.465345	0.875555	0.252245	0.381272	0.800852	1	1	FALSE	FALSE
d__Bacteria;p__Firmicutes;c__Bacilli;o__Staphylococcales;f__Staphylococcaceae;g__Staphylococcus;s__Staphylococcus sp003718735	-0.19354	-0.28852	0.25858	0	-0.74849	-0.91381	0.454167	0	1	0	FALSE	TRUE
d__Bacteria;p__Firmicutes_A;c__Clostridia;o__Lachnospirales;f__Lachnospiraceae;g__UBA7182;s__UBA7182 sp003481535	-0.03507	-0.00067	0.270748	0.371516	-0.12955	-0.0018	0.896924	0.998564	1	1	FALSE	FALSE
d__Bacteria;p__Firmicutes_A;c__Clostridia;o__Oscillospirales;f__Oscillospiraceae;g__Lawsonibacter;s__Lawsonibacter sp009911645	-0.02615	0.633943	0.271575	0.437451	-0.0963	1.44917	0.923283	0.147289	1	1	FALSE	FALSE
d__Bacteria;p__Firmicutes_A;c__Clostridia;o__Oscillospirales;f__Ruminococcaceae;g__Gemmiger;s__Gemmiger variabilis_B	0.912301	-0.93763	0.368147	0.445834	2.47809	-2.10308	0.013209	0.035458	1	1	FALSE	FALSE
d__Bacteria;p__Campylobacterota;c__Campylobacteria;o__Campylobacterales;f__Campylobacteraceae;g__Campylobacter_B;s__Campylobacter_B hominis	3.33015	0.076039	0.484895	0.699151	6.86778	0.108759	6.52e-12	0.913394	1.16e-09	1	TRUE	FALSE
d__Bacteria;p__Firmicutes_A;c__Clostridia;o__Oscillospirales;f__Ruminococcaceae;g__Anaerotruncus;s__Anaerotruncus colihominis	-0.20577	-0.08471	0.238361	0	-0.86329	-0.24495	0.387979	0	1	0	FALSE	TRUE
d__Bacteria;p__Firmicutes_A;c__Clostridia;o__Lachnospirales;f__Lachnospiraceae;g__Lacrimispora;__	0.423826	0.183593	0.348846	0.546691	1.21494	0.335826	0.22439	0.737002	1	1	FALSE	FALSE
d__Bacteria;p__Firmicutes_A;c__Clostridia;o__Oscillospirales;f__Acutalibacteraceae;g__Eubacterium_R;s__Eubacterium_R sp900540235	-0.09222	-0.08993	0.279344	0.390588	-0.33014	-0.23025	0.741292	0.817901	1	1	FALSE	FALSE
d__Bacteria;p__Firmicutes_A;c__Clostridia;o__Oscillospirales;f__Oscillospiraceae;g__An92;s__An92 sp002159175	0.025155	-0.17618	0.241663	0.345625	0.104091	-0.50973	0.917097	0.61024	1	1	FALSE	FALSE
d__Bacteria;p__Firmicutes_C;c__Negativicutes;o__Veillonellales;f__Veillonellaceae;g__Veillonella;__	-0.21792	0.350381	0.305248	0.478282	-0.71392	0.732584	0.475279	0.463812	1	1	FALSE	FALSE
d__Bacteria;p__Firmicutes;c__Bacilli;o__Lactobacillales;f__Lactobacillaceae;g__Lactobacillus;__	0.176358	-0.69245	0.351138	0	0.502247	-1.81828	0.615494	0	1	0	FALSE	TRUE
d__Bacteria;p__Firmicutes_A;c__Clostridia;o__Oscillospirales;f__Ruminococcaceae;g__Phocea;s__Phocea massiliensis	-0.67921	0.529165	0.159125	0.278179	-4.2684	1.90225	1.97e-05	0.057138	0.002776	1	TRUE	FALSE
d__Bacteria;p__Firmicutes_A;c__Clostridia;o__Oscillospirales;f__Ruminococcaceae;g__Ruminiclostridium_E;__	-0.04507	0.090396	0.311231	0.442498	-0.1448	0.204285	0.88487	0.83813	1	1	FALSE	FALSE
d__Bacteria;p__Firmicutes_A;c__Clostridia;o__Oscillospirales;f__Oscillospiraceae;g__Lawsonibacter;s__Lawsonibacter sp900066825	0.707489	1.15645	0.335308	0.575525	2.10997	2.00938	0.034861	0.044496	1	1	FALSE	FALSE
d__Archaea;p__Methanobacteriota;c__Methanobacteria;o__Methanobacteriales;f__Methanobacteriaceae;g__Methanobrevibacter_A;s__Methanobrevibacter_A smithii	-0.1818	-0.14259	0.21026	0	-0.86462	-0.4805	0.387247	0	1	0	FALSE	TRUE
d__Bacteria;p__Firmicutes_A;c__Clostridia;o__Tissierellales;f__Peptoniphilaceae;g__Anaerococcus;s__Anaerococcus lactolyticus	-0.16915	0.214161	0.31872	0.455165	-0.53071	0.470513	0.595617	0.637989	1	1	FALSE	FALSE
d__Bacteria;p__Firmicutes;c__Bacilli;o__Erysipelotrichales;f__Erysipelotrichaceae;g__Bulleidia;s__Bulleidia sp902761625	-0.22031	1.18023	0.280474	0.513217	-0.7855	2.29966	0.432161	0.021467	1	1	FALSE	FALSE
d__Bacteria;p__Firmicutes_A;c__Clostridia;o__Tissierellales;f__Peptoniphilaceae;g__Peptoniphilus_E;s__Peptoniphilus_E catoniae	-0.14547	-0.06649	0.238215	0.321286	-0.61067	-0.20694	0.541418	0.836058	1	1	FALSE	FALSE
d__Bacteria;p__Firmicutes;c__Bacilli;o__Lactobacillales;f__Streptococcaceae;g__Streptococcus;s__Streptococcus uberis_A	-0.27454	0.585716	0.28332	0.491419	-0.969	1.19189	0.332546	0.233306	1	1	FALSE	FALSE
d__Bacteria;p__Firmicutes_C;c__Negativicutes;o__Veillonellales;f__Dialisteraceae;g__Dialister;s__Dialister invisus	2.46618	-1.24756	0.537064	0.794977	4.59196	-1.5693	4.39e-06	0.116578	0.000645	1	TRUE	FALSE
d__Bacteria;p__Firmicutes_A;c__Clostridia;o__Tissierellales;f__Peptoniphilaceae;g__Ezakiella;s__Ezakiella peruensis	-0.28299	-0.20095	0.258809	0	-1.09342	-0.60258	0.27421	0	1	0	FALSE	TRUE
d__Bacteria;p__Firmicutes;c__Bacilli;o__Erysipelotrichales;f__Erysipelatoclostridiaceae;g__Catenibacterium;s__Catenibacterium sp000437715	0.163965	-0.2017	0.352021	0.501273	0.465783	-0.40237	0.641371	0.687413	1	1	FALSE	FALSE
d__Bacteria;p__Firmicutes;c__Bacilli;o__Erysipelotrichales;f__Erysipelotrichaceae;g__Holdemanella;s__Holdemanella sp003436425	-0.20603	-0.14386	0.25002	0	-0.82405	-0.40683	0.409909	0	1	0	FALSE	TRUE
d__Bacteria;p__Firmicutes_A;c__Clostridia;o__Tissierellales;f__Peptoniphilaceae;g__KA00134;s__KA00134 sp001574395	-0.14398	0.19365	0.277618	0.380233	-0.51862	0.509293	0.604023	0.610547	1	1	FALSE	FALSE
d__Bacteria;p__Firmicutes_A;c__Clostridia;o__Clostridiales;f__Clostridiaceae;g__Clostridium;s__Clostridium isatidis	-0.3324	0.007006	0.219052	0	-1.51743	0.020143	0.129158	0	1	0	FALSE	TRUE
d__Bacteria;p__Actinobacteriota;c__Actinomycetia;o__Actinomycetales;f__Actinomycetaceae;g__Arcanobacterium;s__Arcanobacterium sp012563545	-0.13582	-0.12888	0.25736	0	-0.52776	-0.36652	0.597664	0	1	0	FALSE	TRUE
d__Bacteria;p__Firmicutes;c__Bacilli;o__Mycoplasmatales;f__Mycoplasmoidaceae;g__Ureaplasma;__	-0.43205	0.160719	0.254291	0	-1.69903	0.448613	0.089314	0	1	0	FALSE	TRUE
d__Bacteria;p__Actinobacteriota;c__Coriobacteriia;o__Coriobacteriales;f__Eggerthellaceae;g__Adlercreutzia;s__Adlercreutzia equolifaciens	-0.14321	0.363415	0.23672	0.362072	-0.60496	1.00371	0.545203	0.315519	1	1	FALSE	FALSE
d__Bacteria;p__Bacteroidota;c__Bacteroidia;o__Bacteroidales;f__Rikenellaceae;g__Alistipes;s__Alistipes communis	-0.25816	-0.10722	0.234764	0	-1.09965	-0.33125	0.271483	0	1	0	FALSE	TRUE
d__Bacteria;p__Actinobacteriota;c__Actinomycetia;o__Actinomycetales;f__Bifidobacteriaceae;g__Bifidobacterium;s__Bifidobacterium sp003585845	1.94628	-1.0628	0.516095	0.64981	3.77116	-1.63556	0.000162	0.101932	0.021936	1	TRUE	FALSE
d__Bacteria;p__Firmicutes_A;c__Clostridia;o__Tissierellales;f__Peptoniphilaceae;g__Anaerococcus;s__Anaerococcus sp900232825	-0.19944	0.11008	0.26381	0.382957	-0.75599	0.287448	0.449655	0.773769	1	1	FALSE	FALSE
d__Bacteria;p__Desulfobacterota;c__Desulfovibrionia;o__Desulfovibrionales;f__Desulfovibrionaceae;g__Desulfovibrio;__	-0.16442	-0.0308	0.32191	0	-0.51077	-0.06662	0.609513	0	1	0	FALSE	TRUE
d__Bacteria;p__Firmicutes_A;c__Clostridia;o__Peptostreptococcales;f__Anaerovoracaceae;g__UBA1191;s__UBA1191 sp900549125	-0.45729	0.343982	0.179972	0.259856	-2.54089	1.32374	0.011057	0.18559	1	1	FALSE	FALSE
d__Bacteria;p__Proteobacteria;c__Gammaproteobacteria;o__Burkholderiales;f__Burkholderiaceae;g__Duodenibacillus;s__Duodenibacillus massiliensis	-0.36459	0.324408	0.265249	0	-1.37454	0.683124	0.169275	0	1	0	FALSE	TRUE
d__Bacteria;p__Firmicutes_A;c__Clostridia;o__Peptostreptococcales;f__Peptostreptococcaceae;__;__	0.204208	0.044443	0.291998	0.430555	0.699349	0.103222	0.484334	0.917787	1	1	FALSE	FALSE
d__Bacteria;p__Firmicutes_A;c__Clostridia;o__Oscillospirales;f__Oscillospiraceae;g__Lawsonibacter;s__Lawsonibacter asaccharolyticus	0.444017	-0.25985	0.299133	0.414545	1.48435	-0.62683	0.137716	0.530769	1	1	FALSE	FALSE
d__Bacteria;p__Firmicutes_A;c__Clostridia;o__Lachnospirales;f__Lachnospiraceae;g__Anaerostipes;s__Anaerostipes sp000508985	-0.58367	0.680091	0.215781	0.442737	-2.70489	1.53611	0.006833	0.124512	0.799417	1	FALSE	FALSE
d__Bacteria;p__Actinobacteriota;c__Coriobacteriia;o__Coriobacteriales;f__Eggerthellaceae;g__CAG-1427;s__CAG-1427 sp000435675	-0.2308	-0.33356	0.236128	0	-0.97745	-1.24895	0.328346	0	1	0	FALSE	TRUE
d__Bacteria;p__Firmicutes_A;c__Clostridia;o__Oscillospirales;f__Oscillospiraceae;g__Dysosmobacter;s__Dysosmobacter welbionis	2.80323	-0.03511	0.287823	0.499482	9.73942	-0.07029	2.05e-22	0.943959	4.01e-20	1	TRUE	FALSE
d__Bacteria;p__Firmicutes_A;c__Clostridia;o__Lachnospirales;f__Lachnospiraceae;g__Bariatricus;s__Bariatricus massiliensis	1.2684	0.395768	0.339059	0.576542	3.74093	0.68645	0.000183	0.492429	0.024567	1	TRUE	FALSE
d__Bacteria;p__Firmicutes_A;c__Clostridia;o__Lachnospirales;f__Lachnospiraceae;g__Agathobacter;__	0.853088	-0.03919	0.35406	0.615943	2.40944	-0.06363	0.015977	0.949265	1	1	FALSE	FALSE
d__Bacteria;p__Firmicutes_A;c__Clostridia;o__Oscillospirales;f__Oscillospiraceae;g__Lawsonibacter;s__Lawsonibacter sp002161175	0.162084	0.248833	0.227152	0.361111	0.713548	0.689074	0.475507	0.490777	1	1	FALSE	FALSE

## Sheet: S16_fibroids_nofibroids
lfc.taxon	lfc..Intercept.	lfc.Confirmed_fibroids	se..Intercept.	se.Confirmed_fibroids	W..Intercept.	W.Confirmed_fibroids	p_val..Intercept.	p_val.Confirmed_fibroids	q_val..Intercept.	q_val.Confirmed_fibroids	diff_abn..Intercept.	diff_abn.Confirmed_fibroids
d__Bacteria;p__Firmicutes_A;c__Clostridia;o__Oscillospirales;f__Acutalibacteraceae;__;__	3.77752	-0.19853	0.355371	0.575692	10.6298	-0.34486	2.17e-26	0.730198	4.27e-24	1	TRUE	FALSE
d__Bacteria;p__Firmicutes_C;c__Negativicutes;o__Veillonellales;f__Veillonellaceae;g__Veillonella;s__Veillonella montpellierensis	3.60121	-0.95643	0.518225	0.896621	6.94911	-1.06671	3.68e-12	0.286103	6.47e-10	1	TRUE	FALSE
d__Bacteria;p__Firmicutes;c__Bacilli;o__Bacillales_B;f__DSM-18226;g__Cytobacillus;s__Cytobacillus sp009849585	5.19076	0.502215	0.434366	0.752465	11.9502	0.667427	6.48e-33	0.504499	1.3e-30	1	TRUE	FALSE
d__Bacteria;p__Proteobacteria;c__Gammaproteobacteria;o__Enterobacterales;f__Enterobacteriaceae;g__Cronobacter;__	2.61431	-0.26978	0.299883	0.512313	8.71777	-0.5266	2.84e-18	0.598473	5.31e-16	1	TRUE	FALSE
d__Bacteria;p__Firmicutes_A;c__Clostridia;o__Lachnospirales;f__Lachnospiraceae;__;__	5.82901	-0.10995	0.236139	0.310207	24.6847	-0.35443	1.56e-134	0.723013	3.28e-132	1	TRUE	FALSE
d__Bacteria;p__Firmicutes_A;c__Clostridia;o__Oscillospirales;f__Oscillospiraceae;g__Lawsonibacter;__	0.268726	0.414965	0.296684	0.535395	0.905765	0.775063	0.36506	0.438302	1	1	FALSE	FALSE
d__Bacteria;p__Proteobacteria;c__Gammaproteobacteria;o__Burkholderiales;f__Burkholderiaceae;g__Sutterella;s__Sutterella seckii_A	0.554019	-0.13964	0.376587	0.658811	1.47116	-0.21196	0.141248	0.832135	1	1	FALSE	FALSE
d__Bacteria;p__Proteobacteria;c__Gammaproteobacteria;o__Enterobacterales;f__Enterobacteriaceae;g__Cronobacter;s__Cronobacter dublinensis	1.67399	0.063894	0.260994	0.480723	6.4139	0.132913	1.42e-10	0.894262	2.41e-08	1	TRUE	FALSE
d__Bacteria;p__Firmicutes_A;c__Clostridia;o__Lachnospirales;f__Lachnospiraceae;g__Faecalimonas;s__Faecalimonas sp900551895	1.2229	-1.05553	0.362369	0.59047	3.37475	-1.78761	0.000739	0.07384	0.095308	1	FALSE	FALSE
d__Bacteria;p__Bacteroidota;c__Bacteroidia;o__Bacteroidales;f__Muribaculaceae;g__Paramuribaculum;s__Paramuribaculum sp900551515	1.70371	-0.58855	0.398275	0.692051	4.27771	-0.85044	1.89e-05	0.395081	0.002681	1	TRUE	FALSE
d__Bacteria;p__Firmicutes_A;c__Clostridia;o__Lachnospirales;f__Anaerotignaceae;g__Anaerotignum;s__Anaerotignum sp004557645	0.944728	-0.20788	0.355229	0.5611	2.65949	-0.37049	0.007826	0.71102	0.892164	1	FALSE	FALSE
d__Bacteria;p__Firmicutes;c__Bacilli;o__Lactobacillales;f__Streptococcaceae;g__Streptococcus;__	2.76659	-0.62637	0.410996	0.843573	6.73142	-0.74252	1.68e-11	0.45777	2.91e-09	1	TRUE	FALSE
d__Bacteria;p__Bacteroidota;c__Bacteroidia;o__Bacteroidales;f__UBA11471;g__UBA11471;s__UBA11471 sp900547555	0.961014	0.590342	0.339387	0.630153	2.83162	0.936823	0.004631	0.34885	0.537235	1	FALSE	FALSE
d__Bacteria;p__Bacteroidota;c__Bacteroidia;o__Bacteroidales;f__Bacteroidaceae;g__Prevotella;s__Prevotella timonensis	3.4702	-1.69341	0.41408	0.664743	8.3805	-2.54747	5.27e-17	0.010851	9.7e-15	1	TRUE	FALSE
d__Bacteria;p__Firmicutes_A;c__Clostridia;o__Oscillospirales;f__Ruminococcaceae;g__Gemmiger;s__Gemmiger sp900540595	2.30068	1.53197	0.401832	0.612334	5.72546	2.50186	1.03e-08	0.012354	1.63e-06	1	TRUE	FALSE
d__Bacteria;p__Actinobacteriota;c__Actinomycetia;o__Actinomycetales;f__Actinomycetaceae;g__Mobiluncus;s__Mobiluncus mulieris	2.02628	-0.18664	0.398903	0.612731	5.07963	-0.3046	3.78e-07	0.760674	5.67e-05	1	TRUE	FALSE
d__Bacteria;p__Bacteroidota;c__Bacteroidia;o__Bacteroidales;f__Bacteroidaceae;g__Bacteroides;s__Bacteroides sp902362375	5.55937	0.360022	0.341204	0.518081	16.2934	0.694914	1.1e-59	0.487109	2.25e-57	1	TRUE	FALSE
d__Bacteria;p__Actinobacteriota;c__Actinomycetia;o__Actinomycetales;f__Actinomycetaceae;g__Winkia;s__Winkia neuii	-0.38249	0.321808	0.194638	0.389823	-1.96516	0.825524	0.049396	0.409074	1	1	FALSE	FALSE
d__Bacteria;p__Firmicutes_A;c__Clostridia;o__TANB77;f__CAG-508;g__CAG-269;s__CAG-269 sp000431335	0.288258	-0.00825	0.28519	0.533185	1.01076	-0.01548	0.312131	0.987653	1	1	FALSE	FALSE
d__Bacteria;p__Bacteroidota;c__Bacteroidia;o__Bacteroidales;f__Bacteroidaceae;g__Bacteroides;s__Bacteroides sp900556215	2.91907	0.938038	0.411754	0.738936	7.08937	1.26944	1.35e-12	0.204283	2.38e-10	1	TRUE	FALSE
d__Bacteria;p__Firmicutes_A;c__Clostridia;o__Oscillospirales;f__Ruminococcaceae;g__Ruminococcus;s__Ruminococcus sp900315755	1.12095	0.202962	0.341555	0.623677	3.2819	0.325428	0.001031	0.744857	0.129918	1	FALSE	FALSE
d__Bacteria;p__Firmicutes_A;c__Clostridia;o__Oscillospirales;f__Oscillospiraceae;g__CAG-170;s__CAG-170 sp000436735	0.100179	-0.06063	0.251442	0.467244	0.398419	-0.12977	0.690321	0.896749	1	1	FALSE	FALSE
d__Bacteria;p__Firmicutes;c__Bacilli;o__RF39;f__UBA660;g__CAG-776;s__CAG-776 sp900758895	3.65982	0.770905	0.310802	0.380686	11.7754	2.02504	5.23e-32	0.042863	1.05e-29	1	TRUE	FALSE
d__Bacteria;p__Firmicutes;c__Bacilli;o__Lactobacillales;f__Lactobacillaceae;g__Companilactobacillus;s__Companilactobacillus sp005404815	5.17251	0.200575	0.49963	0.744469	10.3527	0.269421	4.07e-25	0.787606	7.85e-23	1	TRUE	FALSE
d__Bacteria;p__Firmicutes_A;c__Clostridia_A;o__Christensenellales;f__CAG-74;g__SFFH01;s__SFFH01 sp900542395	0.731558	0.430809	0.312715	0.530206	2.33938	0.812532	0.019316	0.416486	1	1	FALSE	FALSE
d__Bacteria;p__Firmicutes_A;c__Clostridia;o__Oscillospirales;f__Oscillospiraceae;__;__	1.48959	1.25109	0.339594	0.620699	4.3864	2.01561	1.15e-05	0.043841	0.00166	1	TRUE	FALSE
d__Bacteria;p__Firmicutes_C;c__Negativicutes;o__Veillonellales;f__Megasphaeraceae;g__Megasphaera;s__Megasphaera massiliensis	-0.15968	0.508173	0.302619	0.661489	-0.52764	0.768226	0.597746	0.442353	1	1	FALSE	FALSE
d__Bacteria;p__Firmicutes_A;c__Clostridia;o__Tissierellales;f__Peptoniphilaceae;g__Peptoniphilus_A;__	5.0339	-0.68523	0.359215	0.679154	14.0136	-1.00894	1.29e-44	0.313002	2.63e-42	1	TRUE	FALSE
d__Bacteria;p__Bacteroidota;c__Bacteroidia;o__Bacteroidales;f__Bacteroidaceae;g__Prevotella;__	2.26915	-0.79542	0.391028	0.650837	5.80303	-1.22216	6.51e-09	0.221649	1.05e-06	1	TRUE	FALSE
d__Bacteria;p__Firmicutes_A;c__Clostridia;o__Lachnospirales;f__Lachnospiraceae;g__Blautia_A;s__Blautia_A sp900541985	3.40962	0.542551	0.429637	0.662469	7.93604	0.818983	2.09e-15	0.412796	3.8e-13	1	TRUE	FALSE
d__Bacteria;p__Actinobacteriota;c__Coriobacteriia;o__Coriobacteriales;f__Atopobiaceae;g__UBA1367;s__UBA1367 sp902779675	0.568393	-0.86472	0.266083	0.421861	2.13615	-2.04978	0.032667	0.040386	1	1	FALSE	FALSE
d__Bacteria;p__Bacteroidota;c__Bacteroidia;o__Bacteroidales;f__Bacteroidaceae;__;__	-0.1749	-0.06915	0.25036	0.384813	-0.69858	-0.17969	0.484817	0.857398	1	1	FALSE	FALSE
d__Bacteria;p__Bacteroidota;c__Bacteroidia;o__Bacteroidales;f__Bacteroidaceae;g__Phocaeicola;s__Phocaeicola sp000436795	6.7182	0.798721	0.324525	0.450775	20.7016	1.77188	3.35e-95	0.076414	7e-93	1	TRUE	FALSE
d__Bacteria;p__Firmicutes_A;c__Clostridia;o__Oscillospirales;__;__;__	-0.04405	-0.21012	0.256681	0.432417	-0.17159	-0.48591	0.863756	0.627029	1	1	FALSE	FALSE
d__Bacteria;p__Firmicutes_A;c__Clostridia;o__Peptostreptococcales;f__Anaerovoracaceae;g__UBA1191;s__UBA1191 sp900543485	1.85578	0.39064	0.317313	0.496106	5.84844	0.787413	4.96e-09	0.43104	8.09e-07	1	TRUE	FALSE
d__Bacteria;p__Firmicutes_A;c__Clostridia;o__Lachnospirales;f__Lachnospiraceae;g__Parasporobacterium;s__Parasporobacterium paucivorans	-0.39811	0.72375	0.209143	0.431747	-1.90353	1.67633	0.056971	0.093674	1	1	FALSE	FALSE
d__Bacteria;p__Firmicutes_A;c__Clostridia_A;o__Christensenellales;f__CAG-74;g__HGM11604;s__HGM11604 sp900769875	0.610518	0.108904	0.297376	0.574293	2.05302	0.189632	0.040071	0.849598	1	1	FALSE	FALSE
d__Bacteria;p__Bacteroidota;c__Bacteroidia;o__Bacteroidales;__;__;__	2.83523	-0.41884	0.320498	0.586938	8.84633	-0.7136	9.04e-19	0.475476	1.71e-16	1	TRUE	FALSE
d__Bacteria;p__Firmicutes_C;c__Negativicutes;o__Veillonellales;f__Dialisteraceae;g__Dialister;s__Dialister sp900314595	4.33588	-1.07615	0.386893	0.623439	11.2069	-1.72614	3.77e-29	0.084321	7.51e-27	1	TRUE	FALSE
d__Bacteria;p__Firmicutes_A;c__Clostridia;o__Lachnospirales;f__Lachnospiraceae;g__Blautia_A;s__Blautia_A wexlerae_B	2.89641	0.717112	0.317576	0.510804	9.12035	1.40389	7.49e-20	0.160352	1.42e-17	1	TRUE	FALSE
d__Bacteria;p__Actinobacteriota;c__Actinomycetia;o__Actinomycetales;f__Actinomycetaceae;g__Actinotignum;s__Actinotignum sanguinis	-0.36505	-0.25842	0.218545	0	-1.67036	-0.80158	0.094849	0	1	0	FALSE	TRUE
d__Bacteria;p__Actinobacteriota;c__Actinomycetia;o__Mycobacteriales;f__Mycobacteriaceae;g__Corynebacterium;s__Corynebacterium spheniscorum	-0.17018	0.034715	0.227145	0.445501	-0.74923	0.077923	0.453717	0.93789	1	1	FALSE	FALSE
d__Bacteria;p__Bacteroidota;c__Bacteroidia;o__Bacteroidales;f__Bacteroidaceae;g__Prevotella;s__Prevotella disiens	2.42353	-1.3081	0.459569	0.707301	5.2735	-1.84942	1.34e-07	0.064397	2.03e-05	1	TRUE	FALSE
d__Bacteria;p__Actinobacteriota;c__Actinomycetia;o__Mycobacteriales;f__Mycobacteriaceae;g__Lawsonella;s__Lawsonella clevelandensis	1.21987	-0.01021	0.316992	0.503878	3.84827	-0.02027	0.000119	0.983826	0.016178	1	TRUE	FALSE
d__Bacteria;p__Firmicutes_A;c__Clostridia;o__Oscillospirales;f__Acutalibacteraceae;g__Acutalibacter;s__Acutalibacter sp900755895	1.05635	-0.69162	0.304021	0.513615	3.47459	-1.34658	0.000512	0.178116	0.067023	1	FALSE	FALSE
d__Bacteria;p__Firmicutes_A;c__Clostridia;o__Lachnospirales;f__Lachnospiraceae;g__UBA9502;s__UBA9502 sp003478505	2.48289	0.900014	0.388194	0.622333	6.39599	1.44619	1.6e-10	0.148123	2.7e-08	1	TRUE	FALSE
d__Bacteria;p__Firmicutes_A;c__Clostridia;o__Oscillospirales;f__Butyricicoccaceae;g__Butyricicoccus;s__Butyricicoccus sp900547195	1.40033	-0.19212	0.317341	0.56434	4.41268	-0.34044	1.02e-05	0.733527	0.00148	1	TRUE	FALSE
d__Bacteria;p__Proteobacteria;c__Gammaproteobacteria;o__Enterobacterales;f__Enterobacteriaceae;g__Buttiauxella;s__Buttiauxella agrestis_A	0.514487	-0.48113	0.389817	0.643817	1.31982	-0.74731	0.186897	0.454878	1	1	FALSE	FALSE
d__Bacteria;p__Bacteroidota;c__Bacteroidia;o__Bacteroidales;f__UBA932;g__CAG-831;s__CAG-831 sp900544175	5.0954	-0.25748	0.280118	0.416613	18.1902	-0.61804	6.17e-74	0.53655	1.28e-71	1	TRUE	FALSE
d__Bacteria;p__Bacteroidota;c__Bacteroidia;o__Bacteroidales;f__Rikenellaceae;g__Alistipes;s__Alistipes sp003979135	2.64636	0.270048	0.397683	0.644569	6.65445	0.418959	2.84e-11	0.675246	4.89e-09	1	TRUE	FALSE
d__Bacteria;p__Firmicutes_C;c__Negativicutes;o__Acidaminococcales;f__Acidaminococcaceae;g__Acidaminococcus;s__Acidaminococcus sp900314165	0.784361	0.654142	0.447176	0.765262	1.75403	0.854795	0.079425	0.392665	1	1	FALSE	FALSE
d__Bacteria;p__Campylobacterota;c__Campylobacteria;o__Campylobacterales;f__Arcobacteraceae;g__Arcobacter;s__Arcobacter sp004116465	1.84672	0.39219	0.302781	0.491258	6.0992	0.798338	1.07e-09	0.424674	1.78e-07	1	TRUE	FALSE
d__Bacteria;p__Firmicutes_A;c__Clostridia_A;o__Christensenellales;f__CAG-138;g__UMGS1241;s__UMGS1241 sp900550525	0.02716	0.301161	0.287831	0.550289	0.094362	0.547277	0.924821	0.584188	1	1	FALSE	FALSE
d__Bacteria;p__Firmicutes_A;c__Clostridia;o__Oscillospirales;f__Oscillospiraceae;g__CAG-83;s__CAG-83 sp900545585	2.4218	0.632232	0.404387	0.687393	5.98882	0.919753	2.11e-09	0.357702	3.49e-07	1	TRUE	FALSE
d__Bacteria;p__Firmicutes_A;c__Clostridia;o__Peptostreptococcales;f__Anaerovoracaceae;g__Alterileibacterium;s__Alterileibacterium massiliense	0.57717	-0.36925	0.297342	0.477864	1.9411	-0.77271	0.052247	0.439693	1	1	FALSE	FALSE
d__Bacteria;p__Firmicutes_A;c__Clostridia;o__Tissierellales;f__Peptoniphilaceae;g__Finegoldia;s__Finegoldia magna_F	4.97203	0.156114	0.296196	0.49706	16.7863	0.314075	3.08e-63	0.753464	6.34e-61	1	TRUE	FALSE
d__Bacteria;p__Firmicutes_A;c__Clostridia;o__Peptostreptococcales;f__Peptostreptococcaceae;g__Peptostreptococcus;s__Peptostreptococcus stomatis	2.3665	-0.88403	0.413136	0.680584	5.72815	-1.29892	1.02e-08	0.19397	1.61e-06	1	TRUE	FALSE
d__Bacteria;p__Firmicutes_A;c__Clostridia;o__Oscillospirales;f__Ruminococcaceae;g__Negativibacillus;s__Negativibacillus massiliensis	0.72816	0.484021	0.297031	0.533427	2.45146	0.90738	0.014228	0.364206	1	1	FALSE	FALSE
d__Bacteria;p__Proteobacteria;c__Gammaproteobacteria;o__Enterobacterales;f__Pasteurellaceae;g__Gallibacterium;s__Gallibacterium sp001678475	0.217764	0.24811	0.30626	0.646692	0.711043	0.38366	0.477057	0.701231	1	1	FALSE	FALSE
d__Bacteria;p__Bacteroidota;c__Bacteroidia;o__Bacteroidales;f__Bacteroidaceae;g__Prevotella;s__Prevotella corporis	3.00416	-0.12381	0.523027	0.896032	5.7438	-0.13818	9.26e-09	0.890099	1.48e-06	1	TRUE	FALSE
d__Bacteria;p__Actinobacteriota;c__Actinomycetia;o__Actinomycetales;f__Bifidobacteriaceae;g__Bifidobacterium;__	0.771084	-0.14373	0.331983	0.622938	2.32266	-0.23073	0.020197	0.817523	1	1	FALSE	FALSE
d__Bacteria;p__Fusobacteriota;c__Fusobacteriia;o__Fusobacteriales;f__Fusobacteriaceae;g__Fusobacterium;s__Fusobacterium nucleatum_D	1.74459	-0.92629	0.416958	0.754823	4.1841	-1.22716	2.86e-05	0.219761	0.004037	1	TRUE	FALSE
d__Bacteria;p__Actinobacteriota;c__Coriobacteriia;o__Coriobacteriales;f__Atopobiaceae;g__UMGS1418;s__UMGS1418 sp900551595	2.08035	-0.46032	0.357607	0.607473	5.81742	-0.75777	5.98e-09	0.44859	9.68e-07	1	TRUE	FALSE
d__Bacteria;p__Fusobacteriota;c__Fusobacteriia;o__Fusobacteriales;f__Leptotrichiaceae;g__Streptobacillus;s__Streptobacillus sp009733925	0.119025	0.482865	0.356496	0.682803	0.333875	0.707181	0.738474	0.479454	1	1	FALSE	FALSE
d__Bacteria;p__Proteobacteria;c__Gammaproteobacteria;o__Enterobacterales;f__Aeromonadaceae;g__Zobellella_A;s__Zobellella_A maritima	3.02282	0.046922	0.393589	0.690292	7.68016	0.067974	1.59e-14	0.945806	2.84e-12	1	TRUE	FALSE
d__Bacteria;p__Actinobacteriota;c__Actinomycetia;o__Mycobacteriales;f__Micromonosporaceae;g__Actinoplanes;s__Actinoplanes ianthinogenes	0.573058	-0.01315	0.417771	0.756752	1.3717	-0.01738	0.170155	0.986137	1	1	FALSE	FALSE
d__Bacteria;p__Actinobacteriota;c__Coriobacteriia;o__Coriobacteriales;f__Eggerthellaceae;g__Senegalimassilia;s__Senegalimassilia anaerobia	-0.0136	-0.72596	0.220914	0	-0.06156	-2.66398	0.950915	0	1	0	FALSE	TRUE
d__Bacteria;p__Firmicutes_A;c__Clostridia;o__Tissierellales;f__Peptoniphilaceae;g__Anaerococcus;s__Anaerococcus senegalensis	4.13865	-0.4202	0.337555	0.672935	12.2607	-0.62443	1.47e-34	0.532343	2.98e-32	1	TRUE	FALSE
d__Bacteria;p__Actinobacteriota;c__Coriobacteriia;o__Coriobacteriales;f__Eggerthellaceae;__;__	-0.43735	0.280375	0.185884	0.351198	-2.35284	0.798339	0.018631	0.424674	1	1	FALSE	FALSE
d__Bacteria;p__Proteobacteria;c__Gammaproteobacteria;o__Burkholderiales;f__Burkholderiaceae;g__Parasutterella;s__Parasutterella sp900552195	2.32508	0.941317	0.429995	0.738208	5.40722	1.27514	6.4e-08	0.20226	9.92e-06	1	TRUE	FALSE
d__Bacteria;p__Firmicutes;c__Bacilli;o__Haloplasmatales_A;f__Turicibacteraceae;g__Turicibacter;s__Turicibacter sp001543345	-0.48717	0.086733	0.156588	0	-3.11116	0.240101	0.001864	0	0.229215	0	FALSE	TRUE
d__Bacteria;p__Proteobacteria;c__Gammaproteobacteria;__;__;__;__	2.17314	-0.63331	0.430535	0.766713	5.04754	-0.826	4.48e-07	0.408802	6.67e-05	1	TRUE	FALSE
d__Bacteria;p__Firmicutes_A;c__Clostridia;o__Monoglobales_A;f__UBA1381;g__CAG-41;s__CAG-41 sp001941225	0.586727	0.215412	0.281974	0.498014	2.08078	0.432541	0.037454	0.665348	1	1	FALSE	FALSE
d__Bacteria;p__Bacteroidota;c__Bacteroidia;o__Bacteroidales;f__Bacteroidaceae;g__Prevotella;s__Prevotella sp900315075	0.219298	-0.05598	0.330585	0.543818	0.663364	-0.10294	0.507098	0.918009	1	1	FALSE	FALSE
d__Bacteria;p__Firmicutes_C;c__Negativicutes;o__Veillonellales;f__Dialisteraceae;g__Dialister;__	2.04372	-0.76411	0.414761	0.756826	4.92746	-1.00962	8.33e-07	0.312676	0.000123	1	TRUE	FALSE
d__Bacteria;p__Firmicutes_A;c__Clostridia;o__Tissierellales;f__Peptoniphilaceae;g__Peptoniphilus_C;s__Peptoniphilus_C pacaensis	3.18267	-0.67516	0.30624	0.547073	10.3927	-1.23414	2.68e-25	0.217152	5.19e-23	1	TRUE	FALSE
d__Bacteria;p__Firmicutes_A;c__Clostridia;o__Tissierellales;f__Peptoniphilaceae;g__Fenollaria;s__Fenollaria massiliensis	3.42843	-0.30517	0.430739	0.722462	7.95942	-0.4224	1.73e-15	0.67273	3.16e-13	1	TRUE	FALSE
d__Bacteria;p__Firmicutes_C;c__Negativicutes;o__Veillonellales;f__Dialisteraceae;g__Dialister;s__Dialister sp002439665	3.72021	-1.58136	0.357099	0.693555	10.4179	-2.28008	2.06e-25	0.022603	4.03e-23	1	TRUE	FALSE
d__Bacteria;p__Firmicutes_A;c__Clostridia;o__Oscillospirales;f__Ruminococcaceae;g__Fournierella;s__Fournierella sp004558145	3.01752	-0.29761	0.349589	0.565556	8.63163	-0.52623	6.05e-18	0.598727	1.13e-15	1	TRUE	FALSE
d__Bacteria;p__Firmicutes_A;__;__;__;__;__	-0.35065	0.129804	0.191853	0.384935	-1.82768	0.337209	0.067598	0.735959	1	1	FALSE	FALSE
d__Bacteria;p__Actinobacteriota;c__Actinomycetia;o__Actinomycetales;f__Bifidobacteriaceae;g__Bifidobacterium;s__Bifidobacterium kashiwanohense_A	1.41098	0.596237	0.363481	0.700035	3.88186	0.851724	0.000104	0.394367	0.014202	1	TRUE	FALSE
d__Bacteria;p__Firmicutes_A;c__Clostridia;o__Tissierellales;f__Peptoniphilaceae;g__Urinicoccus;s__Urinicoccus massiliensis	0.375704	-0.67024	0.313764	0.436632	1.19741	-1.53503	0.231146	0.124776	1	1	FALSE	FALSE
d__Bacteria;p__Firmicutes_A;c__Clostridia;o__Tissierellales;f__Peptoniphilaceae;g__Anaerococcus;s__Anaerococcus sp900258475	2.96932	-1.58216	0.317599	0.559227	9.34929	-2.82919	8.82e-21	0.004667	1.69e-18	0.970662	TRUE	FALSE
d__Bacteria;p__Firmicutes_A;c__Clostridia;o__Tissierellales;f__Peptoniphilaceae;g__Ezakiella;s__Ezakiella coagulans	3.19341	-1.5391	0.363591	0.697013	8.78296	-2.20813	1.59e-18	0.027235	2.99e-16	1	TRUE	FALSE
d__Bacteria;p__Firmicutes_C;c__Negativicutes;o__Veillonellales;f__Veillonellaceae;__;__	-0.25205	0.177623	0.28657	0.550025	-0.87955	0.322936	0.379102	0.746744	1	1	FALSE	FALSE
d__Bacteria;p__Firmicutes_A;c__Clostridia;o__Lachnospirales;f__Lachnospiraceae;g__Eisenbergiella;s__Eisenbergiella sp003478085	1.54723	-1.06941	0.407026	0.614718	3.80131	-1.73967	0.000144	0.081917	0.019431	1	TRUE	FALSE
d__Bacteria;p__Bacteroidota;c__Bacteroidia;o__Bacteroidales;f__Bacteroidaceae;g__Prevotella;s__Prevotella sp000479005	2.83706	-0.25649	0.361898	0.667728	7.83939	-0.38412	4.53e-15	0.700887	8.15e-13	1	TRUE	FALSE
d__Bacteria;p__Actinobacteriota;c__Coriobacteriia;o__Coriobacteriales;f__Eggerthellaceae;g__Eggerthella;s__Eggerthella sp014287365	2.3511	-0.21204	0.32615	0.571527	7.20863	-0.37101	5.65e-13	0.710626	1.01e-10	1	TRUE	FALSE
d__Bacteria;p__Firmicutes_A;c__Clostridia;o__Lachnospirales;f__Lachnospiraceae;g__Coprococcus_A;s__Coprococcus_A catus	1.30562	-0.14303	0.326453	0.476311	3.99941	-0.30028	6.35e-05	0.763966	0.008763	1	TRUE	FALSE
d__Bacteria;p__Firmicutes_A;c__Clostridia;o__Peptostreptococcales;f__Peptostreptococcaceae;g__Romboutsia;s__Romboutsia dakarensis	0.427125	0.401073	0.267608	0.457729	1.59609	0.876224	0.11047	0.380908	1	1	FALSE	FALSE
d__Bacteria;p__Firmicutes_C;c__Negativicutes;o__Veillonellales;f__Negativicoccaceae;g__Negativicoccus;s__Negativicoccus massiliensis	1.04822	-0.08088	0.341999	0.586513	3.06499	-0.1379	0.002177	0.890323	0.265568	1	FALSE	FALSE
d__Bacteria;p__Proteobacteria;c__Alphaproteobacteria;o__Sphingomonadales;f__Sphingomonadaceae;g__Sphingomonas;s__Sphingomonas sp003946805	0.741152	-0.24062	0.403972	0.578283	1.83466	-0.4161	0.066556	0.677338	1	1	FALSE	FALSE
d__Bacteria;p__Firmicutes_A;c__Clostridia;o__Lachnospirales;f__Lachnospiraceae;g__Agathobacter;s__Agathobacter ruminis	2.08857	0.759968	0.350513	0.655779	5.95859	1.15888	2.54e-09	0.246506	4.17e-07	1	TRUE	FALSE
d__Bacteria;p__Firmicutes_A;c__Clostridia;o__Peptostreptococcales;f__Anaerovoracaceae;g__S5-A14a;s__S5-A14a sp000758905	2.13251	-0.3569	0.373778	0.62379	5.70528	-0.57215	1.16e-08	0.567219	1.82e-06	1	TRUE	FALSE
d__Bacteria;p__Firmicutes_A;c__Clostridia;o__Tissierellales;f__Peptoniphilaceae;g__Peptoniphilus_B;s__Peptoniphilus_B duerdenii	2.75753	-1.89523	0.402072	0.672471	6.85831	-2.8183	6.97e-12	0.004828	1.21e-09	0.999361	TRUE	FALSE
d__Bacteria;p__Firmicutes_A;c__Clostridia;o__Peptostreptococcales;f__Anaerovoracaceae;g__CAG-238;s__CAG-238 sp900542245	-0.10779	0.135628	0.195768	0.3937	-0.55062	0.344497	0.581894	0.730472	1	1	FALSE	FALSE
d__Bacteria;p__Firmicutes_A;c__Clostridia;o__Lachnospirales;f__Lachnospiraceae;g__UBA9502;s__UBA9502 sp003669055	2.43829	0.447954	0.352659	0.550675	6.91402	0.813465	4.71e-12	0.415952	8.24e-10	1	TRUE	FALSE
d__Bacteria;p__Actinobacteriota;c__Actinomycetia;o__Mycobacteriales;f__Mycobacteriaceae;g__Corynebacterium;__	0.711793	-0.86161	0.283693	0.465485	2.50902	-1.85099	0.012107	0.064171	1	1	FALSE	FALSE
d__Bacteria;p__Bacteroidota;c__Bacteroidia;o__Bacteroidales;f__Porphyromonadaceae;g__Porphyromonas;s__Porphyromonas uenonis	2.98596	-1.18154	0.350819	0.611901	8.5114	-1.93094	1.72e-17	0.053491	3.18e-15	1	TRUE	FALSE
d__Bacteria;p__Firmicutes_A;c__Clostridia;o__Lachnospirales;f__Anaerotignaceae;g__An114;s__An114 sp002161055	0.409395	0.608629	0.317112	0.438695	1.29101	1.38736	0.1967	0.165331	1	1	FALSE	FALSE
d__Bacteria;p__Firmicutes_A;c__Clostridia;o__Lachnospirales;f__Lachnospiraceae;g__Anaerostipes;s__Anaerostipes sp900066705	1.20198	1.20093	0.327192	0.527471	3.67361	2.27676	0.000239	0.022801	0.031807	1	TRUE	FALSE
d__Bacteria;p__Firmicutes_A;c__Clostridia;o__Tissierellales;f__Peptoniphilaceae;g__Parvimonas;s__Parvimonas sp000223315	0.321565	-0.53704	0.343839	0	0.935221	-0.99435	0.349674	0	1	0	FALSE	TRUE
d__Bacteria;p__Actinobacteriota;c__Coriobacteriia;o__Coriobacteriales;f__Eggerthellaceae;g__Gordonibacter;s__Gordonibacter urolithinfaciens	-0.5706	0.08743	0.17144	0.300222	-3.32829	0.29122	0.000874	0.770883	0.110975	1	FALSE	FALSE
d__Bacteria;p__Firmicutes_A;c__Clostridia;o__TANB77;f__CAG-508;g__CAG-269;s__CAG-269 sp900553985	1.56849	0.353091	0.303064	0.562011	5.17546	0.628263	2.27e-07	0.529832	3.43e-05	1	TRUE	FALSE
d__Bacteria;p__Bacteroidota;c__Bacteroidia;o__Bacteroidales;f__Bacteroidaceae;g__Bacteroides;__	5.92906	0.305683	0.310249	0.506933	19.1106	0.603005	2.06e-81	0.546505	4.28e-79	1	TRUE	FALSE
d__Bacteria;p__Verrucomicrobiota;c__Verrucomicrobiae;o__Verrucomicrobiales;f__Akkermansiaceae;g__Akkermansia;s__Akkermansia muciniphila_B	-0.28681	0.420231	0.264686	0.585181	-1.08358	0.718121	0.27855	0.472682	1	1	FALSE	FALSE
d__Bacteria;p__Bacteroidota;c__Bacteroidia;o__Bacteroidales;f__Bacteroidaceae;g__Paraprevotella;s__Paraprevotella clara	-0.0029	0.384643	0.29132	0.543816	-0.00997	0.707302	0.992049	0.479379	1	1	FALSE	FALSE
d__Bacteria;p__Firmicutes_A;c__Clostridia;o__Lachnospirales;f__Lachnospiraceae;g__Anaerosacchariphilus;s__Anaerosacchariphilus sp002160765	0.016088	0.175849	0.209584	0.388694	0.076759	0.45241	0.938815	0.650973	1	1	FALSE	FALSE
d__Bacteria;p__Bacteroidota;c__Bacteroidia;o__Bacteroidales;f__Muribaculaceae;__;__	0.240181	-0.32394	0.2897	0.418719	0.829067	-0.77364	0.407067	0.439144	1	1	FALSE	FALSE
d__Bacteria;p__Firmicutes_A;c__Clostridia;o__Oscillospirales;f__Ruminococcaceae;g__Bittarella;s__Bittarella massiliensis	-0.43873	-0.23418	0.152632	0	-2.87442	-1.01607	0.004048	0	0.473582	0	FALSE	TRUE
d__Bacteria;p__Firmicutes_A;c__Clostridia;o__Tissierellales;f__Peptoniphilaceae;g__Anaerococcus;s__Anaerococcus sp900541365	-0.45077	0.463416	0.169575	0.38463	-2.65823	1.20484	0.007855	0.228267	0.892164	1	FALSE	FALSE
d__Bacteria;p__Firmicutes_A;c__Clostridia;o__Clostridiales;f__Clostridiaceae;g__Clostridium;s__Clostridium saudiense	-0.44693	0.279873	0.168928	0.414549	-2.64567	0.675125	0.008153	0.499597	0.91312	1	FALSE	FALSE
d__Bacteria;p__Actinobacteriota;c__Actinomycetia;o__Actinomycetales;f__Actinomycetaceae;g__Varibaculum;s__Varibaculum cambriense_B	2.13999	-0.52344	0.394206	0.64965	5.4286	-0.80572	5.68e-08	0.420403	8.86e-06	1	TRUE	FALSE
d__Bacteria;p__Firmicutes;c__Bacilli;o__Lactobacillales;f__Streptococcaceae;g__Streptococcus;s__Streptococcus gwangjuense	0.856915	0.106957	0.396249	0.685871	2.16257	0.155943	0.030574	0.876078	1	1	FALSE	FALSE
d__Bacteria;p__Firmicutes_C;c__Negativicutes;o__Veillonellales;__;__;__	0.397394	-0.45988	0.356115	0.574344	1.11592	-0.8007	0.264458	0.423304	1	1	FALSE	FALSE
d__Bacteria;p__Firmicutes_A;c__Clostridia;o__Oscillospirales;f__Ruminococcaceae;g__QAMM01;s__QAMM01 sp900552945	0.216612	0.200605	0.233812	0.360919	0.926438	0.555818	0.354219	0.578335	1	1	FALSE	FALSE
d__Bacteria;p__Firmicutes_A;c__Clostridia;o__Tissierellales;f__Peptoniphilaceae;g__Anaerococcus;__	-0.06755	0.68354	0.280542	0.584927	-0.24079	1.16859	0.809717	0.242568	1	1	FALSE	FALSE
d__Bacteria;p__Firmicutes_A;c__Clostridia;o__Oscillospirales;f__Acutalibacteraceae;g__HGM12789;s__HGM12789 sp900766585	0.236184	0.115616	0.232327	0.427668	1.0166	0.270341	0.309342	0.786898	1	1	FALSE	FALSE
d__Bacteria;p__Firmicutes_A;c__Clostridia;o__Oscillospirales;f__Oscillospiraceae;g__ER4;s__ER4 sp000765235	1.21225	-1.08683	0.405731	0.612006	2.98783	-1.77585	0.00281	0.075757	0.337162	1	FALSE	FALSE
d__Bacteria;p__Firmicutes_C;c__Negativicutes;o__Acidaminococcales;f__Acidaminococcaceae;g__Phascolarctobacterium;s__Phascolarctobacterium sp900544795	0.822334	-0.45939	0.372895	0.648095	2.20527	-0.70883	0.027435	0.478428	1	1	FALSE	FALSE
d__Bacteria;p__Actinobacteriota;c__Coriobacteriia;o__Coriobacteriales;f__Coriobacteriaceae;g__Collinsella;s__Collinsella sp900549355	2.52326	0.588833	0.387405	0.656424	6.51323	0.897032	7.36e-11	0.369702	1.26e-08	1	TRUE	FALSE
d__Bacteria;p__Firmicutes_A;c__Clostridia;o__Tissierellales;f__Peptoniphilaceae;g__Levyella;s__Levyella massiliensis	1.85932	-0.50021	0.38434	0.645899	4.8377	-0.77444	1.31e-06	0.438672	0.000192	1	TRUE	FALSE
d__Bacteria;p__Firmicutes_A;c__Clostridia_A;o__Christensenellales;f__Borkfalkiaceae;g__QALS01;s__QALS01 sp003150575	-0.56897	-0.15623	0.131792	0	-4.31715	-0.72292	1.58e-05	0	0.00226	0	TRUE	TRUE
d__Bacteria;p__Actinobacteriota;c__Actinomycetia;o__Actinomycetales;f__Bifidobacteriaceae;g__Bifidobacterium;s__Bifidobacterium vaginale_B	0.147569	-0.29097	0.320399	0	0.46058	-0.48274	0.6451	0	1	0	FALSE	TRUE
d__Bacteria;p__Firmicutes_A;c__Clostridia;o__Lachnospirales;f__Anaerotignaceae;__;__	1.27902	-0.5622	0.421216	0.715137	3.03648	-0.78614	0.002394	0.431786	0.289618	1	FALSE	FALSE
d__Bacteria;p__Firmicutes_A;c__Clostridia;o__Lachnospirales;f__Lachnospiraceae;g__KLE1615;s__KLE1615 sp900066985	0.220381	0.402869	0.223706	0.423766	0.985139	0.950689	0.324556	0.341762	1	1	FALSE	FALSE
d__Bacteria;p__Firmicutes_A;c__Clostridia;o__Oscillospirales;f__Acutalibacteraceae;g__Anaeromassilibacillus;s__Anaeromassilibacillus senegalensis	-0.04074	0.310518	0.224902	0.366138	-0.18115	0.84809	0.85625	0.396388	1	1	FALSE	FALSE
d__Bacteria;p__Firmicutes_A;c__Clostridia;o__TANB77;f__CAG-508;g__CAG-273;s__CAG-273 sp003507395	-0.45451	0.098017	0.189757	0.340092	-2.39522	0.288209	0.01661	0.773187	1	1	FALSE	FALSE
d__Bacteria;p__Bacteroidota;c__Bacteroidia;o__Bacteroidales;f__Bacteroidaceae;g__Prevotella;s__Prevotella colorans	0.113334	-0.54505	0.304607	0.385231	0.372067	-1.41485	0.709843	0.157111	1	1	FALSE	FALSE
d__Bacteria;p__Firmicutes_A;c__Clostridia;o__Oscillospirales;f__Acutalibacteraceae;g__Acutalibacter;s__Acutalibacter sp003612555	1.31144	0.542934	0.314566	0.537702	4.16907	1.00973	3.06e-05	0.312625	0.004282	1	TRUE	FALSE
d__Bacteria;p__Firmicutes;c__Bacilli;o__Lactobacillales;f__Streptococcaceae;g__Streptococcus;s__Streptococcus orisratti	0.500137	-0.48019	0.366506	0.629415	1.36461	-0.76291	0.172376	0.445515	1	1	FALSE	FALSE
d__Bacteria;p__Bacteroidota;c__Bacteroidia;o__Flavobacteriales;f__Weeksellaceae;g__Chryseobacterium;s__Chryseobacterium oncorhynchi	0.486173	1.01296	0.283205	0.619165	1.71668	1.63601	0.086037	0.101838	1	1	FALSE	FALSE
d__Bacteria;p__Firmicutes_A;c__Clostridia;o__Lachnospirales;f__Lachnospiraceae;g__Lachnospira;__	0.212645	0.74705	0.253313	0.558522	0.839458	1.33755	0.401213	0.181044	1	1	FALSE	FALSE
d__Bacteria;p__Firmicutes_A;c__Clostridia;__;__;__;__	-0.11221	0.162301	0.20598	0.436905	-0.54476	0.37148	0.585916	0.71028	1	1	FALSE	FALSE
d__Bacteria;p__Firmicutes;c__Bacilli;o__Erysipelotrichales;f__Erysipelotrichaceae;g__Holdemania;s__Holdemania filiformis	0.293694	0.203828	0.219211	0.391752	1.33978	0.520299	0.180317	0.602855	1	1	FALSE	FALSE
d__Bacteria;p__Firmicutes_A;c__Clostridia;o__Tissierellales;f__Peptoniphilaceae;g__Peptoniphilus_A;s__Peptoniphilus_A senegalensis	2.33879	-0.50611	0.43776	0.833103	5.34262	-0.6075	9.16e-08	0.543522	1.41e-05	1	TRUE	FALSE
d__Bacteria;p__Actinobacteriota;c__Actinomycetia;o__Actinomycetales;f__Actinomycetaceae;g__Pauljensenia;s__Pauljensenia turicensis	0.973236	-1.0808	0.332065	0.501891	2.93086	-2.15346	0.00338	0.031283	0.398867	1	FALSE	FALSE
d__Bacteria;p__Firmicutes_A;c__Clostridia;o__Lachnospirales;f__Lachnospiraceae;g__CAG-510;s__CAG-510 sp002432425	2.20219	-0.76142	0.414564	0.620885	5.31205	-1.22634	1.08e-07	0.220071	1.66e-05	1	TRUE	FALSE
d__Bacteria;p__Actinobacteriota;c__Coriobacteriia;o__Coriobacteriales;f__Atopobiaceae;g__Fannyhessea;s__Fannyhessea vaginae	0.56788	0.493492	0.348664	0.7485	1.62873	0.659308	0.10337	0.509698	1	1	FALSE	FALSE
d__Bacteria;p__Firmicutes_A;c__Clostridia;o__Tissierellales;f__Peptoniphilaceae;g__Peptoniphilus_A;s__Peptoniphilus_A lacrimalis	3.99739	-1.54601	0.35715	0.610652	11.1925	-2.53173	4.44e-29	0.01135	8.79e-27	1	TRUE	FALSE
d__Bacteria;p__Firmicutes;c__Bacilli;o__Erysipelotrichales;f__Erysipelatoclostridiaceae;g__Stoquefichus;s__Stoquefichus massiliensis	0.349703	-0.50559	0.31776	0.529268	1.10052	-0.95526	0.271103	0.339449	1	1	FALSE	FALSE
d__Bacteria;p__Verrucomicrobiota;c__Verrucomicrobiae;o__Verrucomicrobiales;f__Akkermansiaceae;g__Akkermansia;__	0.256086	-0.21018	0.371468	0.612213	0.68939	-0.34331	0.490578	0.731365	1	1	FALSE	FALSE
d__Bacteria;p__Firmicutes_A;c__Clostridia;o__Oscillospirales;f__Acutalibacteraceae;g__Ruminococcus_E;__	0.463559	0.619291	0.365815	0.720263	1.2672	0.859813	0.205086	0.389892	1	1	FALSE	FALSE
d__Bacteria;p__Firmicutes_A;c__Clostridia_A;o__Christensenellales;f__UBA1242;g__UMGS2069;s__UMGS2069 sp900554955	0.772023	-0.2616	0.301562	0.514082	2.56008	-0.50886	0.010465	0.61085	1	1	FALSE	FALSE
d__Bacteria;p__Firmicutes;c__Bacilli;o__Erysipelotrichales;f__Erysipelatoclostridiaceae;g__Erysipelatoclostridium;s__Erysipelatoclostridium sp000508865	1.06811	0.128837	0.339815	0.616031	3.14321	0.20914	0.001671	0.834339	0.208881	1	FALSE	FALSE
d__Bacteria;p__Firmicutes_A;c__Clostridia;o__Oscillospirales;f__Oscillospiraceae;g__CAG-83;s__CAG-83 sp900545495	1.57292	0.75343	0.320934	0.528812	4.90106	1.42476	9.53e-07	0.154227	0.00014	1	TRUE	FALSE
d__Bacteria;p__Firmicutes_C;c__Negativicutes;o__Acidaminococcales;f__Acidaminococcaceae;g__Phascolarctobacterium_A;s__Phascolarctobacterium_A sp900544885	-0.18663	0.009559	0.306359	0	-0.6092	0.018073	0.542392	0	1	0	FALSE	TRUE
d__Bacteria;p__Bacteroidota;c__Bacteroidia;o__Bacteroidales;f__Marinifilaceae;g__Butyricimonas;s__Butyricimonas sp900761485	-0.3148	-0.11991	0.212374	0	-1.48228	-0.35181	0.138265	0	1	0	FALSE	TRUE
d__Bacteria;p__Firmicutes_A;c__Clostridia;o__Lachnospirales;f__Lachnospiraceae;g__Eubacterium_G;s__Eubacterium_G sp000432355	-0.17537	0.42158	0.190684	0.414126	-0.9197	1.018	0.357729	0.308679	1	1	FALSE	FALSE
d__Bacteria;p__Firmicutes_A;c__Clostridia;o__Lachnospirales;f__Lachnospiraceae;g__Lachnospira;s__Lachnospira sp003451515	0.782282	0.415252	0.313354	0.609903	2.49648	0.68085	0.012543	0.495967	1	1	FALSE	FALSE
d__Bacteria;p__Firmicutes;c__Bacilli;o__Staphylococcales;f__Gemellaceae;g__Gemella;s__Gemella sp002871655	0.677205	-1.02492	0.366373	0.502117	1.8484	-2.0412	0.064544	0.041231	1	1	FALSE	FALSE
d__Bacteria;p__Firmicutes_A;c__Clostridia;o__Lachnospirales;f__Lachnospiraceae;g__Mediterraneibacter;s__Mediterraneibacter torques	2.39067	-0.22166	0.379226	0.700789	6.30409	-0.31631	2.9e-10	0.75177	4.87e-08	1	TRUE	FALSE
d__Bacteria;p__Campylobacterota;c__Campylobacteria;o__Campylobacterales;f__Campylobacteraceae;g__Campylobacter_B;s__Campylobacter_B sp009690845	2.10154	-0.65456	0.344863	0.708626	6.09385	-0.9237	1.1e-09	0.355641	1.83e-07	1	TRUE	FALSE
d__Bacteria;p__Firmicutes;c__Bacilli;o__Erysipelotrichales;f__Erysipelotrichaceae;g__Dielma;s__Dielma fastidiosa	0.953161	-0.41431	0.323374	0.45498	2.94755	-0.91061	0.003203	0.362501	0.381159	1	FALSE	FALSE
d__Bacteria;p__Desulfobacterota;c__Desulfovibrionia;o__Desulfovibrionales;f__Desulfovibrionaceae;g__Desulfovibrio;s__Desulfovibrio sp009929215	-0.32128	-0.05805	0.21191	0.386108	-1.51612	-0.15034	0.129489	0.880496	1	1	FALSE	FALSE
d__Bacteria;p__Bacteroidota;c__Bacteroidia;o__Bacteroidales;f__Marinifilaceae;g__Butyricimonas;s__Butyricimonas faecihominis	-0.1064	0.653292	0.249251	0.505441	-0.42688	1.29252	0.669468	0.196178	1	1	FALSE	FALSE
d__Bacteria;p__Firmicutes_A;c__Clostridia;o__Oscillospirales;f__Acutalibacteraceae;g__Ruminococcus_E;s__Ruminococcus_E sp003438075	-0.41808	0.572546	0.241972	0.600169	-1.72779	0.953974	0.084026	0.340097	1	1	FALSE	FALSE
d__Bacteria;p__Firmicutes_A;c__Clostridia;o__Tissierellales;f__Peptoniphilaceae;g__Murdochiella;s__Murdochiella vaginalis	-0.02491	-0.54601	0.297009	0	-0.08387	-1.3124	0.933164	0	1	0	FALSE	TRUE
d__Bacteria;p__Firmicutes_A;c__Clostridia;o__Clostridiales;f__Clostridiaceae;g__Clostridium;s__Clostridium sp000498355	-0.28071	-0.03704	0.2462	0.417729	-1.14017	-0.08868	0.254214	0.92934	1	1	FALSE	FALSE
d__Bacteria;p__Actinobacteriota;c__Coriobacteriia;o__Coriobacteriales;f__Atopobiaceae;g__Atopobium;s__Atopobium deltae	0.485937	-1.23959	0.280329	0	1.73345	-3.81658	0.083015	0	1	0	FALSE	TRUE
d__Bacteria;p__Firmicutes;c__Bacilli;o__Lactobacillales;f__Lactobacillaceae;g__Lactobacillus;s__Lactobacillus ultunensis	1.17302	-0.31833	0.351717	0.60955	3.33512	-0.52225	0.000853	0.6015	0.109135	1	FALSE	FALSE
d__Bacteria;p__Firmicutes;c__Bacilli;o__Lactobacillales;f__Lactobacillaceae;g__Lactobacillus;s__Lactobacillus hominis	3.81337	-0.37325	0.285221	0.514823	13.3699	-0.725	9.07e-41	0.468454	1.84e-38	1	TRUE	FALSE
d__Bacteria;p__Firmicutes_A;c__Clostridia;o__Oscillospirales;f__Oscillospiraceae;g__Flavonifractor;__	3.56425	-0.0115	0.342314	0.523084	10.4122	-0.02199	2.18e-25	0.982452	4.25e-23	1	TRUE	FALSE
d__Bacteria;p__Actinobacteriota;c__Coriobacteriia;o__Coriobacteriales;__;__;__	0.478362	-0.8006	0.284677	0.410479	1.68037	-1.95041	0.092886	0.051128	1	1	FALSE	FALSE
d__Bacteria;p__Bacteroidota;c__Bacteroidia;o__Bacteroidales;f__Rikenellaceae;g__Alistipes_A;s__Alistipes_A sp900539755	-0.00219	0.481063	0.236597	0.465924	-0.00925	1.03249	0.992622	0.301841	1	1	FALSE	FALSE
d__Bacteria;p__Firmicutes_A;c__Clostridia;o__Lachnospirales;f__Lachnospiraceae;g__CAG-81;s__CAG-81 sp009917545	0.175633	0.298107	0.261216	0.568202	0.672368	0.52465	0.50135	0.599827	1	1	FALSE	FALSE
d__Bacteria;p__Firmicutes_A;c__Clostridia;o__Tissierellales;f__Peptoniphilaceae;g__Anaerococcus;s__Anaerococcus prevotii_A	-0.26555	0.357762	0.225237	0.51776	-1.17898	0.690979	0.238408	0.489579	1	1	FALSE	FALSE
d__Bacteria;p__Firmicutes_A;c__Clostridia;o__Lachnospirales;f__Lachnospiraceae;g__CAG-317;s__CAG-317 sp011960265	0.1749	0.274338	0.290385	0.468631	0.602303	0.585403	0.546972	0.558277	1	1	FALSE	FALSE
d__Bacteria;p__Firmicutes;c__Bacilli;o__Staphylococcales;f__Staphylococcaceae;g__Staphylococcus;s__Staphylococcus sp003718735	-0.56892	0.733296	0.163451	0.445255	-3.48067	1.64691	0.0005	0.099576	0.06602	1	FALSE	FALSE
d__Bacteria;p__Firmicutes_A;c__Clostridia;o__Lachnospirales;f__Lachnospiraceae;g__UBA7182;s__UBA7182 sp003481535	-0.10803	0.096824	0.233229	0.431519	-0.46318	0.22438	0.643232	0.822461	1	1	FALSE	FALSE
d__Bacteria;p__Firmicutes_A;c__Clostridia;o__Oscillospirales;f__Oscillospiraceae;g__Lawsonibacter;s__Lawsonibacter sp009911645	0.286012	-0.38472	0.266599	0.462625	1.07282	-0.8316	0.283354	0.405636	1	1	FALSE	FALSE
d__Bacteria;p__Firmicutes_A;c__Clostridia;o__Oscillospirales;f__Ruminococcaceae;g__Gemmiger;s__Gemmiger variabilis_B	0.523171	-0.01832	0.313944	0.547882	1.66644	-0.03343	0.095625	0.973332	1	1	FALSE	FALSE
d__Bacteria;p__Campylobacterota;c__Campylobacteria;o__Campylobacterales;f__Campylobacteraceae;g__Campylobacter_B;s__Campylobacter_B hominis	3.42141	-0.34644	0.432007	0.778192	7.9198	-0.44519	2.38e-15	0.656185	4.31e-13	1	TRUE	FALSE
d__Bacteria;p__Firmicutes_A;c__Clostridia;o__Oscillospirales;f__Ruminococcaceae;g__Anaerotruncus;s__Anaerotruncus colihominis	-0.34628	0.214763	0.218925	0.375479	-1.58173	0.57197	0.11371	0.567343	1	1	FALSE	FALSE
d__Bacteria;p__Firmicutes_A;c__Clostridia;o__Lachnospirales;f__Lachnospiraceae;g__Lacrimispora;__	0.679736	-0.75332	0.346293	0.530002	1.96289	-1.42135	0.049659	0.155216	1	1	FALSE	FALSE
d__Bacteria;p__Firmicutes_A;c__Clostridia;o__Oscillospirales;f__Acutalibacteraceae;g__Eubacterium_R;s__Eubacterium_R sp900540235	-0.19059	0.070453	0.241547	0.453428	-0.78904	0.155378	0.430086	0.876523	1	1	FALSE	FALSE
d__Bacteria;p__Firmicutes_A;c__Clostridia;o__Oscillospirales;f__Oscillospiraceae;g__An92;s__An92 sp002159175	0.024546	-0.35533	0.22838	0.359869	0.107478	-0.98739	0.91441	0.323449	1	1	FALSE	FALSE
d__Bacteria;p__Firmicutes_C;c__Negativicutes;o__Veillonellales;f__Veillonellaceae;g__Veillonella;__	-0.18167	0.170267	0.290765	0.50866	-0.62481	0.334737	0.532098	0.737823	1	1	FALSE	FALSE
d__Bacteria;p__Firmicutes;c__Bacilli;o__Lactobacillales;f__Lactobacillaceae;g__Lactobacillus;__	-0.19201	0.214617	0.270745	0.518562	-0.70918	0.413869	0.478216	0.67897	1	1	FALSE	FALSE
d__Bacteria;p__Firmicutes_A;c__Clostridia;o__Oscillospirales;f__Ruminococcaceae;g__Phocea;s__Phocea massiliensis	-0.45226	-0.23443	0.178157	0	-2.53854	-0.87086	0.011132	0	1	0	FALSE	TRUE
d__Bacteria;p__Firmicutes_A;c__Clostridia;o__Oscillospirales;f__Ruminococcaceae;g__Ruminiclostridium_E;__	-0.15741	0.33749	0.239172	0.56224	-0.65813	0.60026	0.510455	0.548333	1	1	FALSE	FALSE
d__Bacteria;p__Firmicutes_A;c__Clostridia;o__Oscillospirales;f__Oscillospiraceae;g__Lawsonibacter;s__Lawsonibacter sp900066825	1.18657	-0.28974	0.349934	0.596314	3.39084	-0.48589	0.000697	0.627048	0.090581	1	FALSE	FALSE
d__Archaea;p__Methanobacteriota;c__Methanobacteria;o__Methanobacteriales;f__Methanobacteriaceae;g__Methanobrevibacter_A;s__Methanobrevibacter_A smithii	-0.37856	0.327858	0.180177	0.344474	-2.10106	0.951764	0.035635	0.341217	1	1	FALSE	FALSE
d__Bacteria;p__Firmicutes_A;c__Clostridia;o__Tissierellales;f__Peptoniphilaceae;g__Anaerococcus;s__Anaerococcus lactolyticus	0.100232	-0.75989	0.312474	0	0.32077	-1.79642	0.748385	0	1	0	FALSE	TRUE
d__Bacteria;p__Firmicutes;c__Bacilli;o__Erysipelotrichales;f__Erysipelotrichaceae;g__Bulleidia;s__Bulleidia sp902761625	0.401081	-0.7263	0.314159	0	1.27668	-1.44899	0.201714	0	1	0	FALSE	TRUE
d__Bacteria;p__Firmicutes_A;c__Clostridia;o__Tissierellales;f__Peptoniphilaceae;g__Peptoniphilus_E;s__Peptoniphilus_E catoniae	-0.06513	-0.48564	0.221608	0	-0.2939	-1.47795	0.768838	0	1	0	FALSE	TRUE
d__Bacteria;p__Firmicutes;c__Bacilli;o__Lactobacillales;f__Streptococcaceae;g__Streptococcus;s__Streptococcus uberis_A	-0.24014	0.465153	0.293499	0.489267	-0.8182	0.950715	0.413244	0.341749	1	1	FALSE	FALSE
d__Bacteria;p__Firmicutes_C;c__Negativicutes;o__Veillonellales;f__Dialisteraceae;g__Dialister;s__Dialister invisus	2.02474	-0.2275	0.495934	0.885239	4.08268	-0.25699	4.45e-05	0.797184	0.006188	1	TRUE	FALSE
d__Bacteria;p__Firmicutes_A;c__Clostridia;o__Tissierellales;f__Peptoniphilaceae;g__Ezakiella;s__Ezakiella peruensis	-0.27764	-0.40522	0.249307	0	-1.11365	-1.28825	0.265427	0	1	0	FALSE	TRUE
d__Bacteria;p__Firmicutes;c__Bacilli;o__Erysipelotrichales;f__Erysipelatoclostridiaceae;g__Catenibacterium;s__Catenibacterium sp000437715	0.041251	0.012965	0.30654	0.577766	0.134568	0.02244	0.892953	0.982097	1	1	FALSE	FALSE
d__Bacteria;p__Firmicutes;c__Bacilli;o__Erysipelotrichales;f__Erysipelotrichaceae;g__Holdemanella;s__Holdemanella sp003436425	-0.32302	0.065194	0.222278	0.400519	-1.45321	0.162775	0.146167	0.870696	1	1	FALSE	FALSE
d__Bacteria;p__Firmicutes_A;c__Clostridia;o__Tissierellales;f__Peptoniphilaceae;g__KA00134;s__KA00134 sp001574395	0.068115	-0.59757	0.267887	0.360963	0.254266	-1.6555	0.79929	0.097824	1	1	FALSE	FALSE
d__Bacteria;p__Firmicutes_A;c__Clostridia;o__Clostridiales;f__Clostridiaceae;g__Clostridium;s__Clostridium isatidis	-0.38798	0.049383	0.175334	0	-2.21277	0.114318	0.026913	0	1	0	FALSE	TRUE
d__Bacteria;p__Actinobacteriota;c__Actinomycetia;o__Actinomycetales;f__Actinomycetaceae;g__Arcanobacterium;s__Arcanobacterium sp012563545	-0.11035	-0.38266	0.24469	0.352541	-0.45097	-1.08544	0.652013	0.277727	1	1	FALSE	FALSE
d__Bacteria;p__Firmicutes;c__Bacilli;o__Mycoplasmatales;f__Mycoplasmoidaceae;g__Ureaplasma;__	-0.28168	-0.43598	0.246469	0	-1.14285	-1.24709	0.2531	0	1	0	FALSE	TRUE
d__Bacteria;p__Actinobacteriota;c__Coriobacteriia;o__Coriobacteriales;f__Eggerthellaceae;g__Adlercreutzia;s__Adlercreutzia equolifaciens	-0.11893	0.225456	0.21049	0.415981	-0.56503	0.541986	0.572054	0.587828	1	1	FALSE	FALSE
d__Bacteria;p__Bacteroidota;c__Bacteroidia;o__Bacteroidales;f__Rikenellaceae;g__Alistipes;s__Alistipes communis	-0.50088	0.521658	0.185737	0.394651	-2.6967	1.32182	0.007003	0.186228	0.805338	1	FALSE	FALSE
d__Bacteria;p__Actinobacteriota;c__Actinomycetia;o__Actinomycetales;f__Bifidobacteriaceae;g__Bifidobacterium;s__Bifidobacterium sp003585845	1.31343	0.62569	0.417928	0.81548	3.14271	0.767265	0.001674	0.442924	0.208881	1	FALSE	FALSE
d__Bacteria;p__Firmicutes_A;c__Clostridia;o__Tissierellales;f__Peptoniphilaceae;g__Anaerococcus;s__Anaerococcus sp900232825	0.081621	-0.92584	0.267315	0	0.305336	-2.9416	0.76011	0	1	0	FALSE	TRUE
d__Bacteria;p__Desulfobacterota;c__Desulfovibrionia;o__Desulfovibrionales;f__Desulfovibrionaceae;g__Desulfovibrio;__	-0.54837	1.07765	0.21734	0	-2.5231	1.7992	0.011633	0	1	0	FALSE	TRUE
d__Bacteria;p__Firmicutes_A;c__Clostridia;o__Peptostreptococcales;f__Anaerovoracaceae;g__UBA1191;s__UBA1191 sp900549125	-0.2231	-0.48538	0.170761	0	-1.30651	-1.79843	0.191378	0	1	0	FALSE	TRUE
d__Bacteria;p__Proteobacteria;c__Gammaproteobacteria;o__Burkholderiales;f__Burkholderiaceae;g__Duodenibacillus;s__Duodenibacillus massiliensis	-0.33733	0.167786	0.267298	0	-1.26199	0.337412	0.206954	0	1	0	FALSE	TRUE
d__Bacteria;p__Firmicutes_A;c__Clostridia;o__Peptostreptococcales;f__Peptostreptococcaceae;__;__	0.103257	0.243819	0.254992	0.49409	0.404944	0.49347	0.685519	0.62168	1	1	FALSE	FALSE
d__Bacteria;p__Firmicutes_A;c__Clostridia;o__Oscillospirales;f__Oscillospiraceae;g__Lawsonibacter;s__Lawsonibacter asaccharolyticus	0.133624	0.555815	0.250596	0.486331	0.533225	1.14287	0.593878	0.253091	1	1	FALSE	FALSE
d__Bacteria;p__Firmicutes_A;c__Clostridia;o__Lachnospirales;f__Lachnospiraceae;g__Anaerostipes;s__Anaerostipes sp000508985	-0.22568	-0.47804	0.268506	0	-0.84051	-1.23324	0.400623	0	1	0	FALSE	TRUE
d__Bacteria;p__Actinobacteriota;c__Coriobacteriia;o__Coriobacteriales;f__Eggerthellaceae;g__CAG-1427;s__CAG-1427 sp000435675	-0.39524	-0.01232	0.187232	0.349214	-2.11098	-0.03528	0.034774	0.971856	1	1	FALSE	FALSE
d__Bacteria;p__Firmicutes_A;c__Clostridia;o__Oscillospirales;f__Oscillospiraceae;g__Dysosmobacter;s__Dysosmobacter welbionis	2.80589	-0.1929	0.291831	0.509703	9.61476	-0.37846	6.93e-22	0.705087	1.33e-19	1	TRUE	FALSE
d__Bacteria;p__Firmicutes_A;c__Clostridia;o__Lachnospirales;f__Lachnospiraceae;g__Bariatricus;s__Bariatricus massiliensis	1.28979	0.274593	0.350508	0.564704	3.67977	0.48626	0.000233	0.626783	0.031281	1	TRUE	FALSE
d__Bacteria;p__Firmicutes_A;c__Clostridia;o__Lachnospirales;f__Lachnospiraceae;g__Agathobacter;__	0.263272	1.74109	0.304553	0.651773	0.864457	2.67132	0.387337	0.007555	1	1	FALSE	FALSE
d__Bacteria;p__Firmicutes_A;c__Clostridia;o__Oscillospirales;f__Oscillospiraceae;g__Lawsonibacter;s__Lawsonibacter sp002161175	0.090935	0.397125	0.218611	0.375935	0.415966	1.05637	0.677435	0.290801	1	1	FALSE	FALSE

## Sheet: s17_AUB_NoAUB
lfc.taxon	lfc..Intercept.	lfc.Confirmed_AUB	se..Intercept.	se.Confirmed_AUB	W..Intercept.	W.Confirmed_AUB	p_val..Intercept.	p_val.Confirmed_AUB	q_val..Intercept.	q_val.Confirmed_AUB	diff_abn..Intercept.	diff_abn.Confirmed_AUB
d__Bacteria;p__Firmicutes_A;c__Clostridia;o__Oscillospirales;f__Acutalibacteraceae;__;__	3.85968	-0.37907	0.341935	0.596403	11.2877	-0.6356	1.51e-29	0.525038	2.97e-27	1	TRUE	FALSE
d__Bacteria;p__Firmicutes_C;c__Negativicutes;o__Veillonellales;f__Veillonellaceae;g__Veillonella;s__Veillonella montpellierensis	3.47523	-0.44661	0.514443	0.906586	6.75531	-0.49263	1.43e-11	0.622275	2.51e-09	1	TRUE	FALSE
d__Bacteria;p__Firmicutes;c__Bacilli;o__Bacillales_B;f__DSM-18226;g__Cytobacillus;s__Cytobacillus sp009849585	5.09668	0.745123	0.454038	0.71452	11.2252	1.04283	3.07e-29	0.297027	6.01e-27	1	TRUE	FALSE
d__Bacteria;p__Proteobacteria;c__Gammaproteobacteria;o__Enterobacterales;f__Enterobacteriaceae;g__Cronobacter;__	2.6496	-0.30682	0.311107	0.491504	8.51667	-0.62424	1.64e-17	0.532469	3.05e-15	1	TRUE	FALSE
d__Bacteria;p__Firmicutes_A;c__Clostridia;o__Lachnospirales;f__Lachnospiraceae;__;__	5.89415	-0.25211	0.236888	0.325383	24.8816	-0.77482	1.18e-136	0.438443	2.47e-134	1	TRUE	FALSE
d__Bacteria;p__Firmicutes_A;c__Clostridia;o__Oscillospirales;f__Oscillospiraceae;g__Lawsonibacter;__	0.191217	0.620621	0.288101	0.532719	0.663717	1.16501	0.506871	0.244016	1	1	FALSE	FALSE
d__Bacteria;p__Proteobacteria;c__Gammaproteobacteria;o__Burkholderiales;f__Burkholderiaceae;g__Sutterella;s__Sutterella seckii_A	0.32963	0.555584	0.368706	0.657361	0.894017	0.845173	0.371313	0.398014	1	1	FALSE	FALSE
d__Bacteria;p__Proteobacteria;c__Gammaproteobacteria;o__Enterobacterales;f__Enterobacteriaceae;g__Cronobacter;s__Cronobacter dublinensis	1.6835	0.061058	0.271373	0.456259	6.20363	0.133824	5.52e-10	0.893542	9.27e-08	1	TRUE	FALSE
d__Bacteria;p__Firmicutes_A;c__Clostridia;o__Lachnospirales;f__Lachnospiraceae;g__Faecalimonas;s__Faecalimonas sp900551895	1.45644	-1.56921	0.403359	0.484498	3.61076	-3.23883	0.000305	0.0012	0.041215	0.249647	TRUE	FALSE
d__Bacteria;p__Bacteroidota;c__Bacteroidia;o__Bacteroidales;f__Muribaculaceae;g__Paramuribaculum;s__Paramuribaculum sp900551515	1.73565	-0.5777	0.412474	0.665296	4.20791	-0.86834	2.58e-05	0.385209	0.00366	1	TRUE	FALSE
d__Bacteria;p__Firmicutes_A;c__Clostridia;o__Lachnospirales;f__Anaerotignaceae;g__Anaerotignum;s__Anaerotignum sp004557645	0.822737	0.200629	0.367252	0.549809	2.24025	0.364906	0.025075	0.715182	1	1	FALSE	FALSE
d__Bacteria;p__Firmicutes;c__Bacilli;o__Lactobacillales;f__Streptococcaceae;g__Streptococcus;__	2.56804	0.052853	0.399067	0.831019	6.4351	0.063601	1.23e-10	0.949288	2.12e-08	1	TRUE	FALSE
d__Bacteria;p__Bacteroidota;c__Bacteroidia;o__Bacteroidales;f__UBA11471;g__UBA11471;s__UBA11471 sp900547555	0.996269	0.450194	0.356152	0.598157	2.79731	0.752634	0.005153	0.45167	0.57713	1	FALSE	FALSE
d__Bacteria;p__Bacteroidota;c__Bacteroidia;o__Bacteroidales;f__Bacteroidaceae;g__Prevotella;s__Prevotella timonensis	3.61902	-1.88658	0.409035	0.658199	8.8477	-2.86627	8.93e-19	0.004153	1.7e-16	0.838988	TRUE	FALSE
d__Bacteria;p__Firmicutes_A;c__Clostridia;o__Oscillospirales;f__Ruminococcaceae;g__Gemmiger;s__Gemmiger sp900540595	2.16467	1.77205	0.412414	0.593203	5.24879	2.98727	1.53e-07	0.002815	2.37e-05	0.577042	TRUE	FALSE
d__Bacteria;p__Actinobacteriota;c__Actinomycetia;o__Actinomycetales;f__Actinomycetaceae;g__Mobiluncus;s__Mobiluncus mulieris	2.24902	-0.7735	0.420212	0.578181	5.35211	-1.33782	8.69e-08	0.180956	1.36e-05	1	TRUE	FALSE
d__Bacteria;p__Bacteroidota;c__Bacteroidia;o__Bacteroidales;f__Bacteroidaceae;g__Bacteroides;s__Bacteroides sp902362375	5.63995	0.116987	0.363324	0.49811	15.5232	0.234861	2.42e-54	0.814317	4.96e-52	1	TRUE	FALSE
d__Bacteria;p__Actinobacteriota;c__Actinomycetia;o__Actinomycetales;f__Actinomycetaceae;g__Winkia;s__Winkia neuii	-0.39866	0.361971	0.185157	0.38498	-2.15308	0.940234	0.031312	0.347098	1	1	FALSE	FALSE
d__Bacteria;p__Firmicutes_A;c__Clostridia;o__TANB77;f__CAG-508;g__CAG-269;s__CAG-269 sp000431335	0.290487	0.018548	0.309575	0.486191	0.938341	0.038149	0.348069	0.969569	1	1	FALSE	FALSE
d__Bacteria;p__Bacteroidota;c__Bacteroidia;o__Bacteroidales;f__Bacteroidaceae;g__Bacteroides;s__Bacteroides sp900556215	2.81593	1.15475	0.423057	0.705649	6.65614	1.63644	2.81e-11	0.101747	4.92e-09	1	TRUE	FALSE
d__Bacteria;p__Firmicutes_A;c__Clostridia;o__Oscillospirales;f__Ruminococcaceae;g__Ruminococcus;s__Ruminococcus sp900315755	0.967657	0.652315	0.347435	0.596051	2.78515	1.09439	0.00535	0.273782	0.593882	1	FALSE	FALSE
d__Bacteria;p__Firmicutes_A;c__Clostridia;o__Oscillospirales;f__Oscillospiraceae;g__CAG-170;s__CAG-170 sp000436735	-0.07364	0.479464	0.241794	0.460628	-0.30455	1.04089	0.76071	0.297926	1	1	FALSE	FALSE
d__Bacteria;p__Firmicutes;c__Bacilli;o__RF39;f__UBA660;g__CAG-776;s__CAG-776 sp900758895	3.73113	0.505242	0.321851	0.408941	11.5927	1.23549	4.49e-31	0.216649	9.02e-29	1	TRUE	FALSE
d__Bacteria;p__Firmicutes;c__Bacilli;o__Lactobacillales;f__Lactobacillaceae;g__Companilactobacillus;s__Companilactobacillus sp005404815	5.20111	0.126343	0.501858	0.766491	10.3637	0.164833	3.63e-25	0.869075	7.03e-23	1	TRUE	FALSE
d__Bacteria;p__Firmicutes_A;c__Clostridia_A;o__Christensenellales;f__CAG-74;g__SFFH01;s__SFFH01 sp900542395	0.557729	0.911967	0.299894	0.529797	1.85975	1.72135	0.062921	0.085187	1	1	FALSE	FALSE
d__Bacteria;p__Firmicutes_A;c__Clostridia;o__Oscillospirales;f__Oscillospiraceae;__;__	1.49156	1.12751	0.355082	0.59572	4.20061	1.89269	2.66e-05	0.058399	0.003753	1	TRUE	FALSE
d__Bacteria;p__Firmicutes_C;c__Negativicutes;o__Veillonellales;f__Megasphaeraceae;g__Megasphaera;s__Megasphaera massiliensis	-0.4197	1.22829	0.255236	0.651217	-1.64436	1.88615	0.100102	0.059275	1	1	FALSE	FALSE
d__Bacteria;p__Firmicutes_A;c__Clostridia;o__Tissierellales;f__Peptoniphilaceae;g__Peptoniphilus_A;__	5.15915	-0.93148	0.356271	0.656043	14.481	-1.41984	1.6e-47	0.155653	3.26e-45	1	TRUE	FALSE
d__Bacteria;p__Bacteroidota;c__Bacteroidia;o__Bacteroidales;f__Bacteroidaceae;g__Prevotella;__	2.23688	-0.5748	0.414653	0.620039	5.39457	-0.92704	6.87e-08	0.353906	1.09e-05	1	TRUE	FALSE
d__Bacteria;p__Firmicutes_A;c__Clostridia;o__Lachnospirales;f__Lachnospiraceae;g__Blautia_A;s__Blautia_A sp900541985	3.6926	-0.30532	0.428363	0.684338	8.62026	-0.44615	6.68e-18	0.655486	1.25e-15	1	TRUE	FALSE
d__Bacteria;p__Actinobacteriota;c__Coriobacteriia;o__Coriobacteriales;f__Atopobiaceae;g__UBA1367;s__UBA1367 sp902779675	0.674422	-1.03409	0.281519	0.385027	2.39565	-2.68576	0.016591	0.007237	1	1	FALSE	FALSE
d__Bacteria;p__Bacteroidota;c__Bacteroidia;o__Bacteroidales;f__Bacteroidaceae;__;__	-0.30344	0.341574	0.21879	0.428735	-1.38688	0.7967	0.165478	0.425625	1	1	FALSE	FALSE
d__Bacteria;p__Bacteroidota;c__Bacteroidia;o__Bacteroidales;f__Bacteroidaceae;g__Phocaeicola;s__Phocaeicola sp000436795	6.89951	0.212915	0.33578	0.473259	20.5477	0.449892	8.07e-94	0.652789	1.69e-91	1	TRUE	FALSE
d__Bacteria;p__Firmicutes_A;c__Clostridia;o__Oscillospirales;__;__;__	-0.06569	-0.09034	0.26838	0.4136	-0.24476	-0.21842	0.806639	0.827104	1	1	FALSE	FALSE
d__Bacteria;p__Firmicutes_A;c__Clostridia;o__Peptostreptococcales;f__Anaerovoracaceae;g__UBA1191;s__UBA1191 sp900543485	1.66315	0.930762	0.32943	0.464843	5.04858	2.00231	4.45e-07	0.045251	6.68e-05	1	TRUE	FALSE
d__Bacteria;p__Firmicutes_A;c__Clostridia;o__Lachnospirales;f__Lachnospiraceae;g__Parasporobacterium;s__Parasporobacterium paucivorans	-0.39336	0.655459	0.21842	0.407	-1.80095	1.61047	0.07171	0.107296	1	1	FALSE	FALSE
d__Bacteria;p__Firmicutes_A;c__Clostridia_A;o__Christensenellales;f__CAG-74;g__HGM11604;s__HGM11604 sp900769875	0.545782	0.314505	0.304863	0.545804	1.79025	0.576222	0.073413	0.564465	1	1	FALSE	FALSE
d__Bacteria;p__Bacteroidota;c__Bacteroidia;o__Bacteroidales;__;__;__	2.99781	-0.80458	0.355931	0.5093	8.42244	-1.57977	3.69e-17	0.11416	6.78e-15	1	TRUE	FALSE
d__Bacteria;p__Firmicutes_C;c__Negativicutes;o__Veillonellales;f__Dialisteraceae;g__Dialister;s__Dialister sp900314595	4.4271	-1.17751	0.406276	0.589742	10.8968	-1.99666	1.19e-27	0.045862	2.33e-25	1	TRUE	FALSE
d__Bacteria;p__Firmicutes_A;c__Clostridia;o__Lachnospirales;f__Lachnospiraceae;g__Blautia_A;s__Blautia_A wexlerae_B	2.90471	0.63939	0.334772	0.492848	8.67667	1.29734	4.08e-18	0.194515	7.7e-16	1	TRUE	FALSE
d__Bacteria;p__Actinobacteriota;c__Actinomycetia;o__Actinomycetales;f__Actinomycetaceae;g__Actinotignum;s__Actinotignum sanguinis	-0.29669	-0.39204	0.237507	0	-1.2492	-1.34154	0.211591	0	1	0	FALSE	TRUE
d__Bacteria;p__Actinobacteriota;c__Actinomycetia;o__Mycobacteriales;f__Mycobacteriaceae;g__Corynebacterium;s__Corynebacterium spheniscorum	-0.07349	-0.21569	0.237461	0.415691	-0.3095	-0.51887	0.756941	0.60385	1	1	FALSE	FALSE
d__Bacteria;p__Bacteroidota;c__Bacteroidia;o__Bacteroidales;f__Bacteroidaceae;g__Prevotella;s__Prevotella disiens	2.66519	-1.81486	0.475513	0.661468	5.60486	-2.74368	2.08e-08	0.006075	3.33e-06	1	TRUE	FALSE
d__Bacteria;p__Actinobacteriota;c__Actinomycetia;o__Mycobacteriales;f__Mycobacteriaceae;g__Lawsonella;s__Lawsonella clevelandensis	1.41023	-0.525	0.32591	0.488311	4.32707	-1.07514	1.51e-05	0.282311	0.002191	1	TRUE	FALSE
d__Bacteria;p__Firmicutes_A;c__Clostridia;o__Oscillospirales;f__Acutalibacteraceae;g__Acutalibacter;s__Acutalibacter sp900755895	1.03979	-0.52871	0.325661	0.481728	3.19286	-1.09752	0.001409	0.272414	0.174682	1	FALSE	FALSE
d__Bacteria;p__Firmicutes_A;c__Clostridia;o__Lachnospirales;f__Lachnospiraceae;g__UBA9502;s__UBA9502 sp003478505	2.54421	0.647627	0.414336	0.598045	6.14046	1.08291	8.23e-10	0.278849	1.37e-07	1	TRUE	FALSE
d__Bacteria;p__Firmicutes_A;c__Clostridia;o__Oscillospirales;f__Butyricicoccaceae;g__Butyricicoccus;s__Butyricicoccus sp900547195	1.3033	0.142589	0.347449	0.511638	3.75106	0.278692	0.000176	0.780481	0.023948	1	TRUE	FALSE
d__Bacteria;p__Proteobacteria;c__Gammaproteobacteria;o__Enterobacterales;f__Enterobacteriaceae;g__Buttiauxella;s__Buttiauxella agrestis_A	0.528864	-0.43257	0.418862	0.60048	1.26262	-0.72038	0.206725	0.471293	1	1	FALSE	FALSE
d__Bacteria;p__Bacteroidota;c__Bacteroidia;o__Bacteroidales;f__UBA932;g__CAG-831;s__CAG-831 sp900544175	5.06327	-0.1018	0.285224	0.42056	17.7519	-0.24206	1.67e-70	0.808735	3.45e-68	1	TRUE	FALSE
d__Bacteria;p__Bacteroidota;c__Bacteroidia;o__Bacteroidales;f__Rikenellaceae;g__Alistipes;s__Alistipes sp003979135	2.57312	0.480808	0.410376	0.628165	6.27015	0.765417	3.61e-10	0.444023	6.1e-08	1	TRUE	FALSE
d__Bacteria;p__Firmicutes_C;c__Negativicutes;o__Acidaminococcales;f__Acidaminococcaceae;g__Acidaminococcus;s__Acidaminococcus sp900314165	0.567764	1.23167	0.440517	0.754033	1.28886	1.63345	0.197447	0.102375	1	1	FALSE	FALSE
d__Bacteria;p__Campylobacterota;c__Campylobacteria;o__Campylobacterales;f__Arcobacteraceae;g__Arcobacter;s__Arcobacter sp004116465	2.01718	-0.11357	0.295706	0.509152	6.82158	-0.22307	9e-12	0.823484	1.59e-09	1	TRUE	FALSE
d__Bacteria;p__Firmicutes_A;c__Clostridia_A;o__Christensenellales;f__CAG-138;g__UMGS1241;s__UMGS1241 sp900550525	-0.01259	0.411739	0.30368	0.512411	-0.04147	0.803533	0.966923	0.421667	1	1	FALSE	FALSE
d__Bacteria;p__Firmicutes_A;c__Clostridia;o__Oscillospirales;f__Oscillospiraceae;g__CAG-83;s__CAG-83 sp900545585	2.13183	1.4237	0.419427	0.630391	5.08273	2.25844	3.72e-07	0.023918	5.66e-05	1	TRUE	FALSE
d__Bacteria;p__Firmicutes_A;c__Clostridia;o__Peptostreptococcales;f__Anaerovoracaceae;g__Alterileibacterium;s__Alterileibacterium massiliense	0.563654	-0.25379	0.31378	0.456779	1.79634	-0.5556	0.072441	0.578486	1	1	FALSE	FALSE
d__Bacteria;p__Firmicutes_A;c__Clostridia;o__Tissierellales;f__Peptoniphilaceae;g__Finegoldia;s__Finegoldia magna_F	4.99634	0.099608	0.290202	0.505208	17.2168	0.197162	1.99e-66	0.843701	4.09e-64	1	TRUE	FALSE
d__Bacteria;p__Firmicutes_A;c__Clostridia;o__Peptostreptococcales;f__Peptostreptococcaceae;g__Peptostreptococcus;s__Peptostreptococcus stomatis	2.34322	-0.67866	0.413058	0.687833	5.67286	-0.98667	1.4e-08	0.323806	2.26e-06	1	TRUE	FALSE
d__Bacteria;p__Firmicutes_A;c__Clostridia;o__Oscillospirales;f__Ruminococcaceae;g__Negativibacillus;s__Negativibacillus massiliensis	0.730936	0.450171	0.309135	0.509963	2.36445	0.882752	0.018057	0.37737	1	1	FALSE	FALSE
d__Bacteria;p__Proteobacteria;c__Gammaproteobacteria;o__Enterobacterales;f__Pasteurellaceae;g__Gallibacterium;s__Gallibacterium sp001678475	-0.13504	1.26663	0.271334	0.622697	-0.49768	2.03411	0.61871	0.04194	1	1	FALSE	FALSE
d__Bacteria;p__Bacteroidota;c__Bacteroidia;o__Bacteroidales;f__Bacteroidaceae;g__Prevotella;s__Prevotella corporis	3.028	-0.14538	0.572894	0.815878	5.28544	-0.17819	1.25e-07	0.858572	1.96e-05	1	TRUE	FALSE
d__Bacteria;p__Actinobacteriota;c__Actinomycetia;o__Actinomycetales;f__Bifidobacteriaceae;g__Bifidobacterium;__	0.669826	0.197369	0.344504	0.590633	1.94432	0.334166	0.051857	0.738254	1	1	FALSE	FALSE
d__Bacteria;p__Fusobacteriota;c__Fusobacteriia;o__Fusobacteriales;f__Fusobacteriaceae;g__Fusobacterium;s__Fusobacterium nucleatum_D	1.69303	-0.63441	0.435411	0.723155	3.88835	-0.87728	0.000101	0.380334	0.014029	1	TRUE	FALSE
d__Bacteria;p__Actinobacteriota;c__Coriobacteriia;o__Coriobacteriales;f__Atopobiaceae;g__UMGS1418;s__UMGS1418 sp900551595	1.75022	0.577929	0.368638	0.585138	4.7478	0.987681	2.06e-06	0.323309	0.000306	1	TRUE	FALSE
d__Bacteria;p__Fusobacteriota;c__Fusobacteriia;o__Fusobacteriales;f__Leptotrichiaceae;g__Streptobacillus;s__Streptobacillus sp009733925	0.201024	0.220994	0.375804	0.643545	0.534917	0.343401	0.592707	0.731296	1	1	FALSE	FALSE
d__Bacteria;p__Proteobacteria;c__Gammaproteobacteria;o__Enterobacterales;f__Aeromonadaceae;g__Zobellella_A;s__Zobellella_A maritima	2.89158	0.45151	0.407543	0.660116	7.09515	0.683987	1.29e-12	0.493983	2.3e-10	1	TRUE	FALSE
d__Bacteria;p__Actinobacteriota;c__Actinomycetia;o__Mycobacteriales;f__Micromonosporaceae;g__Actinoplanes;s__Actinoplanes ianthinogenes	0.226903	1.01758	0.370399	0.785287	0.612591	1.29581	0.540147	0.19504	1	1	FALSE	FALSE
d__Bacteria;p__Actinobacteriota;c__Coriobacteriia;o__Coriobacteriales;f__Eggerthellaceae;g__Senegalimassilia;s__Senegalimassilia anaerobia	-0.19037	-0.09752	0.223769	0.309252	-0.85074	-0.31533	0.394914	0.752512	1	1	FALSE	FALSE
d__Bacteria;p__Firmicutes_A;c__Clostridia;o__Tissierellales;f__Peptoniphilaceae;g__Anaerococcus;s__Anaerococcus senegalensis	4.39539	-1.07695	0.336679	0.629023	13.0551	-1.7121	5.94e-39	0.086879	1.21e-36	1	TRUE	FALSE
d__Bacteria;p__Actinobacteriota;c__Coriobacteriia;o__Coriobacteriales;f__Eggerthellaceae;__;__	-0.40383	0.182416	0.202705	0.321127	-1.99222	0.568048	0.046347	0.570002	1	1	FALSE	FALSE
d__Bacteria;p__Proteobacteria;c__Gammaproteobacteria;o__Burkholderiales;f__Burkholderiaceae;g__Parasutterella;s__Parasutterella sp900552195	2.69045	-0.19169	0.462723	0.703511	5.81439	-0.27248	6.09e-09	0.785256	9.86e-07	1	TRUE	FALSE
d__Bacteria;p__Firmicutes;c__Bacilli;o__Haloplasmatales_A;f__Turicibacteraceae;g__Turicibacter;s__Turicibacter sp001543345	-0.5471	0.28115	0.161754	0.331413	-3.3823	0.848339	0.000719	0.396249	0.093446	1	FALSE	FALSE
d__Bacteria;p__Proteobacteria;c__Gammaproteobacteria;__;__;__;__	1.94046	0.145058	0.445848	0.741428	4.35229	0.195646	1.35e-05	0.844887	0.001967	1	TRUE	FALSE
d__Bacteria;p__Firmicutes_A;c__Clostridia;o__Monoglobales_A;f__UBA1381;g__CAG-41;s__CAG-41 sp001941225	0.450644	0.613709	0.283201	0.480748	1.59125	1.27657	0.111553	0.201754	1	1	FALSE	FALSE
d__Bacteria;p__Bacteroidota;c__Bacteroidia;o__Bacteroidales;f__Bacteroidaceae;g__Prevotella;s__Prevotella sp900315075	0.120089	0.268688	0.312777	0.56834	0.383943	0.472759	0.701021	0.636385	1	1	FALSE	FALSE
d__Bacteria;p__Firmicutes_C;c__Negativicutes;o__Veillonellales;f__Dialisteraceae;g__Dialister;__	2.26688	-1.2829	0.431999	0.697547	5.24742	-1.83916	1.54e-07	0.065892	2.38e-05	1	TRUE	FALSE
d__Bacteria;p__Firmicutes_A;c__Clostridia;o__Tissierellales;f__Peptoniphilaceae;g__Peptoniphilus_C;s__Peptoniphilus_C pacaensis	3.34377	-1.02586	0.293664	0.537472	11.3864	-1.90867	4.89e-30	0.056304	9.73e-28	1	TRUE	FALSE
d__Bacteria;p__Firmicutes_A;c__Clostridia;o__Tissierellales;f__Peptoniphilaceae;g__Fenollaria;s__Fenollaria massiliensis	3.71557	-1.06327	0.457567	0.660664	8.12028	-1.6094	4.65e-16	0.107528	8.51e-14	1	TRUE	FALSE
d__Bacteria;p__Firmicutes_C;c__Negativicutes;o__Veillonellales;f__Dialisteraceae;g__Dialister;s__Dialister sp002439665	3.60512	-1.0279	0.393629	0.646446	9.15867	-1.59008	5.25e-20	0.111817	1e-17	1	TRUE	FALSE
d__Bacteria;p__Firmicutes_A;c__Clostridia;o__Oscillospirales;f__Ruminococcaceae;g__Fournierella;s__Fournierella sp004558145	3.15534	-0.62658	0.370989	0.527797	8.50522	-1.18717	1.81e-17	0.235162	3.35e-15	1	TRUE	FALSE
d__Bacteria;p__Firmicutes_A;__;__;__;__;__	-0.37711	0.222682	0.19933	0.359711	-1.89191	0.619058	0.058503	0.535878	1	1	FALSE	FALSE
d__Bacteria;p__Actinobacteriota;c__Actinomycetia;o__Actinomycetales;f__Bifidobacteriaceae;g__Bifidobacterium;s__Bifidobacterium kashiwanohense_A	1.16963	1.25201	0.363832	0.656437	3.21476	1.90728	0.001306	0.056484	0.163193	1	FALSE	FALSE
d__Bacteria;p__Firmicutes_A;c__Clostridia;o__Tissierellales;f__Peptoniphilaceae;g__Urinicoccus;s__Urinicoccus massiliensis	0.328083	-0.42044	0.3179	0.455971	1.03203	-0.92207	0.302057	0.356493	1	1	FALSE	FALSE
d__Bacteria;p__Firmicutes_A;c__Clostridia;o__Tissierellales;f__Peptoniphilaceae;g__Anaerococcus;s__Anaerococcus sp900258475	3.07095	-1.65274	0.299126	0.562805	10.2664	-2.93662	9.99e-25	0.003318	1.93e-22	0.676899	TRUE	FALSE
d__Bacteria;p__Firmicutes_A;c__Clostridia;o__Tissierellales;f__Peptoniphilaceae;g__Ezakiella;s__Ezakiella coagulans	3.18852	-1.30811	0.412506	0.614757	7.72963	-2.12784	1.08e-14	0.03335	1.95e-12	1	TRUE	FALSE
d__Bacteria;p__Firmicutes_C;c__Negativicutes;o__Veillonellales;f__Veillonellaceae;__;__	-0.25539	0.198132	0.274056	0.549575	-0.93187	0.360519	0.351402	0.718459	1	1	FALSE	FALSE
d__Bacteria;p__Firmicutes_A;c__Clostridia;o__Lachnospirales;f__Lachnospiraceae;g__Eisenbergiella;s__Eisenbergiella sp003478085	1.77587	-1.56732	0.419675	0.576362	4.23152	-2.71933	2.32e-05	0.006541	0.003319	1	TRUE	FALSE
d__Bacteria;p__Bacteroidota;c__Bacteroidia;o__Bacteroidales;f__Bacteroidaceae;g__Prevotella;s__Prevotella sp000479005	3.06897	-0.8614	0.37834	0.616442	8.11168	-1.39737	4.99e-16	0.162301	9.09e-14	1	TRUE	FALSE
d__Bacteria;p__Actinobacteriota;c__Coriobacteriia;o__Coriobacteriales;f__Eggerthellaceae;g__Eggerthella;s__Eggerthella sp014287365	2.57818	-0.80838	0.340849	0.528268	7.56399	-1.53024	3.91e-14	0.125958	7.04e-12	1	TRUE	FALSE
d__Bacteria;p__Firmicutes_A;c__Clostridia;o__Lachnospirales;f__Lachnospiraceae;g__Coprococcus_A;s__Coprococcus_A catus	1.1566	0.33556	0.338817	0.469	3.41363	0.71548	0.000641	0.474313	0.083977	1	FALSE	FALSE
d__Bacteria;p__Firmicutes_A;c__Clostridia;o__Peptostreptococcales;f__Peptostreptococcaceae;g__Romboutsia;s__Romboutsia dakarensis	0.355587	0.591202	0.271522	0.444033	1.30961	1.33144	0.190328	0.183046	1	1	FALSE	FALSE
d__Bacteria;p__Firmicutes_C;c__Negativicutes;o__Veillonellales;f__Negativicoccaceae;g__Negativicoccus;s__Negativicoccus massiliensis	1.17012	-0.39002	0.336063	0.58801	3.48185	-0.66329	0.000498	0.507146	0.066727	1	FALSE	FALSE
d__Bacteria;p__Proteobacteria;c__Alphaproteobacteria;o__Sphingomonadales;f__Sphingomonadaceae;g__Sphingomonas;s__Sphingomonas sp003946805	0.809383	-0.37603	0.407379	0.594917	1.98681	-0.63206	0.046944	0.527345	1	1	FALSE	FALSE
d__Bacteria;p__Firmicutes_A;c__Clostridia;o__Lachnospirales;f__Lachnospiraceae;g__Agathobacter;s__Agathobacter ruminis	2.2227	0.314677	0.3776	0.615054	5.8864	0.511625	3.95e-09	0.608913	6.47e-07	1	TRUE	FALSE
d__Bacteria;p__Firmicutes_A;c__Clostridia;o__Peptostreptococcales;f__Anaerovoracaceae;g__S5-A14a;s__S5-A14a sp000758905	2.53025	-1.42736	0.384402	0.563229	6.58231	-2.53425	4.63e-11	0.011269	8.06e-09	1	TRUE	FALSE
d__Bacteria;p__Firmicutes_A;c__Clostridia;o__Tissierellales;f__Peptoniphilaceae;g__Peptoniphilus_B;s__Peptoniphilus_B duerdenii	2.85566	-1.91816	0.436793	0.607038	6.53778	-3.15987	6.24e-11	0.001578	1.08e-08	0.326732	TRUE	FALSE
d__Bacteria;p__Firmicutes_A;c__Clostridia;o__Peptostreptococcales;f__Anaerovoracaceae;g__CAG-238;s__CAG-238 sp900542245	-0.16954	0.329414	0.192708	0.378471	-0.87978	0.870381	0.378977	0.384092	1	1	FALSE	FALSE
d__Bacteria;p__Firmicutes_A;c__Clostridia;o__Lachnospirales;f__Lachnospiraceae;g__UBA9502;s__UBA9502 sp003669055	2.19167	1.1367	0.366567	0.510234	5.97891	2.22779	2.25e-09	0.025894	3.73e-07	1	TRUE	FALSE
d__Bacteria;p__Actinobacteriota;c__Actinomycetia;o__Mycobacteriales;f__Mycobacteriaceae;g__Corynebacterium;__	0.568189	-0.31241	0.282421	0.483014	2.01185	-0.64679	0.044236	0.51777	1	1	FALSE	FALSE
d__Bacteria;p__Bacteroidota;c__Bacteroidia;o__Bacteroidales;f__Porphyromonadaceae;g__Porphyromonas;s__Porphyromonas uenonis	3.19024	-1.59585	0.369523	0.545684	8.63341	-2.92449	5.96e-18	0.00345	1.12e-15	0.700391	TRUE	FALSE
d__Bacteria;p__Firmicutes_A;c__Clostridia;o__Lachnospirales;f__Anaerotignaceae;g__An114;s__An114 sp002161055	0.493807	0.324716	0.328812	0.450457	1.50179	0.720859	0.133152	0.470996	1	1	FALSE	FALSE
d__Bacteria;p__Firmicutes_A;c__Clostridia;o__Lachnospirales;f__Lachnospiraceae;g__Anaerostipes;s__Anaerostipes sp900066705	1.11959	1.32631	0.337669	0.508618	3.31565	2.60768	0.000914	0.009116	0.117946	1	FALSE	FALSE
d__Bacteria;p__Firmicutes_A;c__Clostridia;o__Tissierellales;f__Peptoniphilaceae;g__Parvimonas;s__Parvimonas sp000223315	0.39789	-0.66018	0.363601	0	1.0943	-1.29278	0.273822	0	1	0	FALSE	TRUE
d__Bacteria;p__Actinobacteriota;c__Coriobacteriia;o__Coriobacteriales;f__Eggerthellaceae;g__Gordonibacter;s__Gordonibacter urolithinfaciens	-0.50313	-0.08516	0.193753	0	-2.59675	-0.32512	0.009411	0	1	0	FALSE	TRUE
d__Bacteria;p__Firmicutes_A;c__Clostridia;o__TANB77;f__CAG-508;g__CAG-269;s__CAG-269 sp900553985	1.52357	0.472317	0.322906	0.52033	4.71831	0.907725	2.38e-06	0.364024	0.000352	1	TRUE	FALSE
d__Bacteria;p__Bacteroidota;c__Bacteroidia;o__Bacteroidales;f__Bacteroidaceae;g__Bacteroides;__	5.98534	0.139161	0.320834	0.496311	18.6555	0.28039	1.14e-77	0.779178	2.37e-75	1	TRUE	FALSE
d__Bacteria;p__Verrucomicrobiota;c__Verrucomicrobiae;o__Verrucomicrobiales;f__Akkermansiaceae;g__Akkermansia;s__Akkermansia muciniphila_B	-0.27496	0.367901	0.278033	0.542116	-0.98894	0.67864	0.322694	0.497366	1	1	FALSE	FALSE
d__Bacteria;p__Bacteroidota;c__Bacteroidia;o__Bacteroidales;f__Bacteroidaceae;g__Paraprevotella;s__Paraprevotella clara	-0.08598	0.609969	0.299171	0.515439	-0.28739	1.1834	0.773816	0.236652	1	1	FALSE	FALSE
d__Bacteria;p__Firmicutes_A;c__Clostridia;o__Lachnospirales;f__Lachnospiraceae;g__Anaerosacchariphilus;s__Anaerosacchariphilus sp002160765	0.040843	0.11568	0.219085	0.367412	0.186425	0.314852	0.852111	0.752874	1	1	FALSE	FALSE
d__Bacteria;p__Bacteroidota;c__Bacteroidia;o__Bacteroidales;f__Muribaculaceae;__;__	0.279961	-0.3674	0.300567	0.413145	0.931444	-0.88929	0.351624	0.373849	1	1	FALSE	FALSE
d__Bacteria;p__Firmicutes_A;c__Clostridia;o__Oscillospirales;f__Ruminococcaceae;g__Bittarella;s__Bittarella massiliensis	-0.49685	-0.00644	0.157574	0.227179	-3.15315	-0.02836	0.001615	0.977376	0.195437	1	FALSE	FALSE
d__Bacteria;p__Firmicutes_A;c__Clostridia;o__Tissierellales;f__Peptoniphilaceae;g__Anaerococcus;s__Anaerococcus sp900541365	-0.37849	0.23186	0.179053	0.360385	-2.11383	0.643366	0.03453	0.519986	1	1	FALSE	FALSE
d__Bacteria;p__Firmicutes_A;c__Clostridia;o__Clostridiales;f__Clostridiaceae;g__Clostridium;s__Clostridium saudiense	-0.59225	0.697043	0.156708	0.383958	-3.77931	1.81542	0.000157	0.06946	0.021545	1	TRUE	FALSE
d__Bacteria;p__Actinobacteriota;c__Actinomycetia;o__Actinomycetales;f__Actinomycetaceae;g__Varibaculum;s__Varibaculum cambriense_B	2.41011	-1.20637	0.411911	0.597767	5.85105	-2.01812	4.88e-09	0.043579	7.96e-07	1	TRUE	FALSE
d__Bacteria;p__Firmicutes;c__Bacilli;o__Lactobacillales;f__Streptococcaceae;g__Streptococcus;s__Streptococcus gwangjuense	0.78606	0.330414	0.384049	0.696641	2.04677	0.474296	0.040681	0.635289	1	1	FALSE	FALSE
d__Bacteria;p__Firmicutes_C;c__Negativicutes;o__Veillonellales;__;__;__	0.300299	-0.09283	0.37249	0.557636	0.806192	-0.16647	0.420132	0.867789	1	1	FALSE	FALSE
d__Bacteria;p__Firmicutes_A;c__Clostridia;o__Oscillospirales;f__Ruminococcaceae;g__QAMM01;s__QAMM01 sp900552945	0.085083	0.587566	0.23203	0.357527	0.366688	1.64342	0.713852	0.100297	1	1	FALSE	FALSE
d__Bacteria;p__Firmicutes_A;c__Clostridia;o__Tissierellales;f__Peptoniphilaceae;g__Anaerococcus;__	0.004141	0.42727	0.279819	0.569263	0.014797	0.750567	0.988194	0.452914	1	1	FALSE	FALSE
d__Bacteria;p__Firmicutes_A;c__Clostridia;o__Oscillospirales;f__Acutalibacteraceae;g__HGM12789;s__HGM12789 sp900766585	0.234668	0.138337	0.240826	0.406537	0.974429	0.340283	0.329844	0.733644	1	1	FALSE	FALSE
d__Bacteria;p__Firmicutes_A;c__Clostridia;o__Oscillospirales;f__Oscillospiraceae;g__ER4;s__ER4 sp000765235	1.16911	-0.79994	0.413051	0.62492	2.83044	-1.28007	0.004648	0.200519	0.529927	1	FALSE	FALSE
d__Bacteria;p__Firmicutes_C;c__Negativicutes;o__Acidaminococcales;f__Acidaminococcaceae;g__Phascolarctobacterium;s__Phascolarctobacterium sp900544795	0.705206	-0.03471	0.365006	0.657029	1.93204	-0.05283	0.053354	0.95787	1	1	FALSE	FALSE
d__Bacteria;p__Actinobacteriota;c__Coriobacteriia;o__Coriobacteriales;f__Coriobacteriaceae;g__Collinsella;s__Collinsella sp900549355	2.55699	0.453259	0.403814	0.635165	6.3321	0.713607	2.42e-10	0.47547	4.14e-08	1	TRUE	FALSE
d__Bacteria;p__Firmicutes_A;c__Clostridia;o__Tissierellales;f__Peptoniphilaceae;g__Levyella;s__Levyella massiliensis	2.10679	-1.12068	0.405742	0.589091	5.19245	-1.90239	2.08e-07	0.05712	3.18e-05	1	TRUE	FALSE
d__Bacteria;p__Firmicutes_A;c__Clostridia_A;o__Christensenellales;f__Borkfalkiaceae;g__QALS01;s__QALS01 sp003150575	-0.57513	-0.08752	0.13404	0	-4.29073	-0.4157	1.78e-05	0	0.002564	0	TRUE	TRUE
d__Bacteria;p__Actinobacteriota;c__Actinomycetia;o__Actinomycetales;f__Bifidobacteriaceae;g__Bifidobacterium;s__Bifidobacterium vaginale_B	0.038437	0.090479	0.329135	0.577427	0.116782	0.156694	0.907033	0.875486	1	1	FALSE	FALSE
d__Bacteria;p__Firmicutes_A;c__Clostridia;o__Lachnospirales;f__Anaerotignaceae;__;__	1.35569	-0.68332	0.443303	0.676361	3.05815	-1.01029	0.002227	0.312356	0.262796	1	FALSE	FALSE
d__Bacteria;p__Firmicutes_A;c__Clostridia;o__Lachnospirales;f__Lachnospiraceae;g__KLE1615;s__KLE1615 sp900066985	0.109962	0.704761	0.228071	0.39531	0.48214	1.78281	0.629707	0.074618	1	1	FALSE	FALSE
d__Bacteria;p__Firmicutes_A;c__Clostridia;o__Oscillospirales;f__Acutalibacteraceae;g__Anaeromassilibacillus;s__Anaeromassilibacillus senegalensis	-0.03121	0.278039	0.228607	0.363118	-0.13653	0.765699	0.891404	0.443856	1	1	FALSE	FALSE
d__Bacteria;p__Firmicutes_A;c__Clostridia;o__TANB77;f__CAG-508;g__CAG-273;s__CAG-273 sp003507395	-0.56523	0.437344	0.178657	0.339011	-3.16376	1.29006	0.001557	0.197031	0.190011	1	FALSE	FALSE
d__Bacteria;p__Bacteroidota;c__Bacteroidia;o__Bacteroidales;f__Bacteroidaceae;g__Prevotella;s__Prevotella colorans	0.066657	-0.31298	0.317872	0.395684	0.209697	-0.79099	0.833904	0.428951	1	1	FALSE	FALSE
d__Bacteria;p__Firmicutes_A;c__Clostridia;o__Oscillospirales;f__Acutalibacteraceae;g__Acutalibacter;s__Acutalibacter sp003612555	1.11516	1.07529	0.320542	0.504163	3.479	2.13283	0.000503	0.032939	0.066937	1	FALSE	FALSE
d__Bacteria;p__Firmicutes;c__Bacilli;o__Lactobacillales;f__Streptococcaceae;g__Streptococcus;s__Streptococcus orisratti	0.363855	0.002152	0.371032	0.623374	0.980658	0.003452	0.326762	0.997245	1	1	FALSE	FALSE
d__Bacteria;p__Bacteroidota;c__Bacteroidia;o__Flavobacteriales;f__Weeksellaceae;g__Chryseobacterium;s__Chryseobacterium oncorhynchi	0.400746	1.16966	0.296225	0.566702	1.35284	2.06398	0.176106	0.03902	1	1	FALSE	FALSE
d__Bacteria;p__Firmicutes_A;c__Clostridia;o__Lachnospirales;f__Lachnospiraceae;g__Lachnospira;__	0.272151	0.518256	0.276502	0.511902	0.984264	1.01241	0.324986	0.311341	1	1	FALSE	FALSE
d__Bacteria;p__Firmicutes_A;c__Clostridia;__;__;__;__	-0.11289	0.177004	0.217004	0.40375	-0.52021	0.438399	0.602917	0.661097	1	1	FALSE	FALSE
d__Bacteria;p__Firmicutes;c__Bacilli;o__Erysipelotrichales;f__Erysipelotrichaceae;g__Holdemania;s__Holdemania filiformis	0.403727	-0.1053	0.249337	0.341102	1.6192	-0.3087	0.105404	0.75755	1	1	FALSE	FALSE
d__Bacteria;p__Firmicutes_A;c__Clostridia;o__Tissierellales;f__Peptoniphilaceae;g__Peptoniphilus_A;s__Peptoniphilus_A senegalensis	2.34898	-0.4425	0.462849	0.778489	5.07505	-0.56841	3.87e-07	0.569757	5.85e-05	1	TRUE	FALSE
d__Bacteria;p__Actinobacteriota;c__Actinomycetia;o__Actinomycetales;f__Actinomycetaceae;g__Pauljensenia;s__Pauljensenia turicensis	1.13897	-1.3962	0.353145	0.450064	3.22522	-3.10222	0.001259	0.001921	0.15986	0.395676	FALSE	FALSE
d__Bacteria;p__Firmicutes_A;c__Clostridia;o__Lachnospirales;f__Lachnospiraceae;g__CAG-510;s__CAG-510 sp002432425	2.30871	-0.94459	0.427508	0.608758	5.40038	-1.55167	6.65e-08	0.120741	1.06e-05	1	TRUE	FALSE
d__Bacteria;p__Actinobacteriota;c__Coriobacteriia;o__Coriobacteriales;f__Atopobiaceae;g__Fannyhessea;s__Fannyhessea vaginae	0.556822	0.498348	0.354798	0.708376	1.56941	0.703508	0.116553	0.48174	1	1	FALSE	FALSE
d__Bacteria;p__Firmicutes_A;c__Clostridia;o__Tissierellales;f__Peptoniphilaceae;g__Peptoniphilus_A;s__Peptoniphilus_A lacrimalis	4.27285	-2.12157	0.370959	0.52756	11.5184	-4.02149	1.07e-30	5.78e-05	2.13e-28	0.012145	TRUE	TRUE
d__Bacteria;p__Firmicutes;c__Bacilli;o__Erysipelotrichales;f__Erysipelatoclostridiaceae;g__Stoquefichus;s__Stoquefichus massiliensis	0.564482	-1.03125	0.355129	0	1.58951	-2.33338	0.111944	0	1	0	FALSE	TRUE
d__Bacteria;p__Verrucomicrobiota;c__Verrucomicrobiae;o__Verrucomicrobiales;f__Akkermansiaceae;g__Akkermansia;__	0.371676	-0.48563	0.39387	0.575155	0.943652	-0.84434	0.345348	0.398478	1	1	FALSE	FALSE
d__Bacteria;p__Firmicutes_A;c__Clostridia;o__Oscillospirales;f__Acutalibacteraceae;g__Ruminococcus_E;__	0.618106	0.132108	0.405051	0.652445	1.526	0.202482	0.12701	0.83954	1	1	FALSE	FALSE
d__Bacteria;p__Firmicutes_A;c__Clostridia_A;o__Christensenellales;f__UBA1242;g__UMGS2069;s__UMGS2069 sp900554955	0.474596	0.658613	0.300822	0.501287	1.57767	1.31384	0.114643	0.188899	1	1	FALSE	FALSE
d__Bacteria;p__Firmicutes;c__Bacilli;o__Erysipelotrichales;f__Erysipelatoclostridiaceae;g__Erysipelatoclostridium;s__Erysipelatoclostridium sp000508865	1.3439	-0.64865	0.347976	0.585574	3.86204	-1.10772	0.000112	0.267981	0.015517	1	TRUE	FALSE
d__Bacteria;p__Firmicutes_A;c__Clostridia;o__Oscillospirales;f__Oscillospiraceae;g__CAG-83;s__CAG-83 sp900545495	1.50777	0.882877	0.334273	0.505897	4.51059	1.74517	6.46e-06	0.080955	0.00095	1	TRUE	FALSE
d__Bacteria;p__Firmicutes_C;c__Negativicutes;o__Acidaminococcales;f__Acidaminococcaceae;g__Phascolarctobacterium_A;s__Phascolarctobacterium_A sp900544885	-0.4209	0.715332	0.263428	0.564226	-1.59778	1.26781	0.110091	0.204866	1	1	FALSE	FALSE
d__Bacteria;p__Bacteroidota;c__Bacteroidia;o__Bacteroidales;f__Marinifilaceae;g__Butyricimonas;s__Butyricimonas sp900761485	-0.30473	-0.10228	0.221758	0	-1.37417	-0.31233	0.169388	0	1	0	FALSE	TRUE
d__Bacteria;p__Firmicutes_A;c__Clostridia;o__Lachnospirales;f__Lachnospiraceae;g__Eubacterium_G;s__Eubacterium_G sp000432355	-0.24088	0.591889	0.195082	0.383025	-1.23478	1.5453	0.216912	0.122273	1	1	FALSE	FALSE
d__Bacteria;p__Firmicutes_A;c__Clostridia;o__Lachnospirales;f__Lachnospiraceae;g__Lachnospira;s__Lachnospira sp003451515	0.566648	1.01868	0.324971	0.556047	1.74369	1.832	0.081214	0.066952	1	1	FALSE	FALSE
d__Bacteria;p__Firmicutes;c__Bacilli;o__Staphylococcales;f__Gemellaceae;g__Gemella;s__Gemella sp002871655	0.492932	-0.339	0.361955	0.556126	1.36186	-0.60957	0.173242	0.542147	1	1	FALSE	FALSE
d__Bacteria;p__Firmicutes_A;c__Clostridia;o__Lachnospirales;f__Lachnospiraceae;g__Mediterraneibacter;s__Mediterraneibacter torques	2.44798	-0.32788	0.389199	0.671827	6.28979	-0.48805	3.18e-10	0.625515	5.4e-08	1	TRUE	FALSE
d__Bacteria;p__Campylobacterota;c__Campylobacteria;o__Campylobacterales;f__Campylobacteraceae;g__Campylobacter_B;s__Campylobacter_B sp009690845	2.15906	-0.70943	0.361893	0.656336	5.96602	-1.0809	2.43e-09	0.279742	4.01e-07	1	TRUE	FALSE
d__Bacteria;p__Firmicutes;c__Bacilli;o__Erysipelotrichales;f__Erysipelotrichaceae;g__Dielma;s__Dielma fastidiosa	1.03107	-0.55674	0.335257	0.449338	3.07546	-1.23902	0.002102	0.215337	0.250109	1	FALSE	FALSE
d__Bacteria;p__Desulfobacterota;c__Desulfovibrionia;o__Desulfovibrionales;f__Desulfovibrionaceae;g__Desulfovibrio;s__Desulfovibrio sp009929215	-0.31163	-0.04665	0.22127	0.364539	-1.40837	-0.12796	0.159022	0.898181	1	1	FALSE	FALSE
d__Bacteria;p__Bacteroidota;c__Bacteroidia;o__Bacteroidales;f__Marinifilaceae;g__Butyricimonas;s__Butyricimonas faecihominis	-0.20254	0.884007	0.258556	0.465154	-0.78335	1.90046	0.433423	0.057373	1	1	FALSE	FALSE
d__Bacteria;p__Firmicutes_A;c__Clostridia;o__Oscillospirales;f__Acutalibacteraceae;g__Ruminococcus_E;s__Ruminococcus_E sp003438075	-0.30412	0.207863	0.281341	0	-1.08096	0.395231	0.279716	0	1	0	FALSE	TRUE
d__Bacteria;p__Firmicutes_A;c__Clostridia;o__Tissierellales;f__Peptoniphilaceae;g__Murdochiella;s__Murdochiella vaginalis	-0.05091	-0.37336	0.311242	0	-0.16358	-0.90404	0.870058	0	1	0	FALSE	TRUE
d__Bacteria;p__Firmicutes_A;c__Clostridia;o__Clostridiales;f__Clostridiaceae;g__Clostridium;s__Clostridium sp000498355	-0.22504	-0.1607	0.264914	0	-0.84948	-0.41644	0.395612	0	1	0	FALSE	TRUE
d__Bacteria;p__Actinobacteriota;c__Coriobacteriia;o__Coriobacteriales;f__Atopobiaceae;g__Atopobium;s__Atopobium deltae	0.552598	-1.2506	0.290256	0	1.90383	-3.78021	0.056933	0	1	0	FALSE	TRUE
d__Bacteria;p__Firmicutes;c__Bacilli;o__Lactobacillales;f__Lactobacillaceae;g__Lactobacillus;s__Lactobacillus ultunensis	1.03145	0.159819	0.337425	0.624868	3.05682	0.255765	0.002237	0.798132	0.262796	1	FALSE	FALSE
d__Bacteria;p__Firmicutes;c__Bacilli;o__Lactobacillales;f__Lactobacillaceae;g__Lactobacillus;s__Lactobacillus hominis	3.54192	0.485529	0.30104	0.479186	11.7656	1.01324	5.87e-32	0.310947	1.19e-29	1	TRUE	FALSE
d__Bacteria;p__Firmicutes_A;c__Clostridia;o__Oscillospirales;f__Oscillospiraceae;g__Flavonifractor;__	3.65865	-0.24979	0.323709	0.560308	11.3023	-0.44581	1.28e-29	0.655735	2.53e-27	1	TRUE	FALSE
d__Bacteria;p__Actinobacteriota;c__Coriobacteriia;o__Coriobacteriales;__;__;__	0.416002	-0.4927	0.280286	0.440687	1.4842	-1.11804	0.137755	0.263552	1	1	FALSE	FALSE
d__Bacteria;p__Bacteroidota;c__Bacteroidia;o__Bacteroidales;f__Rikenellaceae;g__Alistipes_A;s__Alistipes_A sp900539755	-0.15206	0.887199	0.228947	0.442525	-0.66418	2.00486	0.506578	0.044978	1	1	FALSE	FALSE
d__Bacteria;p__Firmicutes_A;c__Clostridia;o__Lachnospirales;f__Lachnospiraceae;g__CAG-81;s__CAG-81 sp009917545	0.46405	-0.53608	0.315616	0.462261	1.4703	-1.15969	0.14148	0.246177	1	1	FALSE	FALSE
d__Bacteria;p__Firmicutes_A;c__Clostridia;o__Tissierellales;f__Peptoniphilaceae;g__Anaerococcus;s__Anaerococcus prevotii_A	-0.37834	0.671893	0.201412	0.503011	-1.87843	1.33574	0.060322	0.181633	1	1	FALSE	FALSE
d__Bacteria;p__Firmicutes_A;c__Clostridia;o__Lachnospirales;f__Lachnospiraceae;g__CAG-317;s__CAG-317 sp011960265	0.220002	0.143752	0.299105	0.461167	0.735533	0.311713	0.462015	0.755258	1	1	FALSE	FALSE
d__Bacteria;p__Firmicutes;c__Bacilli;o__Staphylococcales;f__Staphylococcaceae;g__Staphylococcus;s__Staphylococcus sp003718735	-0.55683	0.642717	0.174813	0.407382	-3.1853	1.57768	0.001446	0.114639	0.177861	1	FALSE	FALSE
d__Bacteria;p__Firmicutes_A;c__Clostridia;o__Lachnospirales;f__Lachnospiraceae;g__UBA7182;s__UBA7182 sp003481535	-0.24745	0.518955	0.219493	0.42936	-1.12735	1.20867	0.259595	0.22679	1	1	FALSE	FALSE
d__Bacteria;p__Firmicutes_A;c__Clostridia;o__Oscillospirales;f__Oscillospiraceae;g__Lawsonibacter;s__Lawsonibacter sp009911645	0.015173	0.473693	0.253254	0.471119	0.059912	1.00546	0.952226	0.314674	1	1	FALSE	FALSE
d__Bacteria;p__Firmicutes_A;c__Clostridia;o__Oscillospirales;f__Ruminococcaceae;g__Gemmiger;s__Gemmiger variabilis_B	0.353727	0.50411	0.315115	0.534215	1.12253	0.943647	0.261637	0.34535	1	1	FALSE	FALSE
d__Bacteria;p__Campylobacterota;c__Campylobacteria;o__Campylobacterales;f__Campylobacteraceae;g__Campylobacter_B;s__Campylobacter_B hominis	3.4709	-0.41519	0.46643	0.715179	7.44142	-0.58053	9.96e-14	0.561555	1.78e-11	1	TRUE	FALSE
d__Bacteria;p__Firmicutes_A;c__Clostridia;o__Oscillospirales;f__Ruminococcaceae;g__Anaerotruncus;s__Anaerotruncus colihominis	-0.21911	-0.14503	0.242879	0.337076	-0.90214	-0.43026	0.366982	0.667007	1	1	FALSE	FALSE
d__Bacteria;p__Firmicutes_A;c__Clostridia;o__Lachnospirales;f__Lachnospiraceae;g__Lacrimispora;__	0.863812	-1.16083	0.361005	0.493402	2.3928	-2.3527	0.016721	0.018638	1	1	FALSE	FALSE
d__Bacteria;p__Firmicutes_A;c__Clostridia;o__Oscillospirales;f__Acutalibacteraceae;g__Eubacterium_R;s__Eubacterium_R sp900540235	-0.1726	0.042409	0.252933	0.426667	-0.68239	0.099396	0.494991	0.920824	1	1	FALSE	FALSE
d__Bacteria;p__Firmicutes_A;c__Clostridia;o__Oscillospirales;f__Oscillospiraceae;g__An92;s__An92 sp002159175	0.080106	-0.44048	0.247742	0.326906	0.323344	-1.34741	0.746435	0.177848	1	1	FALSE	FALSE
d__Bacteria;p__Firmicutes_C;c__Negativicutes;o__Veillonellales;f__Veillonellaceae;g__Veillonella;__	-0.44367	0.936613	0.250623	0.529542	-1.77026	1.76872	0.076684	0.07694	1	1	FALSE	FALSE
d__Bacteria;p__Firmicutes;c__Bacilli;o__Lactobacillales;f__Lactobacillaceae;g__Lactobacillus;__	-0.25177	0.393211	0.265033	0.508174	-0.94996	0.773772	0.342135	0.439065	1	1	FALSE	FALSE
d__Bacteria;p__Firmicutes_A;c__Clostridia;o__Oscillospirales;f__Ruminococcaceae;g__Phocea;s__Phocea massiliensis	-0.54808	0.101903	0.183745	0.265282	-2.98285	0.384133	0.002856	0.70088	0.331273	1	FALSE	FALSE
d__Bacteria;p__Firmicutes_A;c__Clostridia;o__Oscillospirales;f__Ruminococcaceae;g__Ruminiclostridium_E;__	-0.2634	0.634483	0.23803	0.523374	-1.10658	1.21229	0.268474	0.2254	1	1	FALSE	FALSE
d__Bacteria;p__Firmicutes_A;c__Clostridia;o__Oscillospirales;f__Oscillospiraceae;g__Lawsonibacter;s__Lawsonibacter sp900066825	1.21298	-0.2988	0.368976	0.564719	3.28743	-0.52911	0.001011	0.596726	0.129417	1	FALSE	FALSE
d__Archaea;p__Methanobacteriota;c__Methanobacteria;o__Methanobacteriales;f__Methanobacteriaceae;g__Methanobrevibacter_A;s__Methanobrevibacter_A smithii	-0.48613	0.630547	0.182706	0.318274	-2.66074	1.98114	0.007797	0.047575	0.857661	1	FALSE	FALSE
d__Bacteria;p__Firmicutes_A;c__Clostridia;o__Tissierellales;f__Peptoniphilaceae;g__Anaerococcus;s__Anaerococcus lactolyticus	0.136788	-0.74175	0.328321	0	0.416627	-1.78468	0.676951	0	1	0	FALSE	TRUE
d__Bacteria;p__Firmicutes;c__Bacilli;o__Erysipelotrichales;f__Erysipelotrichaceae;g__Bulleidia;s__Bulleidia sp902761625	0.4365	-0.70892	0.341513	0.459217	1.27813	-1.54376	0.201202	0.122646	1	1	FALSE	FALSE
d__Bacteria;p__Firmicutes_A;c__Clostridia;o__Tissierellales;f__Peptoniphilaceae;g__Peptoniphilus_E;s__Peptoniphilus_E catoniae	-0.09675	-0.30408	0.234225	0.319102	-0.41305	-0.95292	0.679568	0.340631	1	1	FALSE	FALSE
d__Bacteria;p__Firmicutes;c__Bacilli;o__Lactobacillales;f__Streptococcaceae;g__Streptococcus;s__Streptococcus uberis_A	-0.46892	1.10045	0.230466	0.537544	-2.03466	2.04718	0.041885	0.040641	1	1	FALSE	FALSE
d__Bacteria;p__Firmicutes_C;c__Negativicutes;o__Veillonellales;f__Dialisteraceae;g__Dialister;s__Dialister invisus	2.14408	-0.51166	0.527759	0.825156	4.06261	-0.62008	4.85e-05	0.535206	0.006794	1	TRUE	FALSE
d__Bacteria;p__Firmicutes_A;c__Clostridia;o__Tissierellales;f__Peptoniphilaceae;g__Ezakiella;s__Ezakiella peruensis	-0.20492	-0.53379	0.259973	0	-0.78825	-1.71599	0.430549	0	1	0	FALSE	TRUE
d__Bacteria;p__Firmicutes;c__Bacilli;o__Erysipelotrichales;f__Erysipelatoclostridiaceae;g__Catenibacterium;s__Catenibacterium sp000437715	-0.14565	0.581911	0.294218	0.570405	-0.49504	1.02017	0.620572	0.307647	1	1	FALSE	FALSE
d__Bacteria;p__Firmicutes;c__Bacilli;o__Erysipelotrichales;f__Erysipelotrichaceae;g__Holdemanella;s__Holdemanella sp003436425	-0.57369	0.811537	0.165158	0.42979	-3.47358	1.88822	0.000514	0.058997	0.06779	1	FALSE	FALSE
d__Bacteria;p__Firmicutes_A;c__Clostridia;o__Tissierellales;f__Peptoniphilaceae;g__KA00134;s__KA00134 sp001574395	0.10262	-0.59301	0.280464	0.355505	0.365893	-1.66808	0.714445	0.095299	1	1	FALSE	FALSE
d__Bacteria;p__Firmicutes_A;c__Clostridia;o__Clostridiales;f__Clostridiaceae;g__Clostridium;s__Clostridium isatidis	-0.48582	0.357469	0.167031	0.406594	-2.90855	0.879179	0.003631	0.379304	0.417579	1	FALSE	FALSE
d__Bacteria;p__Actinobacteriota;c__Actinomycetia;o__Actinomycetales;f__Actinomycetaceae;g__Arcanobacterium;s__Arcanobacterium sp012563545	0.033694	-0.71935	0.263627	0	0.12781	-2.30002	0.898299	0	1	0	FALSE	TRUE
d__Bacteria;p__Firmicutes;c__Bacilli;o__Mycoplasmatales;f__Mycoplasmoidaceae;g__Ureaplasma;__	-0.41963	0.045873	0.227407	0.395429	-1.84529	0.116007	0.064996	0.907647	1	1	FALSE	FALSE
d__Bacteria;p__Actinobacteriota;c__Coriobacteriia;o__Coriobacteriales;f__Eggerthellaceae;g__Adlercreutzia;s__Adlercreutzia equolifaciens	-0.2428	0.587371	0.212614	0.388285	-1.14198	1.51273	0.253461	0.130348	1	1	FALSE	FALSE
d__Bacteria;p__Bacteroidota;c__Bacteroidia;o__Bacteroidales;f__Rikenellaceae;g__Alistipes;s__Alistipes communis	-0.49604	0.477368	0.186983	0.377358	-2.65288	1.26503	0.007981	0.205861	0.869911	1	FALSE	FALSE
d__Bacteria;p__Actinobacteriota;c__Actinomycetia;o__Actinomycetales;f__Bifidobacteriaceae;g__Bifidobacterium;s__Bifidobacterium sp003585845	1.24927	0.767608	0.398315	0.813374	3.13639	0.943733	0.00171	0.345306	0.205249	1	FALSE	FALSE
d__Bacteria;p__Firmicutes_A;c__Clostridia;o__Tissierellales;f__Peptoniphilaceae;g__Anaerococcus;s__Anaerococcus sp900232825	0.057997	-0.71448	0.283078	0	0.204881	-2.19985	0.837665	0	1	0	FALSE	TRUE
d__Bacteria;p__Desulfobacterota;c__Desulfovibrionia;o__Desulfovibrionales;f__Desulfovibrionaceae;g__Desulfovibrio;__	-0.54603	0.973816	0.207482	0	-2.63169	1.71276	0.008496	0	0.917573	0	FALSE	TRUE
d__Bacteria;p__Firmicutes_A;c__Clostridia;o__Peptostreptococcales;f__Anaerovoracaceae;g__UBA1191;s__UBA1191 sp900549125	-0.38469	0.07047	0.172317	0.276908	-2.23247	0.254489	0.025584	0.799118	1	1	FALSE	FALSE
d__Bacteria;p__Proteobacteria;c__Gammaproteobacteria;o__Burkholderiales;f__Burkholderiaceae;g__Duodenibacillus;s__Duodenibacillus massiliensis	-0.40034	0.361373	0.27072	0.478422	-1.47881	0.755343	0.139191	0.450043	1	1	FALSE	FALSE
d__Bacteria;p__Firmicutes_A;c__Clostridia;o__Peptostreptococcales;f__Peptostreptococcaceae;__;__	0.210848	-0.06307	0.282032	0.444132	0.747603	-0.14201	0.454699	0.88707	1	1	FALSE	FALSE
d__Bacteria;p__Firmicutes_A;c__Clostridia;o__Oscillospirales;f__Oscillospiraceae;g__Lawsonibacter;s__Lawsonibacter asaccharolyticus	0.190009	0.358957	0.263872	0.46051	0.720079	0.779479	0.471476	0.435698	1	1	FALSE	FALSE
d__Bacteria;p__Firmicutes_A;c__Clostridia;o__Lachnospirales;f__Lachnospiraceae;g__Anaerostipes;s__Anaerostipes sp000508985	-0.1894	-0.49295	0.286534	0	-0.66099	-1.34332	0.50862	0	1	0	FALSE	TRUE
d__Bacteria;p__Actinobacteriota;c__Coriobacteriia;o__Coriobacteriales;f__Eggerthellaceae;g__CAG-1427;s__CAG-1427 sp000435675	-0.47743	0.258077	0.168696	0.357219	-2.8301	0.722463	0.004653	0.47001	0.529927	1	FALSE	FALSE
d__Bacteria;p__Firmicutes_A;c__Clostridia;o__Oscillospirales;f__Oscillospiraceae;g__Dysosmobacter;s__Dysosmobacter welbionis	2.86619	-0.31121	0.302992	0.486015	9.45964	-0.64032	3.09e-21	0.521963	5.93e-19	1	TRUE	FALSE
d__Bacteria;p__Firmicutes_A;c__Clostridia;o__Lachnospirales;f__Lachnospiraceae;g__Bariatricus;s__Bariatricus massiliensis	1.15273	0.668599	0.357602	0.550627	3.2235	1.21425	0.001266	0.224652	0.15986	1	FALSE	FALSE
d__Bacteria;p__Firmicutes_A;c__Clostridia;o__Lachnospirales;f__Lachnospiraceae;g__Agathobacter;__	0.325788	1.38435	0.338276	0.60564	0.963083	2.28576	0.335506	0.022268	1	1	FALSE	FALSE
d__Bacteria;p__Firmicutes_A;c__Clostridia;o__Oscillospirales;f__Oscillospiraceae;g__Lawsonibacter;s__Lawsonibacter sp002161175	0.15327	0.202175	0.23714	0.350659	0.646325	0.576556	0.518069	0.564239	1	1	FALSE	FALSE

## Sheet: S18_heavy_menstrual_bleeding
lfc.taxon	lfc..Intercept.	lfc.Heavy_menstrual	se..Intercept.	se.Heavy_menstrual	W..Intercept.	W.Heavy_menstrual	p_val..Intercept.	p_val.Heavy_menstrual	q_val..Intercept.	q_val.Heavy_menstrual	diff_abn..Intercept.	diff_abn.Heavy_menstrual
d__Bacteria;p__Firmicutes_A;c__Clostridia;o__Oscillospirales;f__Acutalibacteraceae;__;__	3.88167	-0.39463	0.322099	0.673388	12.0512	-0.58604	1.91e-33	0.557849	3.82e-31	1	TRUE	FALSE
d__Bacteria;p__Firmicutes_C;c__Negativicutes;o__Veillonellales;f__Veillonellaceae;g__Veillonella;s__Veillonella montpellierensis	3.38434	-0.03691	0.495444	0.987335	6.83093	-0.03738	8.44e-12	0.970179	1.44e-09	1	TRUE	FALSE
d__Bacteria;p__Firmicutes;c__Bacilli;o__Bacillales_B;f__DSM-18226;g__Cytobacillus;s__Cytobacillus sp009849585	5.13615	1.09686	0.428136	0.746727	11.9966	1.4689	3.7e-33	0.141861	7.37e-31	1	TRUE	FALSE
d__Bacteria;p__Proteobacteria;c__Gammaproteobacteria;o__Enterobacterales;f__Enterobacteriaceae;g__Cronobacter;__	2.62268	-0.09862	0.28978	0.544955	9.0506	-0.18096	1.42e-19	0.856398	2.66e-17	1	TRUE	FALSE
d__Bacteria;p__Firmicutes_A;c__Clostridia;o__Lachnospirales;f__Lachnospiraceae;__;__	5.85916	0.009638	0.216856	0.352891	27.0187	0.027312	8.93e-161	0.978211	1.87e-158	1	TRUE	FALSE
d__Bacteria;p__Firmicutes_A;c__Clostridia;o__Oscillospirales;f__Oscillospiraceae;g__Lawsonibacter;__	0.142908	1.27506	0.270131	0.598602	0.529034	2.13007	0.596782	0.033166	1	1	FALSE	FALSE
d__Bacteria;p__Proteobacteria;c__Gammaproteobacteria;o__Burkholderiales;f__Burkholderiaceae;g__Sutterella;s__Sutterella seckii_A	0.668531	-0.3641	0.383062	0	1.74523	-0.59552	0.080945	0	1	0	FALSE	TRUE
d__Bacteria;p__Proteobacteria;c__Gammaproteobacteria;o__Enterobacterales;f__Enterobacteriaceae;g__Cronobacter;s__Cronobacter dublinensis	1.65097	0.434764	0.24956	0.530936	6.61553	0.818865	3.7e-11	0.412864	6.22e-09	1	TRUE	FALSE
d__Bacteria;p__Firmicutes_A;c__Clostridia;o__Lachnospirales;f__Lachnospiraceae;g__Faecalimonas;s__Faecalimonas sp900551895	1.3443	-1.51104	0.370089	0	3.63236	-3.40784	0.000281	0	0.036229	0	TRUE	TRUE
d__Bacteria;p__Bacteroidota;c__Bacteroidia;o__Bacteroidales;f__Muribaculaceae;g__Paramuribaculum;s__Paramuribaculum sp900551515	1.68958	-0.39824	0.381056	0.751017	4.43396	-0.53026	9.25e-06	0.595928	0.001332	1	TRUE	FALSE
d__Bacteria;p__Firmicutes_A;c__Clostridia;o__Lachnospirales;f__Anaerotignaceae;g__Anaerotignum;s__Anaerotignum sp004557645	1.0222	-0.29933	0.34348	0.570219	2.976	-0.52494	0.00292	0.599626	0.344602	1	FALSE	FALSE
d__Bacteria;p__Firmicutes;c__Bacilli;o__Lactobacillales;f__Streptococcaceae;g__Streptococcus;__	2.49335	0.592016	0.392429	0.954287	6.35362	0.620375	2.1e-10	0.535011	3.47e-08	1	TRUE	FALSE
d__Bacteria;p__Bacteroidota;c__Bacteroidia;o__Bacteroidales;f__UBA11471;g__UBA11471;s__UBA11471 sp900547555	1.29518	-0.35051	0.341324	0.642451	3.79457	-0.54558	0.000148	0.585358	0.019523	1	TRUE	FALSE
d__Bacteria;p__Bacteroidota;c__Bacteroidia;o__Bacteroidales;f__Bacteroidaceae;g__Prevotella;s__Prevotella timonensis	3.32018	-1.20505	0.399577	0.725347	8.30924	-1.66134	9.63e-17	0.096644	1.76e-14	1	TRUE	FALSE
d__Bacteria;p__Firmicutes_A;c__Clostridia;o__Oscillospirales;f__Ruminococcaceae;g__Gemmiger;s__Gemmiger sp900540595	2.45584	1.51636	0.386996	0.658375	6.34592	2.30318	2.21e-10	0.021269	3.63e-08	1	TRUE	FALSE
d__Bacteria;p__Actinobacteriota;c__Actinomycetia;o__Actinomycetales;f__Actinomycetaceae;g__Mobiluncus;s__Mobiluncus mulieris	2.16066	-0.50101	0.387177	0.598634	5.58054	-0.83691	2.4e-08	0.402641	3.67e-06	1	TRUE	FALSE
d__Bacteria;p__Bacteroidota;c__Bacteroidia;o__Bacteroidales;f__Bacteroidaceae;g__Bacteroides;s__Bacteroides sp902362375	5.70759	0.111787	0.322472	0.566088	17.6995	0.197473	4.23e-70	0.843457	8.68e-68	1	TRUE	FALSE
d__Bacteria;p__Actinobacteriota;c__Actinomycetia;o__Actinomycetales;f__Actinomycetaceae;g__Winkia;s__Winkia neuii	-0.24604	0.112105	0.199526	0	-1.2331	0.274552	0.217537	0	1	0	FALSE	TRUE
d__Bacteria;p__Firmicutes_A;c__Clostridia;o__TANB77;f__CAG-508;g__CAG-269;s__CAG-269 sp000431335	0.334572	0.069278	0.285245	0.547224	1.17293	0.1266	0.240825	0.899257	1	1	FALSE	FALSE
d__Bacteria;p__Bacteroidota;c__Bacteroidia;o__Bacteroidales;f__Bacteroidaceae;g__Bacteroides;s__Bacteroides sp900556215	2.95559	1.26505	0.402562	0.770927	7.34194	1.64095	2.11e-13	0.100808	3.73e-11	1	TRUE	FALSE
d__Bacteria;p__Firmicutes_A;c__Clostridia;o__Oscillospirales;f__Ruminococcaceae;g__Ruminococcus;s__Ruminococcus sp900315755	1.10445	0.578667	0.336287	0.647562	3.28426	0.893609	0.001023	0.371531	0.125768	1	FALSE	FALSE
d__Bacteria;p__Firmicutes_A;c__Clostridia;o__Oscillospirales;f__Oscillospiraceae;g__CAG-170;s__CAG-170 sp000436735	-0.01921	0.668058	0.239938	0.509812	-0.08005	1.3104	0.936195	0.19006	1	1	FALSE	FALSE
d__Bacteria;p__Firmicutes;c__Bacilli;o__RF39;f__UBA660;g__CAG-776;s__CAG-776 sp900758895	3.77194	0.758357	0.29869	0.373676	12.6283	2.02945	1.47e-36	0.042412	2.99e-34	1	TRUE	FALSE
d__Bacteria;p__Firmicutes;c__Bacilli;o__Lactobacillales;f__Lactobacillaceae;g__Companilactobacillus;s__Companilactobacillus sp005404815	5.32704	-0.10836	0.471715	0.792778	11.2929	-0.13668	1.42e-29	0.891282	2.77e-27	1	TRUE	FALSE
d__Bacteria;p__Firmicutes_A;c__Clostridia_A;o__Christensenellales;f__CAG-74;g__SFFH01;s__SFFH01 sp900542395	0.714857	0.857962	0.295696	0.578507	2.41754	1.48306	0.015626	0.138058	1	1	FALSE	FALSE
d__Bacteria;p__Firmicutes_A;c__Clostridia;o__Oscillospirales;f__Oscillospiraceae;__;__	1.697	0.964105	0.332967	0.695375	5.09659	1.38645	3.46e-07	0.165609	5.12e-05	1	TRUE	FALSE
d__Bacteria;p__Firmicutes_C;c__Negativicutes;o__Veillonellales;f__Megasphaeraceae;g__Megasphaera;s__Megasphaera massiliensis	-0.25992	1.2867	0.27471	0.76723	-0.94617	1.67707	0.344064	0.093528	1	1	FALSE	FALSE
d__Bacteria;p__Firmicutes_A;c__Clostridia;o__Tissierellales;f__Peptoniphilaceae;g__Peptoniphilus_A;__	4.83799	0.210763	0.377383	0.633901	12.8199	0.332486	1.27e-37	0.739522	2.59e-35	1	TRUE	FALSE
d__Bacteria;p__Bacteroidota;c__Bacteroidia;o__Bacteroidales;f__Bacteroidaceae;g__Prevotella;__	2.10814	-0.06353	0.382779	0.679111	5.50746	-0.09355	3.64e-08	0.925468	5.53e-06	1	TRUE	FALSE
d__Bacteria;p__Firmicutes_A;c__Clostridia;o__Lachnospirales;f__Lachnospiraceae;g__Blautia_A;s__Blautia_A sp900541985	3.76901	-0.50983	0.39424	0.761454	9.56019	-0.66955	1.18e-21	0.503147	2.23e-19	1	TRUE	FALSE
d__Bacteria;p__Actinobacteriota;c__Coriobacteriia;o__Coriobacteriales;f__Atopobiaceae;g__UBA1367;s__UBA1367 sp902779675	0.460715	-0.36155	0.266101	0.423334	1.73135	-0.85406	0.083389	0.393074	1	1	FALSE	FALSE
d__Bacteria;p__Bacteroidota;c__Bacteroidia;o__Bacteroidales;f__Bacteroidaceae;__;__	-0.23926	0.437572	0.208104	0.513659	-1.14973	0.851873	0.250256	0.394285	1	1	FALSE	FALSE
d__Bacteria;p__Bacteroidota;c__Bacteroidia;o__Bacteroidales;f__Bacteroidaceae;g__Phocaeicola;s__Phocaeicola sp000436795	6.96028	0.272485	0.300721	0.536341	23.1453	0.508045	1.62e-118	0.611422	3.39e-116	1	TRUE	FALSE
d__Bacteria;p__Firmicutes_A;c__Clostridia;o__Oscillospirales;__;__;__	-0.14082	0.394893	0.246201	0.465652	-0.57196	0.848042	0.567351	0.396414	1	1	FALSE	FALSE
d__Bacteria;p__Firmicutes_A;c__Clostridia;o__Peptostreptococcales;f__Anaerovoracaceae;g__UBA1191;s__UBA1191 sp900543485	1.81756	0.894978	0.303302	0.510862	5.99256	1.7519	2.07e-09	0.079791	3.33e-07	1	TRUE	FALSE
d__Bacteria;p__Firmicutes_A;c__Clostridia;o__Lachnospirales;f__Lachnospiraceae;g__Parasporobacterium;s__Parasporobacterium paucivorans	-0.35925	0.993741	0.201537	0.485669	-1.78253	2.04613	0.074663	0.040744	1	1	FALSE	FALSE
d__Bacteria;p__Firmicutes_A;c__Clostridia_A;o__Christensenellales;f__CAG-74;g__HGM11604;s__HGM11604 sp900769875	0.621945	0.352018	0.29143	0.617683	2.13411	0.5699	0.032834	0.568746	1	1	FALSE	FALSE
d__Bacteria;p__Bacteroidota;c__Bacteroidia;o__Bacteroidales;__;__;__	2.86925	-0.38338	0.323633	0.577197	8.86575	-0.66422	7.6e-19	0.506553	1.41e-16	1	TRUE	FALSE
d__Bacteria;p__Firmicutes_C;c__Negativicutes;o__Veillonellales;f__Dialisteraceae;g__Dialister;s__Dialister sp900314595	4.30002	-0.90725	0.38079	0.616009	11.2924	-1.47278	1.43e-29	0.140811	2.78e-27	1	TRUE	FALSE
d__Bacteria;p__Firmicutes_A;c__Clostridia;o__Lachnospirales;f__Lachnospiraceae;g__Blautia_A;s__Blautia_A wexlerae_B	3.02854	0.61256	0.308872	0.542268	9.80516	1.12963	1.07e-22	0.258634	2.04e-20	1	TRUE	FALSE
d__Bacteria;p__Actinobacteriota;c__Actinomycetia;o__Actinomycetales;f__Actinomycetaceae;g__Actinotignum;s__Actinotignum sanguinis	-0.33437	-0.17396	0.220622	0	-1.51557	-0.63446	0.129629	0	1	0	FALSE	TRUE
d__Bacteria;p__Actinobacteriota;c__Actinomycetia;o__Mycobacteriales;f__Mycobacteriaceae;g__Corynebacterium;s__Corynebacterium spheniscorum	-0.13778	0.177438	0.22435	0	-0.61414	0.370119	0.539123	0	1	0	FALSE	TRUE
d__Bacteria;p__Bacteroidota;c__Bacteroidia;o__Bacteroidales;f__Bacteroidaceae;g__Prevotella;s__Prevotella disiens	2.56194	-1.88779	0.441049	0.654624	5.80874	-2.88377	6.29e-09	0.003929	9.95e-07	0.809466	TRUE	FALSE
d__Bacteria;p__Actinobacteriota;c__Actinomycetia;o__Mycobacteriales;f__Mycobacteriaceae;g__Lawsonella;s__Lawsonella clevelandensis	1.30631	-0.09363	0.305185	0.524797	4.28039	-0.17841	1.87e-05	0.858405	0.002612	1	TRUE	FALSE
d__Bacteria;p__Firmicutes_A;c__Clostridia;o__Oscillospirales;f__Acutalibacteraceae;g__Acutalibacter;s__Acutalibacter sp900755895	0.876369	0.139228	0.302226	0.527748	2.89972	0.263815	0.003735	0.791923	0.436996	1	FALSE	FALSE
d__Bacteria;p__Firmicutes_A;c__Clostridia;o__Lachnospirales;f__Lachnospiraceae;g__UBA9502;s__UBA9502 sp003478505	2.62711	0.787717	0.374397	0.667301	7.01692	1.18045	2.27e-12	0.23782	3.97e-10	1	TRUE	FALSE
d__Bacteria;p__Firmicutes_A;c__Clostridia;o__Oscillospirales;f__Butyricicoccaceae;g__Butyricicoccus;s__Butyricicoccus sp900547195	1.37598	0.127167	0.318595	0.559821	4.31891	0.227156	1.57e-05	0.820302	0.002227	1	TRUE	FALSE
d__Bacteria;p__Proteobacteria;c__Gammaproteobacteria;o__Enterobacterales;f__Enterobacteriaceae;g__Buttiauxella;s__Buttiauxella agrestis_A	0.334026	0.398416	0.378081	0.671009	0.883477	0.593756	0.376979	0.552676	1	1	FALSE	FALSE
d__Bacteria;p__Bacteroidota;c__Bacteroidia;o__Bacteroidales;f__UBA932;g__CAG-831;s__CAG-831 sp900544175	5.0542	0.114743	0.261971	0.462836	19.2929	0.247912	6.16e-83	0.804202	1.27e-80	1	TRUE	FALSE
d__Bacteria;p__Bacteroidota;c__Bacteroidia;o__Bacteroidales;f__Rikenellaceae;g__Alistipes;s__Alistipes sp003979135	2.68864	0.425558	0.375705	0.705956	7.15626	0.60281	8.29e-13	0.546635	1.46e-10	1	TRUE	FALSE
d__Bacteria;p__Firmicutes_C;c__Negativicutes;o__Acidaminococcales;f__Acidaminococcaceae;g__Acidaminococcus;s__Acidaminococcus sp900314165	0.955398	0.379977	0.430989	0.825867	2.21676	0.460095	0.02664	0.645448	1	1	FALSE	FALSE
d__Bacteria;p__Campylobacterota;c__Campylobacteria;o__Campylobacterales;f__Arcobacteraceae;g__Arcobacter;s__Arcobacter sp004116465	1.94149	0.364876	0.28257	0.561242	6.87084	0.650122	6.38e-12	0.515614	1.1e-09	1	TRUE	FALSE
d__Bacteria;p__Firmicutes_A;c__Clostridia_A;o__Christensenellales;f__CAG-138;g__UMGS1241;s__UMGS1241 sp900550525	-0.01345	0.795159	0.282243	0.579908	-0.04767	1.37118	0.961982	0.170319	1	1	FALSE	FALSE
d__Bacteria;p__Firmicutes_A;c__Clostridia;o__Oscillospirales;f__Oscillospiraceae;g__CAG-83;s__CAG-83 sp900545585	2.36562	1.26208	0.390491	0.704516	6.05805	1.79142	1.38e-09	0.073226	2.25e-07	1	TRUE	FALSE
d__Bacteria;p__Firmicutes_A;c__Clostridia;o__Peptostreptococcales;f__Anaerovoracaceae;g__Alterileibacterium;s__Alterileibacterium massiliense	0.519375	0.044489	0.28998	0.490899	1.79107	0.090628	0.073282	0.927788	1	1	FALSE	FALSE
d__Bacteria;p__Firmicutes_A;c__Clostridia;o__Tissierellales;f__Peptoniphilaceae;g__Finegoldia;s__Finegoldia magna_F	5.04857	0.149295	0.275292	0.569982	18.339	0.26193	4.04e-75	0.793376	8.33e-73	1	TRUE	FALSE
d__Bacteria;p__Firmicutes_A;c__Clostridia;o__Peptostreptococcales;f__Peptostreptococcaceae;g__Peptostreptococcus;s__Peptostreptococcus stomatis	2.53436	-1.48728	0.383281	0.718349	6.61226	-2.07041	3.78e-11	0.038414	6.32e-09	1	TRUE	FALSE
d__Bacteria;p__Firmicutes_A;c__Clostridia;o__Oscillospirales;f__Ruminococcaceae;g__Negativibacillus;s__Negativibacillus massiliensis	0.818287	0.495689	0.294395	0.556595	2.77956	0.890574	0.005443	0.373158	0.609651	1	FALSE	FALSE
d__Bacteria;p__Proteobacteria;c__Gammaproteobacteria;o__Enterobacterales;f__Pasteurellaceae;g__Gallibacterium;s__Gallibacterium sp001678475	0.071168	1.15425	0.266143	0.779291	0.267406	1.48115	0.789157	0.138567	1	1	FALSE	FALSE
d__Bacteria;p__Bacteroidota;c__Bacteroidia;o__Bacteroidales;f__Bacteroidaceae;g__Prevotella;s__Prevotella corporis	3.04534	-0.05143	0.525059	0.855175	5.8	-0.06014	6.63e-09	0.952043	1.04e-06	1	TRUE	FALSE
d__Bacteria;p__Actinobacteriota;c__Actinomycetia;o__Actinomycetales;f__Bifidobacteriaceae;g__Bifidobacterium;__	0.613933	0.71755	0.321265	0.667031	1.91099	1.07574	0.056006	0.282045	1	1	FALSE	FALSE
d__Bacteria;p__Fusobacteriota;c__Fusobacteriia;o__Fusobacteriales;f__Fusobacteriaceae;g__Fusobacterium;s__Fusobacterium nucleatum_D	1.63881	-0.44438	0.420717	0.754099	3.89528	-0.58929	9.81e-05	0.555666	0.013241	1	TRUE	FALSE
d__Bacteria;p__Actinobacteriota;c__Coriobacteriia;o__Coriobacteriales;f__Atopobiaceae;g__UMGS1418;s__UMGS1418 sp900551595	1.99695	0.035621	0.348299	0.636919	5.73343	0.055927	9.84e-09	0.9554	1.53e-06	1	TRUE	FALSE
d__Bacteria;p__Fusobacteriota;c__Fusobacteriia;o__Fusobacteriales;f__Leptotrichiaceae;g__Streptobacillus;s__Streptobacillus sp009733925	0.169733	0.651956	0.353827	0.716198	0.479706	0.910302	0.631436	0.362663	1	1	FALSE	FALSE
d__Bacteria;p__Proteobacteria;c__Gammaproteobacteria;o__Enterobacterales;f__Aeromonadaceae;g__Zobellella_A;s__Zobellella_A maritima	3.07391	0.11763	0.377912	0.745786	8.13392	0.157726	4.16e-16	0.874673	7.56e-14	1	TRUE	FALSE
d__Bacteria;p__Actinobacteriota;c__Actinomycetia;o__Mycobacteriales;f__Micromonosporaceae;g__Actinoplanes;s__Actinoplanes ianthinogenes	0.555884	0.317243	0.403062	0.815452	1.37915	0.389039	0.167847	0.697247	1	1	FALSE	FALSE
d__Bacteria;p__Actinobacteriota;c__Coriobacteriia;o__Coriobacteriales;f__Eggerthellaceae;g__Senegalimassilia;s__Senegalimassilia anaerobia	-0.11263	-0.22656	0.214042	0	-0.52618	-0.81307	0.59876	0	1	0	FALSE	TRUE
d__Bacteria;p__Firmicutes_A;c__Clostridia;o__Tissierellales;f__Peptoniphilaceae;g__Anaerococcus;s__Anaerococcus senegalensis	4.16512	-0.35484	0.331426	0.723591	12.5673	-0.49039	3.19e-36	0.623858	6.45e-34	1	TRUE	FALSE
d__Bacteria;p__Actinobacteriota;c__Coriobacteriia;o__Coriobacteriales;f__Eggerthellaceae;__;__	-0.41141	0.503499	0.196586	0.325784	-2.09274	1.5455	0.036372	0.122226	1	1	FALSE	FALSE
d__Bacteria;p__Proteobacteria;c__Gammaproteobacteria;o__Burkholderiales;f__Burkholderiaceae;g__Parasutterella;s__Parasutterella sp900552195	2.48334	0.782074	0.424209	0.764745	5.85403	1.02266	4.8e-09	0.306469	7.68e-07	1	TRUE	FALSE
d__Bacteria;p__Firmicutes;c__Bacilli;o__Haloplasmatales_A;f__Turicibacteraceae;g__Turicibacter;s__Turicibacter sp001543345	-0.42413	0.118478	0.189846	0	-2.23409	0.41393	0.025477	0	1	0	FALSE	TRUE
d__Bacteria;p__Proteobacteria;c__Gammaproteobacteria;__;__;__;__	1.85231	0.773924	0.413644	0.828119	4.47802	0.934556	7.53e-06	0.350017	0.001092	1	TRUE	FALSE
d__Bacteria;p__Firmicutes_A;c__Clostridia;o__Monoglobales_A;f__UBA1381;g__CAG-41;s__CAG-41 sp001941225	0.537779	0.723687	0.262591	0.56166	2.04797	1.28848	0.040563	0.19758	1	1	FALSE	FALSE
d__Bacteria;p__Bacteroidota;c__Bacteroidia;o__Bacteroidales;f__Bacteroidaceae;g__Prevotella;s__Prevotella sp900315075	0.374068	-0.42288	0.335906	0	1.11361	-0.88396	0.265447	0	1	0	FALSE	TRUE
d__Bacteria;p__Firmicutes_C;c__Negativicutes;o__Veillonellales;f__Dialisteraceae;g__Dialister;__	2.11906	-0.97067	0.401315	0.795433	5.2803	-1.22031	1.29e-07	0.222347	1.93e-05	1	TRUE	FALSE
d__Bacteria;p__Firmicutes_A;c__Clostridia;o__Tissierellales;f__Peptoniphilaceae;g__Peptoniphilus_C;s__Peptoniphilus_C pacaensis	3.24915	-0.8265	0.281465	0.622265	11.5437	-1.32821	7.94e-31	0.184108	1.56e-28	1	TRUE	FALSE
d__Bacteria;p__Firmicutes_A;c__Clostridia;o__Tissierellales;f__Peptoniphilaceae;g__Fenollaria;s__Fenollaria massiliensis	3.4825	-0.32464	0.428316	0.699231	8.13067	-0.46429	4.27e-16	0.642442	7.73e-14	1	TRUE	FALSE
d__Bacteria;p__Firmicutes_C;c__Negativicutes;o__Veillonellales;f__Dialisteraceae;g__Dialister;s__Dialister sp002439665	3.54534	-0.96869	0.375125	0.690515	9.4511	-1.40285	3.35e-21	0.160663	6.34e-19	1	TRUE	FALSE
d__Bacteria;p__Firmicutes_A;c__Clostridia;o__Oscillospirales;f__Ruminococcaceae;g__Fournierella;s__Fournierella sp004558145	3.0821	-0.35745	0.330733	0.611112	9.31902	-0.58493	1.17e-20	0.558598	2.21e-18	1	TRUE	FALSE
d__Bacteria;p__Firmicutes_A;__;__;__;__;__	-0.28448	0.158619	0.199449	0	-1.42635	0.410034	0.153767	0	1	0	FALSE	TRUE
d__Bacteria;p__Actinobacteriota;c__Actinomycetia;o__Actinomycetales;f__Bifidobacteriaceae;g__Bifidobacterium;s__Bifidobacterium kashiwanohense_A	1.32107	1.35299	0.348765	0.747514	3.78787	1.80998	0.000152	0.070298	0.019905	1	TRUE	FALSE
d__Bacteria;p__Firmicutes_A;c__Clostridia;o__Tissierellales;f__Peptoniphilaceae;g__Urinicoccus;s__Urinicoccus massiliensis	0.266662	-0.1184	0.287014	0.517506	0.929093	-0.22879	0.352841	0.819033	1	1	FALSE	FALSE
d__Bacteria;p__Firmicutes_A;c__Clostridia;o__Tissierellales;f__Peptoniphilaceae;g__Anaerococcus;s__Anaerococcus sp900258475	2.95895	-1.62763	0.299533	0.608613	9.87853	-2.67433	5.16e-23	0.007488	9.9e-21	1	TRUE	FALSE
d__Bacteria;p__Firmicutes_A;c__Clostridia;o__Tissierellales;f__Peptoniphilaceae;g__Ezakiella;s__Ezakiella coagulans	3.03609	-0.98722	0.388183	0.653877	7.82128	-1.5098	5.23e-15	0.131095	9.36e-13	1	TRUE	FALSE
d__Bacteria;p__Firmicutes_C;c__Negativicutes;o__Veillonellales;f__Veillonellaceae;__;__	-0.16869	0.14827	0.280189	0	-0.60207	0.248709	0.547129	0	1	0	FALSE	TRUE
d__Bacteria;p__Firmicutes_A;c__Clostridia;o__Lachnospirales;f__Lachnospiraceae;g__Eisenbergiella;s__Eisenbergiella sp003478085	1.51615	-0.91812	0.390634	0.631579	3.88126	-1.45369	0.000104	0.146032	0.013821	1	TRUE	FALSE
d__Bacteria;p__Bacteroidota;c__Bacteroidia;o__Bacteroidales;f__Bacteroidaceae;g__Prevotella;s__Prevotella sp000479005	2.97129	-0.58581	0.35108	0.703835	8.46329	-0.83231	2.6e-17	0.405233	4.78e-15	1	TRUE	FALSE
d__Bacteria;p__Actinobacteriota;c__Coriobacteriia;o__Coriobacteriales;f__Eggerthellaceae;g__Eggerthella;s__Eggerthella sp014287365	2.45502	-0.41025	0.323443	0.56772	7.59027	-0.72263	3.19e-14	0.469905	5.68e-12	1	TRUE	FALSE
d__Bacteria;p__Firmicutes_A;c__Clostridia;o__Lachnospirales;f__Lachnospiraceae;g__Coprococcus_A;s__Coprococcus_A catus	1.36785	-0.1591	0.316064	0.46732	4.32775	-0.34045	1.51e-05	0.733516	0.002154	1	TRUE	FALSE
d__Bacteria;p__Firmicutes_A;c__Clostridia;o__Peptostreptococcales;f__Peptostreptococcaceae;g__Romboutsia;s__Romboutsia dakarensis	0.564533	0.205185	0.266206	0.469387	2.12067	0.437133	0.03395	0.662015	1	1	FALSE	FALSE
d__Bacteria;p__Firmicutes_C;c__Negativicutes;o__Veillonellales;f__Negativicoccaceae;g__Negativicoccus;s__Negativicoccus massiliensis	1.10917	-0.07803	0.309984	0.695741	3.57816	-0.11216	0.000346	0.910698	0.044291	1	TRUE	FALSE
d__Bacteria;p__Proteobacteria;c__Alphaproteobacteria;o__Sphingomonadales;f__Sphingomonadaceae;g__Sphingomonas;s__Sphingomonas sp003946805	0.766594	-0.13124	0.381092	0.610588	2.01157	-0.21495	0.044265	0.82981	1	1	FALSE	FALSE
d__Bacteria;p__Firmicutes_A;c__Clostridia;o__Lachnospirales;f__Lachnospiraceae;g__Agathobacter;s__Agathobacter ruminis	2.3801	0.027306	0.34677	0.707855	6.86364	0.038576	6.71e-12	0.969228	1.15e-09	1	TRUE	FALSE
d__Bacteria;p__Firmicutes_A;c__Clostridia;o__Peptostreptococcales;f__Anaerovoracaceae;g__S5-A14a;s__S5-A14a sp000758905	2.37102	-1.12566	0.35611	0.624989	6.65811	-1.80109	2.77e-11	0.071689	4.69e-09	1	TRUE	FALSE
d__Bacteria;p__Firmicutes_A;c__Clostridia;o__Tissierellales;f__Peptoniphilaceae;g__Peptoniphilus_B;s__Peptoniphilus_B duerdenii	2.51009	-1.06201	0.417997	0.646748	6.00505	-1.64207	1.91e-09	0.100575	3.1e-07	1	TRUE	FALSE
d__Bacteria;p__Firmicutes_A;c__Clostridia;o__Peptostreptococcales;f__Anaerovoracaceae;g__CAG-238;s__CAG-238 sp900542245	-0.16646	0.665032	0.186729	0.43659	-0.89143	1.52324	0.372699	0.127698	1	1	FALSE	FALSE
d__Bacteria;p__Firmicutes_A;c__Clostridia;o__Lachnospirales;f__Lachnospiraceae;g__UBA9502;s__UBA9502 sp003669055	2.2863	1.42009	0.346141	0.480468	6.60509	2.95564	3.97e-11	0.00312	6.59e-09	0.649012	TRUE	FALSE
d__Bacteria;p__Actinobacteriota;c__Actinomycetia;o__Mycobacteriales;f__Mycobacteriaceae;g__Corynebacterium;__	0.554804	-0.1605	0.274692	0.515289	2.01973	-0.31148	0.043412	0.755439	1	1	FALSE	FALSE
d__Bacteria;p__Bacteroidota;c__Bacteroidia;o__Bacteroidales;f__Porphyromonadaceae;g__Porphyromonas;s__Porphyromonas uenonis	2.98319	-1.16842	0.349413	0.599169	8.53773	-1.95007	1.37e-17	0.051168	2.53e-15	1	TRUE	FALSE
d__Bacteria;p__Firmicutes_A;c__Clostridia;o__Lachnospirales;f__Anaerotignaceae;g__An114;s__An114 sp002161055	0.603462	0.232227	0.298504	0.489264	2.02162	0.474646	0.043215	0.635039	1	1	FALSE	FALSE
d__Bacteria;p__Firmicutes_A;c__Clostridia;o__Lachnospirales;f__Lachnospiraceae;g__Anaerostipes;s__Anaerostipes sp900066705	1.31633	1.275	0.311412	0.588919	4.22697	2.16499	2.37e-05	0.030388	0.003292	1	TRUE	FALSE
d__Bacteria;p__Firmicutes_A;c__Clostridia;o__Tissierellales;f__Peptoniphilaceae;g__Parvimonas;s__Parvimonas sp000223315	0.302517	-0.31558	0.332336	0	0.910276	-0.56675	0.362677	0	1	0	FALSE	TRUE
d__Bacteria;p__Actinobacteriota;c__Coriobacteriia;o__Coriobacteriales;f__Eggerthellaceae;g__Gordonibacter;s__Gordonibacter urolithinfaciens	-0.51978	0.168202	0.179869	0	-2.88978	0.618906	0.003855	0	0.447187	0	FALSE	TRUE
d__Bacteria;p__Firmicutes_A;c__Clostridia;o__TANB77;f__CAG-508;g__CAG-269;s__CAG-269 sp900553985	1.63784	0.418767	0.3011	0.586194	5.43954	0.714383	5.34e-08	0.47499	8.07e-06	1	TRUE	FALSE
d__Bacteria;p__Bacteroidota;c__Bacteroidia;o__Bacteroidales;f__Bacteroidaceae;g__Bacteroides;__	6.01008	0.314156	0.297052	0.547509	20.2324	0.573791	5.08e-91	0.566109	1.06e-88	1	TRUE	FALSE
d__Bacteria;p__Verrucomicrobiota;c__Verrucomicrobiae;o__Verrucomicrobiales;f__Akkermansiaceae;g__Akkermansia;s__Akkermansia muciniphila_B	-0.3656	1.09339	0.251501	0.652857	-1.45366	1.67477	0.146041	0.093978	1	1	FALSE	FALSE
d__Bacteria;p__Bacteroidota;c__Bacteroidia;o__Bacteroidales;f__Bacteroidaceae;g__Paraprevotella;s__Paraprevotella clara	-0.01006	0.763366	0.289983	0.556512	-0.03469	1.3717	0.972324	0.170157	1	1	FALSE	FALSE
d__Bacteria;p__Firmicutes_A;c__Clostridia;o__Lachnospirales;f__Lachnospiraceae;g__Anaerosacchariphilus;s__Anaerosacchariphilus sp002160765	0.028215	0.431033	0.206906	0.41113	0.136367	1.04841	0.891531	0.294449	1	1	FALSE	FALSE
d__Bacteria;p__Bacteroidota;c__Bacteroidia;o__Bacteroidales;f__Muribaculaceae;__;__	0.285161	-0.31123	0.280487	0.407385	1.01666	-0.76396	0.309313	0.444889	1	1	FALSE	FALSE
d__Bacteria;p__Firmicutes_A;c__Clostridia;o__Oscillospirales;f__Ruminococcaceae;g__Bittarella;s__Bittarella massiliensis	-0.51123	0.268412	0.14763	0	-3.46291	1.10176	0.000534	0	0.066797	0	FALSE	TRUE
d__Bacteria;p__Firmicutes_A;c__Clostridia;o__Tissierellales;f__Peptoniphilaceae;g__Anaerococcus;s__Anaerococcus sp900541365	-0.28163	0.154453	0.183786	0	-1.53238	0.385537	0.125429	0	1	0	FALSE	TRUE
d__Bacteria;p__Firmicutes_A;c__Clostridia;o__Clostridiales;f__Clostridiaceae;g__Clostridium;s__Clostridium saudiense	-0.57489	1.11853	0.161349	0.443708	-3.56303	2.52088	0.000367	0.011706	0.046559	1	TRUE	FALSE
d__Bacteria;p__Actinobacteriota;c__Actinomycetia;o__Actinomycetales;f__Actinomycetaceae;g__Varibaculum;s__Varibaculum cambriense_B	2.25736	-0.84465	0.391351	0.605186	5.76813	-1.39569	8.02e-09	0.162807	1.25e-06	1	TRUE	FALSE
d__Bacteria;p__Firmicutes;c__Bacilli;o__Lactobacillales;f__Streptococcaceae;g__Streptococcus;s__Streptococcus gwangjuense	1.18475	-0.91601	0.392182	0	3.02092	-1.39995	0.00252	0	0.302408	0	FALSE	TRUE
d__Bacteria;p__Firmicutes_C;c__Negativicutes;o__Veillonellales;__;__;__	0.383102	-0.24028	0.34673	0.585866	1.1049	-0.41014	0.269203	0.681706	1	1	FALSE	FALSE
d__Bacteria;p__Firmicutes_A;c__Clostridia;o__Oscillospirales;f__Ruminococcaceae;g__QAMM01;s__QAMM01 sp900552945	0.204488	0.558299	0.217858	0.402268	0.93863	1.38788	0.347921	0.165174	1	1	FALSE	FALSE
d__Bacteria;p__Firmicutes_A;c__Clostridia;o__Tissierellales;f__Peptoniphilaceae;g__Anaerococcus;__	0.139745	0.270867	0.283754	0.635742	0.492487	0.426065	0.622375	0.67006	1	1	FALSE	FALSE
d__Bacteria;p__Firmicutes_A;c__Clostridia;o__Oscillospirales;f__Acutalibacteraceae;g__HGM12789;s__HGM12789 sp900766585	0.182835	0.619321	0.226297	0.452348	0.807943	1.36912	0.419123	0.17096	1	1	FALSE	FALSE
d__Bacteria;p__Firmicutes_A;c__Clostridia;o__Oscillospirales;f__Oscillospiraceae;g__ER4;s__ER4 sp000765235	1.1371	-0.7631	0.394084	0.618029	2.88541	-1.23474	0.003909	0.216928	0.449534	1	FALSE	FALSE
d__Bacteria;p__Firmicutes_C;c__Negativicutes;o__Acidaminococcales;f__Acidaminococcaceae;g__Phascolarctobacterium;s__Phascolarctobacterium sp900544795	0.729235	0.075532	0.351452	0.728752	2.07492	0.103645	0.037994	0.917451	1	1	FALSE	FALSE
d__Bacteria;p__Actinobacteriota;c__Coriobacteriia;o__Coriobacteriales;f__Coriobacteriaceae;g__Collinsella;s__Collinsella sp900549355	2.60622	0.652435	0.376086	0.692122	6.92987	0.942659	4.21e-12	0.345855	7.33e-10	1	TRUE	FALSE
d__Bacteria;p__Firmicutes_A;c__Clostridia;o__Tissierellales;f__Peptoniphilaceae;g__Levyella;s__Levyella massiliensis	1.9267	-0.61629	0.383029	0.615628	5.03017	-1.00107	4.9e-07	0.316792	7.2e-05	1	TRUE	FALSE
d__Bacteria;p__Firmicutes_A;c__Clostridia_A;o__Christensenellales;f__Borkfalkiaceae;g__QALS01;s__QALS01 sp003150575	-0.568	0.069807	0.132353	0	-4.29159	0.322736	1.77e-05	0	0.002501	0	TRUE	TRUE
d__Bacteria;p__Actinobacteriota;c__Actinomycetia;o__Actinomycetales;f__Bifidobacteriaceae;g__Bifidobacterium;s__Bifidobacterium vaginale_B	0.049737	0.300323	0.304337	0	0.163426	0.443462	0.870183	0	1	0	FALSE	TRUE
d__Bacteria;p__Firmicutes_A;c__Clostridia;o__Lachnospirales;f__Anaerotignaceae;__;__	1.13932	0.136285	0.414289	0.730859	2.75005	0.186473	0.005959	0.852074	0.661408	1	FALSE	FALSE
d__Bacteria;p__Firmicutes_A;c__Clostridia;o__Lachnospirales;f__Lachnospiraceae;g__KLE1615;s__KLE1615 sp900066985	0.257303	0.609326	0.220325	0.454575	1.16783	1.34043	0.242874	0.180106	1	1	FALSE	FALSE
d__Bacteria;p__Firmicutes_A;c__Clostridia;o__Oscillospirales;f__Acutalibacteraceae;g__Anaeromassilibacillus;s__Anaeromassilibacillus senegalensis	-0.05195	0.688993	0.214292	0.391397	-0.24245	1.76034	0.808434	0.07835	1	1	FALSE	FALSE
d__Bacteria;p__Firmicutes_A;c__Clostridia;o__TANB77;f__CAG-508;g__CAG-273;s__CAG-273 sp003507395	-0.40579	0.189552	0.193116	0	-2.1013	0.562313	0.035614	0	1	0	FALSE	TRUE
d__Bacteria;p__Bacteroidota;c__Bacteroidia;o__Bacteroidales;f__Bacteroidaceae;g__Prevotella;s__Prevotella colorans	0.141156	-0.51284	0.292991	0	0.481776	-1.46968	0.629965	0	1	0	FALSE	TRUE
d__Bacteria;p__Firmicutes_A;c__Clostridia;o__Oscillospirales;f__Acutalibacteraceae;g__Acutalibacter;s__Acutalibacter sp003612555	1.24932	1.17671	0.298722	0.566972	4.18221	2.07543	2.89e-05	0.037947	0.003984	1	TRUE	FALSE
d__Bacteria;p__Firmicutes;c__Bacilli;o__Lactobacillales;f__Streptococcaceae;g__Streptococcus;s__Streptococcus orisratti	0.427263	-0.03079	0.358646	0.654861	1.19132	-0.04701	0.233526	0.962502	1	1	FALSE	FALSE
d__Bacteria;p__Bacteroidota;c__Bacteroidia;o__Flavobacteriales;f__Weeksellaceae;g__Chryseobacterium;s__Chryseobacterium oncorhynchi	0.495588	1.46502	0.289267	0.636036	1.71325	2.30335	0.086666	0.021259	1	1	FALSE	FALSE
d__Bacteria;p__Firmicutes_A;c__Clostridia;o__Lachnospirales;f__Lachnospiraceae;g__Lachnospira;__	0.403457	0.414431	0.265401	0.594069	1.52018	0.697615	0.128466	0.485418	1	1	FALSE	FALSE
d__Bacteria;p__Firmicutes_A;c__Clostridia;__;__;__;__	-0.09017	0.374837	0.211725	0.454598	-0.4259	0.824547	0.670181	0.409629	1	1	FALSE	FALSE
d__Bacteria;p__Firmicutes;c__Bacilli;o__Erysipelotrichales;f__Erysipelotrichaceae;g__Holdemania;s__Holdemania filiformis	0.418148	0.015924	0.225516	0.375799	1.85418	0.042374	0.063713	0.9662	1	1	FALSE	FALSE
d__Bacteria;p__Firmicutes_A;c__Clostridia;o__Tissierellales;f__Peptoniphilaceae;g__Peptoniphilus_A;s__Peptoniphilus_A senegalensis	2.28446	-0.13663	0.435599	0.864487	5.24441	-0.15805	1.57e-07	0.874419	2.34e-05	1	TRUE	FALSE
d__Bacteria;p__Actinobacteriota;c__Actinomycetia;o__Actinomycetales;f__Actinomycetaceae;g__Pauljensenia;s__Pauljensenia turicensis	0.9609	-1.00702	0.335238	0.423609	2.86632	-2.37724	0.004153	0.017443	0.473409	1	FALSE	FALSE
d__Bacteria;p__Firmicutes_A;c__Clostridia;o__Lachnospirales;f__Lachnospiraceae;g__CAG-510;s__CAG-510 sp002432425	2.22668	-0.76397	0.389842	0.662774	5.71175	-1.15269	1.12e-08	0.249038	1.72e-06	1	TRUE	FALSE
d__Bacteria;p__Actinobacteriota;c__Coriobacteriia;o__Coriobacteriales;f__Atopobiaceae;g__Fannyhessea;s__Fannyhessea vaginae	0.639839	0.579937	0.349174	0.805694	1.83243	0.719798	0.066887	0.471649	1	1	FALSE	FALSE
d__Bacteria;p__Firmicutes_A;c__Clostridia;o__Tissierellales;f__Peptoniphilaceae;g__Peptoniphilus_A;s__Peptoniphilus_A lacrimalis	4.0288	-1.75056	0.356454	0.557268	11.3025	-3.14134	1.28e-29	0.001682	2.5e-27	0.351495	TRUE	FALSE
d__Bacteria;p__Firmicutes;c__Bacilli;o__Erysipelotrichales;f__Erysipelatoclostridiaceae;g__Stoquefichus;s__Stoquefichus massiliensis	0.405715	-0.57737	0.323997	0	1.25222	-1.23925	0.210489	0	1	0	FALSE	TRUE
d__Bacteria;p__Verrucomicrobiota;c__Verrucomicrobiae;o__Verrucomicrobiales;f__Akkermansiaceae;g__Akkermansia;__	0.24323	0.059155	0.353992	0	0.687107	0.089467	0.492016	0	1	0	FALSE	TRUE
d__Bacteria;p__Firmicutes_A;c__Clostridia;o__Oscillospirales;f__Acutalibacteraceae;g__Ruminococcus_E;__	0.734698	-0.06303	0.388795	0.67248	1.88968	-0.09373	0.058801	0.925326	1	1	FALSE	FALSE
d__Bacteria;p__Firmicutes_A;c__Clostridia_A;o__Christensenellales;f__UBA1242;g__UMGS2069;s__UMGS2069 sp900554955	0.583105	0.700562	0.284224	0.563672	2.05157	1.24285	0.040212	0.213921	1	1	FALSE	FALSE
d__Bacteria;p__Firmicutes;c__Bacilli;o__Erysipelotrichales;f__Erysipelatoclostridiaceae;g__Erysipelatoclostridium;s__Erysipelatoclostridium sp000508865	1.30989	-0.54502	0.329311	0.647557	3.97766	-0.84165	6.96e-05	0.399984	0.009535	1	TRUE	FALSE
d__Bacteria;p__Firmicutes_A;c__Clostridia;o__Oscillospirales;f__Oscillospiraceae;g__CAG-83;s__CAG-83 sp900545495	1.51372	1.42227	0.308267	0.526667	4.91041	2.70051	9.09e-07	0.006923	0.000133	1	TRUE	FALSE
d__Bacteria;p__Firmicutes_C;c__Negativicutes;o__Acidaminococcales;f__Acidaminococcaceae;g__Phascolarctobacterium_A;s__Phascolarctobacterium_A sp900544885	-0.23342	0.463464	0.288382	0	-0.80943	0.786069	0.41827	0	1	0	FALSE	TRUE
d__Bacteria;p__Bacteroidota;c__Bacteroidia;o__Bacteroidales;f__Marinifilaceae;g__Butyricimonas;s__Butyricimonas sp900761485	-0.23065	-0.21852	0.216174	0	-1.06698	-0.72951	0.285979	0	1	0	FALSE	TRUE
d__Bacteria;p__Firmicutes_A;c__Clostridia;o__Lachnospirales;f__Lachnospiraceae;g__Eubacterium_G;s__Eubacterium_G sp000432355	-0.19713	0.866925	0.20137	0.403607	-0.97896	2.14794	0.327599	0.031718	1	1	FALSE	FALSE
d__Bacteria;p__Firmicutes_A;c__Clostridia;o__Lachnospirales;f__Lachnospiraceae;g__Lachnospira;s__Lachnospira sp003451515	0.719305	1.02406	0.307848	0.63675	2.33656	1.60825	0.019462	0.107779	1	1	FALSE	FALSE
d__Bacteria;p__Firmicutes;c__Bacilli;o__Staphylococcales;f__Gemellaceae;g__Gemella;s__Gemella sp002871655	0.571414	-0.5649	0.35816	0.481783	1.59542	-1.17252	0.11062	0.240988	1	1	FALSE	FALSE
d__Bacteria;p__Firmicutes_A;c__Clostridia;o__Lachnospirales;f__Lachnospiraceae;g__Mediterraneibacter;s__Mediterraneibacter torques	2.43868	-0.19834	0.364775	0.762804	6.68544	-0.26001	2.3e-11	0.794854	3.91e-09	1	TRUE	FALSE
d__Bacteria;p__Campylobacterota;c__Campylobacteria;o__Campylobacterales;f__Campylobacteraceae;g__Campylobacter_B;s__Campylobacter_B sp009690845	2.00922	-0.16613	0.344844	0.758802	5.82648	-0.21894	5.66e-09	0.826694	9e-07	1	TRUE	FALSE
d__Bacteria;p__Firmicutes;c__Bacilli;o__Erysipelotrichales;f__Erysipelotrichaceae;g__Dielma;s__Dielma fastidiosa	0.945889	-0.21267	0.30296	0.492618	3.12215	-0.43172	0.001795	0.665943	0.217235	1	FALSE	FALSE
d__Bacteria;p__Desulfobacterota;c__Desulfovibrionia;o__Desulfovibrionales;f__Desulfovibrionaceae;g__Desulfovibrio;s__Desulfovibrio sp009929215	-0.39752	0.498612	0.203476	0.420334	-1.95363	1.18623	0.050745	0.235533	1	1	FALSE	FALSE
d__Bacteria;p__Bacteroidota;c__Bacteroidia;o__Bacteroidales;f__Marinifilaceae;g__Butyricimonas;s__Butyricimonas faecihominis	-0.00024	0.638437	0.256455	0.525779	-0.00093	1.21427	0.99926	0.224646	1	1	FALSE	FALSE
d__Bacteria;p__Firmicutes_A;c__Clostridia;o__Oscillospirales;f__Acutalibacteraceae;g__Ruminococcus_E;s__Ruminococcus_E sp003438075	-0.25771	0.322905	0.279424	0	-0.92227	0.565108	0.356386	0	1	0	FALSE	TRUE
d__Bacteria;p__Firmicutes_A;c__Clostridia;o__Tissierellales;f__Peptoniphilaceae;g__Murdochiella;s__Murdochiella vaginalis	-0.02958	-0.38404	0.290044	0	-0.10199	-0.98577	0.918765	0	1	0	FALSE	TRUE
d__Bacteria;p__Firmicutes_A;c__Clostridia;o__Clostridiales;f__Clostridiaceae;g__Clostridium;s__Clostridium sp000498355	-0.18748	-0.15359	0.24686	0	-0.75945	-0.37996	0.447586	0	1	0	FALSE	TRUE
d__Bacteria;p__Actinobacteriota;c__Coriobacteriia;o__Coriobacteriales;f__Atopobiaceae;g__Atopobium;s__Atopobium deltae	0.40715	-0.93529	0.26919	0	1.5125	-2.9436	0.130408	0	1	0	FALSE	TRUE
d__Bacteria;p__Firmicutes;c__Bacilli;o__Lactobacillales;f__Lactobacillaceae;g__Lactobacillus;s__Lactobacillus ultunensis	0.98733	0.618297	0.331288	0.676597	2.98028	0.913833	0.00288	0.360804	0.342705	1	FALSE	FALSE
d__Bacteria;p__Firmicutes;c__Bacilli;o__Lactobacillales;f__Lactobacillaceae;g__Lactobacillus;s__Lactobacillus hominis	3.49988	1.06235	0.289627	0.467793	12.0841	2.27099	1.28e-33	0.023148	2.58e-31	1	TRUE	FALSE
d__Bacteria;p__Firmicutes_A;c__Clostridia;o__Oscillospirales;f__Oscillospiraceae;g__Flavonifractor;__	3.73279	-0.42363	0.319161	0.570839	11.6956	-0.74212	1.34e-31	0.458015	2.66e-29	1	TRUE	FALSE
d__Bacteria;p__Actinobacteriota;c__Coriobacteriia;o__Coriobacteriales;__;__;__	0.33819	-0.15321	0.265401	0.479569	1.27426	-0.31947	0.202571	0.749369	1	1	FALSE	FALSE
d__Bacteria;p__Bacteroidota;c__Bacteroidia;o__Bacteroidales;f__Rikenellaceae;g__Alistipes_A;s__Alistipes_A sp900539755	-0.05679	1.07099	0.224597	0.507321	-0.25285	2.11108	0.80038	0.034766	1	1	FALSE	FALSE
d__Bacteria;p__Firmicutes_A;c__Clostridia;o__Lachnospirales;f__Lachnospiraceae;g__CAG-81;s__CAG-81 sp009917545	0.341793	-0.03567	0.294432	0.497409	1.16086	-0.07171	0.2457	0.942831	1	1	FALSE	FALSE
d__Bacteria;p__Firmicutes_A;c__Clostridia;o__Tissierellales;f__Peptoniphilaceae;g__Anaerococcus;s__Anaerococcus prevotii_A	-0.2659	0.703267	0.209042	0.608313	-1.27197	1.1561	0.203383	0.247642	1	1	FALSE	FALSE
d__Bacteria;p__Firmicutes_A;c__Clostridia;o__Lachnospirales;f__Lachnospiraceae;g__CAG-317;s__CAG-317 sp011960265	0.262133	0.250984	0.28193	0.489372	0.929782	0.51287	0.352484	0.608042	1	1	FALSE	FALSE
d__Bacteria;p__Firmicutes;c__Bacilli;o__Staphylococcales;f__Staphylococcaceae;g__Staphylococcus;s__Staphylococcus sp003718735	-0.49222	0.854092	0.183476	0.470013	-2.68278	1.81717	0.007301	0.069192	0.803153	1	FALSE	FALSE
d__Bacteria;p__Firmicutes_A;c__Clostridia;o__Lachnospirales;f__Lachnospiraceae;g__UBA7182;s__UBA7182 sp003481535	-0.13	0.470827	0.222479	0.478928	-0.5843	0.983087	0.559016	0.325565	1	1	FALSE	FALSE
d__Bacteria;p__Firmicutes_A;c__Clostridia;o__Oscillospirales;f__Oscillospiraceae;g__Lawsonibacter;s__Lawsonibacter sp009911645	0.139708	0.379623	0.254806	0.509601	0.54829	0.744941	0.583492	0.456308	1	1	FALSE	FALSE
d__Bacteria;p__Firmicutes_A;c__Clostridia;o__Oscillospirales;f__Ruminococcaceae;g__Gemmiger;s__Gemmiger variabilis_B	0.514661	0.276271	0.303381	0.585665	1.69642	0.471722	0.089807	0.637126	1	1	FALSE	FALSE
d__Bacteria;p__Campylobacterota;c__Campylobacteria;o__Campylobacterales;f__Campylobacteraceae;g__Campylobacter_B;s__Campylobacter_B hominis	3.42915	-0.1898	0.431539	0.777917	7.94633	-0.24399	1.92e-15	0.80724	3.46e-13	1	TRUE	FALSE
d__Bacteria;p__Firmicutes_A;c__Clostridia;o__Oscillospirales;f__Ruminococcaceae;g__Anaerotruncus;s__Anaerotruncus colihominis	-0.1294	-0.34042	0.229198	0	-0.56458	-1.07878	0.572359	0	1	0	FALSE	TRUE
d__Bacteria;p__Firmicutes_A;c__Clostridia;o__Lachnospirales;f__Lachnospiraceae;g__Lacrimispora;__	0.693867	-0.71262	0.332186	0	2.08879	-1.31363	0.036727	0	1	0	FALSE	TRUE
d__Bacteria;p__Firmicutes_A;c__Clostridia;o__Oscillospirales;f__Acutalibacteraceae;g__Eubacterium_R;s__Eubacterium_R sp900540235	-0.087	-0.06365	0.248075	0	-0.35069	-0.14394	0.725819	0	1	0	FALSE	TRUE
d__Bacteria;p__Firmicutes_A;c__Clostridia;o__Oscillospirales;f__Oscillospiraceae;g__An92;s__An92 sp002159175	0.135784	-0.61463	0.233044	0	0.582652	-2.20368	0.560128	0	1	0	FALSE	TRUE
d__Bacteria;p__Firmicutes_C;c__Negativicutes;o__Veillonellales;f__Veillonellaceae;g__Veillonella;__	-0.24461	0.724488	0.285223	0.517326	-0.85762	1.40045	0.391101	0.161379	1	1	FALSE	FALSE
d__Bacteria;p__Firmicutes;c__Bacilli;o__Lactobacillales;f__Lactobacillaceae;g__Lactobacillus;__	-0.09733	0.148228	0.269461	0	-0.3612	0.271056	0.717946	0	1	0	FALSE	TRUE
d__Bacteria;p__Firmicutes_A;c__Clostridia;o__Oscillospirales;f__Ruminococcaceae;g__Phocea;s__Phocea massiliensis	-0.57014	0.449603	0.171884	0.27655	-3.31698	1.62576	0.00091	0.104001	0.112835	1	FALSE	FALSE
d__Bacteria;p__Firmicutes_A;c__Clostridia;o__Oscillospirales;f__Ruminococcaceae;g__Ruminiclostridium_E;__	-0.30539	1.26904	0.220983	0.631081	-1.38196	2.01089	0.166985	0.044337	1	1	FALSE	FALSE
d__Bacteria;p__Firmicutes_A;c__Clostridia;o__Oscillospirales;f__Oscillospiraceae;g__Lawsonibacter;s__Lawsonibacter sp900066825	1.26193	-0.39093	0.345841	0.591011	3.64887	-0.66146	0.000263	0.50832	0.034241	1	TRUE	FALSE
d__Archaea;p__Methanobacteriota;c__Methanobacteria;o__Methanobacteriales;f__Methanobacteriaceae;g__Methanobrevibacter_A;s__Methanobrevibacter_A smithii	-0.3889	0.706675	0.178814	0.358369	-2.17487	1.97192	0.02964	0.048618	1	1	FALSE	FALSE
d__Bacteria;p__Firmicutes_A;c__Clostridia;o__Tissierellales;f__Peptoniphilaceae;g__Anaerococcus;s__Anaerococcus lactolyticus	-0.00723	-0.2343	0.297736	0	-0.02427	-0.52252	0.980636	0	1	0	FALSE	TRUE
d__Bacteria;p__Firmicutes;c__Bacilli;o__Erysipelotrichales;f__Erysipelotrichaceae;g__Bulleidia;s__Bulleidia sp902761625	0.324128	-0.31527	0.314574	0	1.03037	-0.65454	0.302836	0	1	0	FALSE	TRUE
d__Bacteria;p__Firmicutes_A;c__Clostridia;o__Tissierellales;f__Peptoniphilaceae;g__Peptoniphilus_E;s__Peptoniphilus_E catoniae	-0.14945	0.008352	0.221468	0	-0.67483	0.026739	0.499781	0	1	0	FALSE	TRUE
d__Bacteria;p__Firmicutes;c__Bacilli;o__Lactobacillales;f__Streptococcaceae;g__Streptococcus;s__Streptococcus uberis_A	-0.21041	0.714229	0.261969	0.594882	-0.8032	1.20062	0.42186	0.229897	1	1	FALSE	FALSE
d__Bacteria;p__Firmicutes_C;c__Negativicutes;o__Veillonellales;f__Dialisteraceae;g__Dialister;s__Dialister invisus	1.94134	0.320167	0.49535	0.878784	3.91913	0.36433	8.89e-05	0.715612	0.012086	1	TRUE	FALSE
d__Bacteria;p__Firmicutes_A;c__Clostridia;o__Tissierellales;f__Peptoniphilaceae;g__Ezakiella;s__Ezakiella peruensis	-0.23499	-0.40126	0.240715	0	-0.97622	-1.44184	0.328956	0	1	0	FALSE	TRUE
d__Bacteria;p__Firmicutes;c__Bacilli;o__Erysipelotrichales;f__Erysipelatoclostridiaceae;g__Catenibacterium;s__Catenibacterium sp000437715	-0.00199	0.453444	0.303549	0.601995	-0.00657	0.753235	0.994757	0.451309	1	1	FALSE	FALSE
d__Bacteria;p__Firmicutes;c__Bacilli;o__Erysipelotrichales;f__Erysipelotrichaceae;g__Holdemanella;s__Holdemanella sp003436425	-0.44924	0.849193	0.192679	0.482643	-2.33154	1.75946	0.019725	0.078499	1	1	FALSE	FALSE
d__Bacteria;p__Firmicutes_A;c__Clostridia;o__Tissierellales;f__Peptoniphilaceae;g__KA00134;s__KA00134 sp001574395	0.046158	-0.37792	0.262023	0	0.17616	-1.13755	0.860168	0	1	0	FALSE	TRUE
d__Bacteria;p__Firmicutes_A;c__Clostridia;o__Clostridiales;f__Clostridiaceae;g__Clostridium;s__Clostridium isatidis	-0.48494	0.712843	0.17168	0	-2.82468	1.48607	0.004733	0	0.5348	0	FALSE	TRUE
d__Bacteria;p__Actinobacteriota;c__Actinomycetia;o__Actinomycetales;f__Actinomycetaceae;g__Arcanobacterium;s__Arcanobacterium sp012563545	-0.05627	-0.4194	0.242982	0	-0.23157	-1.38055	0.816875	0	1	0	FALSE	TRUE
d__Bacteria;p__Firmicutes;c__Bacilli;o__Mycoplasmatales;f__Mycoplasmoidaceae;g__Ureaplasma;__	-0.38357	0.139336	0.223459	0	-1.71653	0.330068	0.086066	0	1	0	FALSE	TRUE
d__Bacteria;p__Actinobacteriota;c__Coriobacteriia;o__Coriobacteriales;f__Eggerthellaceae;g__Adlercreutzia;s__Adlercreutzia equolifaciens	-0.1792	0.781258	0.207618	0.434083	-0.86314	1.79979	0.388059	0.071894	1	1	FALSE	FALSE
d__Bacteria;p__Bacteroidota;c__Bacteroidia;o__Bacteroidales;f__Rikenellaceae;g__Alistipes;s__Alistipes communis	-0.40548	0.520604	0.19192	0	-2.11275	1.23264	0.034622	0	1	0	FALSE	TRUE
d__Bacteria;p__Actinobacteriota;c__Actinomycetia;o__Actinomycetales;f__Bifidobacteriaceae;g__Bifidobacterium;s__Bifidobacterium sp003585845	1.41388	0.627527	0.405676	0.895366	3.48526	0.700861	0.000492	0.48339	0.06195	1	FALSE	FALSE
d__Bacteria;p__Firmicutes_A;c__Clostridia;o__Tissierellales;f__Peptoniphilaceae;g__Anaerococcus;s__Anaerococcus sp900232825	-0.0758	-0.23727	0.258945	0	-0.29274	-0.73735	0.769722	0	1	0	FALSE	TRUE
d__Bacteria;p__Desulfobacterota;c__Desulfovibrionia;o__Desulfovibrionales;f__Desulfovibrionaceae;g__Desulfovibrio;__	-0.47956	1.30652	0.214491	0.69242	-2.23582	1.88688	0.025363	0.059176	1	1	FALSE	FALSE
d__Bacteria;p__Firmicutes_A;c__Clostridia;o__Peptostreptococcales;f__Anaerovoracaceae;g__UBA1191;s__UBA1191 sp900549125	-0.31487	0.038459	0.172623	0	-1.82405	0.142623	0.068144	0	1	0	FALSE	TRUE
d__Bacteria;p__Proteobacteria;c__Gammaproteobacteria;o__Burkholderiales;f__Burkholderiaceae;g__Duodenibacillus;s__Duodenibacillus massiliensis	-0.34941	0.51802	0.263257	0	-1.32726	0.991514	0.184424	0	1	0	FALSE	TRUE
d__Bacteria;p__Firmicutes_A;c__Clostridia;o__Peptostreptococcales;f__Peptostreptococcaceae;__;__	0.248627	-0.01886	0.273662	0.443921	0.908521	-0.04249	0.363603	0.966107	1	1	FALSE	FALSE
d__Bacteria;p__Firmicutes_A;c__Clostridia;o__Oscillospirales;f__Oscillospiraceae;g__Lawsonibacter;s__Lawsonibacter asaccharolyticus	0.106939	1.05068	0.245869	0.508447	0.434945	2.06646	0.663602	0.038785	1	1	FALSE	FALSE
d__Bacteria;p__Firmicutes_A;c__Clostridia;o__Lachnospirales;f__Lachnospiraceae;g__Anaerostipes;s__Anaerostipes sp000508985	-0.29113	-0.05787	0.259413	0	-1.12225	-0.14593	0.261755	0	1	0	FALSE	TRUE
d__Bacteria;p__Actinobacteriota;c__Coriobacteriia;o__Coriobacteriales;f__Eggerthellaceae;g__CAG-1427;s__CAG-1427 sp000435675	-0.49918	0.665309	0.156168	0.440096	-3.19643	1.51174	0.001391	0.130601	0.169752	1	FALSE	FALSE
d__Bacteria;p__Firmicutes_A;c__Clostridia;o__Oscillospirales;f__Oscillospiraceae;g__Dysosmobacter;s__Dysosmobacter welbionis	2.84774	-0.13856	0.278611	0.557051	10.2212	-0.24874	1.59e-24	0.803561	3.08e-22	1	TRUE	FALSE
d__Bacteria;p__Firmicutes_A;c__Clostridia;o__Lachnospirales;f__Lachnospiraceae;g__Bariatricus;s__Bariatricus massiliensis	1.31949	0.481441	0.339325	0.584029	3.88856	0.824345	0.000101	0.409743	0.013513	1	TRUE	FALSE
d__Bacteria;p__Firmicutes_A;c__Clostridia;o__Lachnospirales;f__Lachnospiraceae;g__Agathobacter;__	0.545827	1.2624	0.332442	0.681488	1.64187	1.85242	0.100616	0.063966	1	1	FALSE	FALSE
d__Bacteria;p__Firmicutes_A;c__Clostridia;o__Oscillospirales;f__Oscillospiraceae;g__Lawsonibacter;s__Lawsonibacter sp002161175	0.239775	0.154631	0.22057	0.381672	1.08707	0.40514	0.277005	0.685375	1	1	FALSE	FALSE

## Sheet: S19Irregular_menstrual_bleeding
lfc.taxon	lfc..Intercept.	lfc.Irregular_menstrual	se..Intercept.	se.Irregular_menstrual	W..Intercept.	W.Irregular_menstrual	p_val..Intercept.	p_val.Irregular_menstrual	q_val..Intercept.	q_val.Irregular_menstrual	diff_abn..Intercept.	diff_abn.Irregular_menstrual
d__Bacteria;p__Firmicutes_A;c__Clostridia;o__Oscillospirales;f__Acutalibacteraceae;__;__	3.60502	-0.04972	0.328598	0.671527	10.9709	-0.07404	5.27e-28	0.940978	1.03e-25	1	TRUE	FALSE
d__Bacteria;p__Firmicutes_C;c__Negativicutes;o__Veillonellales;f__Veillonellaceae;g__Veillonella;s__Veillonella montpellierensis	3.55546	-1.76975	0.470496	1.07441	7.55684	-1.64719	4.13e-14	0.099519	7.35e-12	1	TRUE	FALSE
d__Bacteria;p__Firmicutes;c__Bacilli;o__Bacillales_B;f__DSM-18226;g__Cytobacillus;s__Cytobacillus sp009849585	5.18658	0.170129	0.409126	0.865929	12.6772	0.19647	7.91e-37	0.844242	1.59e-34	1	TRUE	FALSE
d__Bacteria;p__Proteobacteria;c__Gammaproteobacteria;o__Enterobacterales;f__Enterobacteriaceae;g__Cronobacter;__	2.5267	-0.56169	0.285189	0.568618	8.85974	-0.98781	8.02e-19	0.323245	1.5e-16	1	TRUE	FALSE
d__Bacteria;p__Firmicutes_A;c__Clostridia;o__Lachnospirales;f__Lachnospiraceae;__;__	5.73118	-0.27819	0.211914	0.36961	27.0449	-0.75266	4.39e-161	0.451654	9.22e-159	1	TRUE	FALSE
d__Bacteria;p__Firmicutes_A;c__Clostridia;o__Oscillospirales;f__Oscillospiraceae;g__Lawsonibacter;__	0.233252	0.192342	0.27731	0.655654	0.841122	0.293358	0.40028	0.769248	1	1	FALSE	FALSE
d__Bacteria;p__Proteobacteria;c__Gammaproteobacteria;o__Burkholderiales;f__Burkholderiaceae;g__Sutterella;s__Sutterella seckii_A	0.223202	0.796566	0.33111	0.85479	0.674102	0.931884	0.500247	0.351396	1	1	FALSE	FALSE
d__Bacteria;p__Proteobacteria;c__Gammaproteobacteria;o__Enterobacterales;f__Enterobacteriaceae;g__Cronobacter;s__Cronobacter dublinensis	1.73035	-0.76336	0.262774	0.461377	6.58491	-1.65453	4.55e-11	0.09802	7.65e-09	1	TRUE	FALSE
d__Bacteria;p__Firmicutes_A;c__Clostridia;o__Lachnospirales;f__Lachnospiraceae;g__Faecalimonas;s__Faecalimonas sp900551895	1.01717	-1.14711	0.355584	0.558112	2.86055	-2.05534	0.004229	0.039846	0.482116	1	FALSE	FALSE
d__Bacteria;p__Bacteroidota;c__Bacteroidia;o__Bacteroidales;f__Muribaculaceae;g__Paramuribaculum;s__Paramuribaculum sp900551515	1.67894	-1.33085	0.380698	0.71994	4.41015	-1.84856	1.03e-05	0.064521	0.001477	1	TRUE	FALSE
d__Bacteria;p__Firmicutes_A;c__Clostridia;o__Lachnospirales;f__Anaerotignaceae;g__Anaerotignum;s__Anaerotignum sp004557645	0.782351	-0.11203	0.329306	0.639753	2.37575	-0.17511	0.017513	0.860991	1	1	FALSE	FALSE
d__Bacteria;p__Firmicutes;c__Bacilli;o__Lactobacillales;f__Streptococcaceae;g__Streptococcus;__	2.6488	-0.93985	0.387047	1.04368	6.84362	-0.90052	7.72e-12	0.367844	1.32e-09	1	TRUE	FALSE
d__Bacteria;p__Bacteroidota;c__Bacteroidia;o__Bacteroidales;f__UBA11471;g__UBA11471;s__UBA11471 sp900547555	0.727624	1.39956	0.314158	0.713728	2.31611	1.96091	0.020552	0.049889	1	1	FALSE	FALSE
d__Bacteria;p__Bacteroidota;c__Bacteroidia;o__Bacteroidales;f__Bacteroidaceae;g__Prevotella;s__Prevotella timonensis	3.27897	-2.15232	0.371127	0.815962	8.83517	-2.63777	9.99e-19	0.008345	1.86e-16	1	TRUE	FALSE
d__Bacteria;p__Firmicutes_A;c__Clostridia;o__Oscillospirales;f__Ruminococcaceae;g__Gemmiger;s__Gemmiger sp900540595	2.19325	2.17597	0.37377	0.565114	5.86792	3.85051	4.41e-09	0.000118	7.15e-07	0.024754	TRUE	TRUE
d__Bacteria;p__Actinobacteriota;c__Actinomycetia;o__Actinomycetales;f__Actinomycetaceae;g__Mobiluncus;s__Mobiluncus mulieris	1.93435	-0.419	0.371277	0.66603	5.20998	-0.6291	1.89e-07	0.529283	2.85e-05	1	TRUE	FALSE
d__Bacteria;p__Bacteroidota;c__Bacteroidia;o__Bacteroidales;f__Bacteroidaceae;g__Bacteroides;s__Bacteroides sp902362375	5.59602	-0.23443	0.31829	0.57248	17.5815	-0.40951	3.41e-69	0.682169	7e-67	1	TRUE	FALSE
d__Bacteria;p__Actinobacteriota;c__Actinomycetia;o__Actinomycetales;f__Actinomycetaceae;g__Winkia;s__Winkia neuii	-0.46063	0.260499	0.187995	0.475912	-2.45023	0.547368	0.014276	0.584126	1	1	FALSE	FALSE
d__Bacteria;p__Firmicutes_A;c__Clostridia;o__TANB77;f__CAG-508;g__CAG-269;s__CAG-269 sp000431335	0.24842	-0.40743	0.293869	0.487526	0.845344	-0.8357	0.397919	0.403321	1	1	FALSE	FALSE
d__Bacteria;p__Bacteroidota;c__Bacteroidia;o__Bacteroidales;f__Bacteroidaceae;g__Bacteroides;s__Bacteroides sp900556215	3.00293	0.386721	0.397922	0.834321	7.54653	0.463516	4.47e-14	0.642994	7.91e-12	1	TRUE	FALSE
d__Bacteria;p__Firmicutes_A;c__Clostridia;o__Oscillospirales;f__Ruminococcaceae;g__Ruminococcus;s__Ruminococcus sp900315755	0.90933	0.726901	0.321348	0.716287	2.82974	1.01482	0.004659	0.310193	0.526423	1	FALSE	FALSE
d__Bacteria;p__Firmicutes_A;c__Clostridia;o__Oscillospirales;f__Oscillospiraceae;g__CAG-170;s__CAG-170 sp000436735	-0.10796	0.323569	0.236465	0.559375	-0.45654	0.578447	0.648002	0.562962	1	1	FALSE	FALSE
d__Bacteria;p__Firmicutes;c__Bacilli;o__RF39;f__UBA660;g__CAG-776;s__CAG-776 sp900758895	3.75909	0.067629	0.278954	0.474894	13.4757	0.142409	2.18e-41	0.886757	4.42e-39	1	TRUE	FALSE
d__Bacteria;p__Firmicutes;c__Bacilli;o__Lactobacillales;f__Lactobacillaceae;g__Companilactobacillus;s__Companilactobacillus sp005404815	5.09463	0.081449	0.439104	0.953227	11.6023	0.085446	4.01e-31	0.931907	7.98e-29	1	TRUE	FALSE
d__Bacteria;p__Firmicutes_A;c__Clostridia_A;o__Christensenellales;f__CAG-74;g__SFFH01;s__SFFH01 sp900542395	0.488051	1.21414	0.274458	0.649368	1.77823	1.86972	0.075365	0.061522	1	1	FALSE	FALSE
d__Bacteria;p__Firmicutes_A;c__Clostridia;o__Oscillospirales;f__Oscillospiraceae;__;__	1.52277	1.08915	0.335426	0.672999	4.5398	1.61835	5.63e-06	0.105587	0.000816	1	TRUE	FALSE
d__Bacteria;p__Firmicutes_C;c__Negativicutes;o__Veillonellales;f__Megasphaeraceae;g__Megasphaera;s__Megasphaera massiliensis	-0.40974	1.3591	0.260651	0.881659	-1.572	1.54152	0.115951	0.123189	1	1	FALSE	FALSE
d__Bacteria;p__Firmicutes_A;c__Clostridia;o__Tissierellales;f__Peptoniphilaceae;g__Peptoniphilus_A;__	5.11119	-1.96255	0.316908	0.833362	16.1283	-2.35498	1.61e-58	0.018524	3.29e-56	1	TRUE	FALSE
d__Bacteria;p__Bacteroidota;c__Bacteroidia;o__Bacteroidales;f__Bacteroidaceae;g__Prevotella;__	2.08561	-0.87217	0.377736	0.66696	5.52132	-1.30767	3.36e-08	0.190984	5.28e-06	1	TRUE	FALSE
d__Bacteria;p__Firmicutes_A;c__Clostridia;o__Lachnospirales;f__Lachnospiraceae;g__Blautia_A;s__Blautia_A sp900541985	3.62939	-0.8457	0.385249	0.816587	9.42087	-1.03565	4.47e-21	0.300367	8.5e-19	1	TRUE	FALSE
d__Bacteria;p__Actinobacteriota;c__Coriobacteriia;o__Coriobacteriales;f__Atopobiaceae;g__UBA1367;s__UBA1367 sp902779675	0.42455	-1.16436	0.252786	0	1.67948	-2.64672	0.093059	0	1	0	FALSE	TRUE
d__Bacteria;p__Bacteroidota;c__Bacteroidia;o__Bacteroidales;f__Bacteroidaceae;__;__	-0.33566	0.083691	0.207969	0.566428	-1.61398	0.147753	0.106533	0.882538	1	1	FALSE	FALSE
d__Bacteria;p__Bacteroidota;c__Bacteroidia;o__Bacteroidales;f__Bacteroidaceae;g__Phocaeicola;s__Phocaeicola sp000436795	6.80962	0.146097	0.301172	0.51276	22.6104	0.284923	3.42e-113	0.775703	7.15e-111	1	TRUE	FALSE
d__Bacteria;p__Firmicutes_A;c__Clostridia;o__Oscillospirales;__;__;__	-0.12864	-0.48865	0.251356	0	-0.51179	-1.13097	0.608794	0	1	0	FALSE	TRUE
d__Bacteria;p__Firmicutes_A;c__Clostridia;o__Peptostreptococcales;f__Anaerovoracaceae;g__UBA1191;s__UBA1191 sp900543485	1.69184	0.77331	0.296497	0.517783	5.70609	1.4935	1.16e-08	0.135306	1.83e-06	1	TRUE	FALSE
d__Bacteria;p__Firmicutes_A;c__Clostridia;o__Lachnospirales;f__Lachnospiraceae;g__Parasporobacterium;s__Parasporobacterium paucivorans	-0.39211	0.446135	0.220768	0.459121	-1.77611	0.971715	0.075715	0.331192	1	1	FALSE	FALSE
d__Bacteria;p__Firmicutes_A;c__Clostridia_A;o__Christensenellales;f__CAG-74;g__HGM11604;s__HGM11604 sp900769875	0.479071	0.204127	0.287108	0.665341	1.66861	0.306801	0.095195	0.758995	1	1	FALSE	FALSE
d__Bacteria;p__Bacteroidota;c__Bacteroidia;o__Bacteroidales;__;__;__	2.81579	-1.10755	0.320926	0.547982	8.77396	-2.02115	1.72e-18	0.043264	3.19e-16	1	TRUE	FALSE
d__Bacteria;p__Firmicutes_C;c__Negativicutes;o__Veillonellales;f__Dialisteraceae;g__Dialister;s__Dialister sp900314595	4.15602	-1.3016	0.36287	0.688096	11.4532	-1.8916	2.27e-30	0.058544	4.49e-28	1	TRUE	FALSE
d__Bacteria;p__Firmicutes_A;c__Clostridia;o__Lachnospirales;f__Lachnospiraceae;g__Blautia_A;s__Blautia_A wexlerae_B	2.89662	0.46418	0.295193	0.606238	9.81266	0.765673	9.93e-23	0.443871	1.91e-20	1	TRUE	FALSE
d__Bacteria;p__Actinobacteriota;c__Actinomycetia;o__Actinomycetales;f__Actinomycetaceae;g__Actinotignum;s__Actinotignum sanguinis	-0.48095	-0.40922	0.206066	0	-2.33398	-1.20039	0.019597	0	1	0	FALSE	TRUE
d__Bacteria;p__Actinobacteriota;c__Actinomycetia;o__Mycobacteriales;f__Mycobacteriaceae;g__Corynebacterium;s__Corynebacterium spheniscorum	-0.16495	-0.56076	0.228951	0	-0.72046	-1.18833	0.471243	0	1	0	FALSE	TRUE
d__Bacteria;p__Bacteroidota;c__Bacteroidia;o__Bacteroidales;f__Bacteroidaceae;g__Prevotella;s__Prevotella disiens	2.25464	-1.69438	0.425633	0.767166	5.29713	-2.20863	1.18e-07	0.027201	1.81e-05	1	TRUE	FALSE
d__Bacteria;p__Actinobacteriota;c__Actinomycetia;o__Mycobacteriales;f__Mycobacteriaceae;g__Lawsonella;s__Lawsonella clevelandensis	1.29254	-0.95036	0.294152	0.547729	4.39414	-1.73509	1.11e-05	0.082725	0.001579	1	TRUE	FALSE
d__Bacteria;p__Firmicutes_A;c__Clostridia;o__Oscillospirales;f__Acutalibacteraceae;g__Acutalibacter;s__Acutalibacter sp900755895	0.843943	-0.58137	0.29235	0.565605	2.88676	-1.02787	0.003892	0.30401	0.44762	1	FALSE	FALSE
d__Bacteria;p__Firmicutes_A;c__Clostridia;o__Lachnospirales;f__Lachnospiraceae;g__UBA9502;s__UBA9502 sp003478505	2.50723	0.616611	0.366297	0.692299	6.8448	0.890671	7.66e-12	0.373106	1.32e-09	1	TRUE	FALSE
d__Bacteria;p__Firmicutes_A;c__Clostridia;o__Oscillospirales;f__Butyricicoccaceae;g__Butyricicoccus;s__Butyricicoccus sp900547195	1.17493	0.213563	0.31216	0.575983	3.76388	0.37078	0.000167	0.710801	0.02225	1	TRUE	FALSE
d__Bacteria;p__Proteobacteria;c__Gammaproteobacteria;o__Enterobacterales;f__Enterobacteriaceae;g__Buttiauxella;s__Buttiauxella agrestis_A	0.519072	-1.31421	0.384449	0	1.35017	-2.49021	0.176962	0	1	0	FALSE	TRUE
d__Bacteria;p__Bacteroidota;c__Bacteroidia;o__Bacteroidales;f__UBA932;g__CAG-831;s__CAG-831 sp900544175	4.94289	-0.23214	0.253165	0.508912	19.5244	-0.45615	6.81e-85	0.648281	1.41e-82	1	TRUE	FALSE
d__Bacteria;p__Bacteroidota;c__Bacteroidia;o__Bacteroidales;f__Rikenellaceae;g__Alistipes;s__Alistipes sp003979135	2.46445	0.682686	0.372267	0.695109	6.62012	0.982128	3.59e-11	0.326037	6.07e-09	1	TRUE	FALSE
d__Bacteria;p__Firmicutes_C;c__Negativicutes;o__Acidaminococcales;f__Acidaminococcaceae;g__Acidaminococcus;s__Acidaminococcus sp900314165	0.55233	1.48661	0.408434	0.875336	1.35231	1.69833	0.176275	0.089446	1	1	FALSE	FALSE
d__Bacteria;p__Campylobacterota;c__Campylobacteria;o__Campylobacterales;f__Arcobacteraceae;g__Arcobacter;s__Arcobacter sp004116465	1.91146	-0.32208	0.274352	0.6226	6.9672	-0.51732	3.23e-12	0.604932	5.59e-10	1	TRUE	FALSE
d__Bacteria;p__Firmicutes_A;c__Clostridia_A;o__Christensenellales;f__CAG-138;g__UMGS1241;s__UMGS1241 sp900550525	0.02236	-0.1218	0.281599	0.625983	0.079403	-0.19458	0.936712	0.845724	1	1	FALSE	FALSE
d__Bacteria;p__Firmicutes_A;c__Clostridia;o__Oscillospirales;f__Oscillospiraceae;g__CAG-83;s__CAG-83 sp900545585	2.29256	0.961109	0.390432	0.686583	5.87185	1.39984	4.31e-09	0.16156	7.02e-07	1	TRUE	FALSE
d__Bacteria;p__Firmicutes_A;c__Clostridia;o__Peptostreptococcales;f__Anaerovoracaceae;g__Alterileibacterium;s__Alterileibacterium massiliense	0.432053	-0.43155	0.285825	0.490765	1.5116	-0.87934	0.130637	0.379214	1	1	FALSE	FALSE
d__Bacteria;p__Firmicutes_A;c__Clostridia;o__Tissierellales;f__Peptoniphilaceae;g__Finegoldia;s__Finegoldia magna_F	4.95479	-0.2748	0.275508	0.590078	17.9842	-0.4657	2.59e-72	0.641427	5.34e-70	1	TRUE	FALSE
d__Bacteria;p__Firmicutes_A;c__Clostridia;o__Peptostreptococcales;f__Peptostreptococcaceae;g__Peptostreptococcus;s__Peptostreptococcus stomatis	2.04775	-0.35309	0.387037	0.792157	5.29083	-0.44573	1.22e-07	0.655789	1.86e-05	1	TRUE	FALSE
d__Bacteria;p__Firmicutes_A;c__Clostridia;o__Oscillospirales;f__Ruminococcaceae;g__Negativibacillus;s__Negativibacillus massiliensis	0.616143	0.661029	0.282852	0.602401	2.17832	1.09733	0.029382	0.272499	1	1	FALSE	FALSE
d__Bacteria;p__Proteobacteria;c__Gammaproteobacteria;o__Enterobacterales;f__Pasteurellaceae;g__Gallibacterium;s__Gallibacterium sp001678475	-0.04314	1.02968	0.29779	0.730309	-0.14486	1.40993	0.884819	0.158561	1	1	FALSE	FALSE
d__Bacteria;p__Bacteroidota;c__Bacteroidia;o__Bacteroidales;f__Bacteroidaceae;g__Prevotella;s__Prevotella corporis	2.72298	0.581528	0.507668	0.884047	5.36371	0.657802	8.15e-08	0.510665	1.26e-05	1	TRUE	FALSE
d__Bacteria;p__Actinobacteriota;c__Actinomycetia;o__Actinomycetales;f__Bifidobacteriaceae;g__Bifidobacterium;__	0.653136	-0.2312	0.326123	0.675825	2.00273	-0.3421	0.045206	0.732274	1	1	FALSE	FALSE
d__Bacteria;p__Fusobacteriota;c__Fusobacteriia;o__Fusobacteriales;f__Fusobacteriaceae;g__Fusobacterium;s__Fusobacterium nucleatum_D	1.5346	-0.93716	0.400468	0.85021	3.83202	-1.10226	0.000127	0.270347	0.017285	1	TRUE	FALSE
d__Bacteria;p__Actinobacteriota;c__Coriobacteriia;o__Coriobacteriales;f__Atopobiaceae;g__UMGS1418;s__UMGS1418 sp900551595	1.69537	0.58621	0.335087	0.685919	5.0595	0.854635	4.2e-07	0.392753	6.22e-05	1	TRUE	FALSE
d__Bacteria;p__Fusobacteriota;c__Fusobacteriia;o__Fusobacteriales;f__Leptotrichiaceae;g__Streptobacillus;s__Streptobacillus sp009733925	0.233883	-0.42966	0.364308	0	0.641992	-0.63957	0.520878	0	1	0	FALSE	TRUE
d__Bacteria;p__Proteobacteria;c__Gammaproteobacteria;o__Enterobacterales;f__Aeromonadaceae;g__Zobellella_A;s__Zobellella_A maritima	2.71479	0.960841	0.372359	0.740785	7.29079	1.29706	3.08e-13	0.194611	5.42e-11	1	TRUE	FALSE
d__Bacteria;p__Actinobacteriota;c__Actinomycetia;o__Mycobacteriales;f__Micromonosporaceae;g__Actinoplanes;s__Actinoplanes ianthinogenes	0.210158	1.13609	0.35348	1.0347	0.594539	1.09799	0.552152	0.272209	1	1	FALSE	FALSE
d__Bacteria;p__Actinobacteriota;c__Coriobacteriia;o__Coriobacteriales;f__Eggerthellaceae;g__Senegalimassilia;s__Senegalimassilia anaerobia	-0.34698	-0.05104	0.194159	0.390537	-1.78711	-0.13069	0.07392	0.896017	1	1	FALSE	FALSE
d__Bacteria;p__Firmicutes_A;c__Clostridia;o__Tissierellales;f__Peptoniphilaceae;g__Anaerococcus;s__Anaerococcus senegalensis	4.15106	-1.26238	0.331007	0.727335	12.5407	-1.73562	4.47e-36	0.082632	8.94e-34	1	TRUE	FALSE
d__Bacteria;p__Actinobacteriota;c__Coriobacteriia;o__Coriobacteriales;f__Eggerthellaceae;__;__	-0.41973	-0.25992	0.184905	0	-2.26998	-0.65031	0.023208	0	1	0	FALSE	TRUE
d__Bacteria;p__Proteobacteria;c__Gammaproteobacteria;o__Burkholderiales;f__Burkholderiaceae;g__Parasutterella;s__Parasutterella sp900552195	2.81345	-1.55013	0.414348	0.751735	6.79007	-2.06207	1.12e-11	0.039201	1.91e-09	1	TRUE	FALSE
d__Bacteria;p__Firmicutes;c__Bacilli;o__Haloplasmatales_A;f__Turicibacteraceae;g__Turicibacter;s__Turicibacter sp001543345	-0.58303	0.000795	0.152441	0	-3.82464	0.001714	0.000131	0	0.01768	0	TRUE	TRUE
d__Bacteria;p__Proteobacteria;c__Gammaproteobacteria;__;__;__;__	1.80172	0.267437	0.405377	0.896122	4.44455	0.298438	8.81e-06	0.765369	0.001268	1	TRUE	FALSE
d__Bacteria;p__Firmicutes_A;c__Clostridia;o__Monoglobales_A;f__UBA1381;g__CAG-41;s__CAG-41 sp001941225	0.530675	-0.00156	0.271367	0.557693	1.95556	-0.0028	0.050517	0.997765	1	1	FALSE	FALSE
d__Bacteria;p__Bacteroidota;c__Bacteroidia;o__Bacteroidales;f__Bacteroidaceae;g__Prevotella;s__Prevotella sp900315075	-0.07442	0.741205	0.275324	0.765294	-0.27031	0.968522	0.786923	0.332784	1	1	FALSE	FALSE
d__Bacteria;p__Firmicutes_C;c__Negativicutes;o__Veillonellales;f__Dialisteraceae;g__Dialister;__	1.92936	-1.15831	0.405202	0.790837	4.76147	-1.46466	1.92e-06	0.143014	0.000281	1	TRUE	FALSE
d__Bacteria;p__Firmicutes_A;c__Clostridia;o__Tissierellales;f__Peptoniphilaceae;g__Peptoniphilus_C;s__Peptoniphilus_C pacaensis	3.15631	-1.45023	0.291002	0.576922	10.8464	-2.51374	2.08e-27	0.011946	4.03e-25	1	TRUE	FALSE
d__Bacteria;p__Firmicutes_A;c__Clostridia;o__Tissierellales;f__Peptoniphilaceae;g__Fenollaria;s__Fenollaria massiliensis	3.45712	-1.17182	0.413021	0.719223	8.37033	-1.62929	5.75e-17	0.103251	1.05e-14	1	TRUE	FALSE
d__Bacteria;p__Firmicutes_C;c__Negativicutes;o__Veillonellales;f__Dialisteraceae;g__Dialister;s__Dialister sp002439665	3.48736	-1.7882	0.350484	0.782522	9.95014	-2.28518	2.52e-23	0.022302	4.86e-21	1	TRUE	FALSE
d__Bacteria;p__Firmicutes_A;c__Clostridia;o__Oscillospirales;f__Ruminococcaceae;g__Fournierella;s__Fournierella sp004558145	2.91942	-0.55217	0.335934	0.569274	8.69048	-0.96995	3.61e-18	0.332071	6.64e-16	1	TRUE	FALSE
d__Bacteria;p__Firmicutes_A;__;__;__;__;__	-0.54726	0.547601	0.17495	0.488114	-3.12812	1.12187	0.001759	0.261917	0.214632	1	FALSE	FALSE
d__Bacteria;p__Actinobacteriota;c__Actinomycetia;o__Actinomycetales;f__Bifidobacteriaceae;g__Bifidobacterium;s__Bifidobacterium kashiwanohense_A	1.12983	1.63746	0.341015	0.766867	3.31315	2.13526	0.000923	0.03274	0.116239	1	FALSE	FALSE
d__Bacteria;p__Firmicutes_A;c__Clostridia;o__Tissierellales;f__Peptoniphilaceae;g__Urinicoccus;s__Urinicoccus massiliensis	0.238358	-0.91031	0.297106	0	0.802264	-2.32711	0.4224	0	1	0	FALSE	TRUE
d__Bacteria;p__Firmicutes_A;c__Clostridia;o__Tissierellales;f__Peptoniphilaceae;g__Anaerococcus;s__Anaerococcus sp900258475	2.79748	-2.0822	0.291507	0.665698	9.59662	-3.12785	8.26e-22	0.001761	1.58e-19	0.362743	TRUE	FALSE
d__Bacteria;p__Firmicutes_A;c__Clostridia;o__Tissierellales;f__Peptoniphilaceae;g__Ezakiella;s__Ezakiella coagulans	2.90824	-1.47507	0.374067	0.698073	7.77464	-2.11307	7.57e-15	0.034595	1.37e-12	1	TRUE	FALSE
d__Bacteria;p__Firmicutes_C;c__Negativicutes;o__Veillonellales;f__Veillonellaceae;__;__	-0.44689	0.609193	0.235795	0.797052	-1.89525	0.764308	0.058059	0.444684	1	1	FALSE	FALSE
d__Bacteria;p__Firmicutes_A;c__Clostridia;o__Lachnospirales;f__Lachnospiraceae;g__Eisenbergiella;s__Eisenbergiella sp003478085	1.39174	-1.40864	0.382049	0.624036	3.64282	-2.2573	0.00027	0.023989	0.035596	1	TRUE	FALSE
d__Bacteria;p__Bacteroidota;c__Bacteroidia;o__Bacteroidales;f__Bacteroidaceae;g__Prevotella;s__Prevotella sp000479005	2.76529	-0.61825	0.364889	0.638999	7.57844	-0.96754	3.5e-14	0.333277	6.26e-12	1	TRUE	FALSE
d__Bacteria;p__Actinobacteriota;c__Coriobacteriia;o__Coriobacteriales;f__Eggerthellaceae;g__Eggerthella;s__Eggerthella sp014287365	2.38839	-1.07654	0.310564	0.609303	7.69048	-1.76684	1.47e-14	0.077255	2.64e-12	1	TRUE	FALSE
d__Bacteria;p__Firmicutes_A;c__Clostridia;o__Lachnospirales;f__Lachnospiraceae;g__Coprococcus_A;s__Coprococcus_A catus	0.995425	0.692618	0.297263	0.514331	3.34863	1.34664	0.000812	0.178096	0.103138	1	FALSE	FALSE
d__Bacteria;p__Firmicutes_A;c__Clostridia;o__Peptostreptococcales;f__Peptostreptococcaceae;g__Romboutsia;s__Romboutsia dakarensis	0.369875	0.276496	0.251264	0.541454	1.47206	0.510654	0.141005	0.609593	1	1	FALSE	FALSE
d__Bacteria;p__Firmicutes_C;c__Negativicutes;o__Veillonellales;f__Negativicoccaceae;g__Negativicoccus;s__Negativicoccus massiliensis	1.12117	-1.05531	0.329897	0.585285	3.39853	-1.80307	0.000677	0.071377	0.086717	1	FALSE	FALSE
d__Bacteria;p__Proteobacteria;c__Alphaproteobacteria;o__Sphingomonadales;f__Sphingomonadaceae;g__Sphingomonas;s__Sphingomonas sp003946805	0.574997	-0.14192	0.362854	0.688633	1.58465	-0.20608	0.113046	0.836725	1	1	FALSE	FALSE
d__Bacteria;p__Firmicutes_A;c__Clostridia;o__Lachnospirales;f__Lachnospiraceae;g__Agathobacter;s__Agathobacter ruminis	2.01654	0.873773	0.346645	0.684541	5.81731	1.27644	5.98e-09	0.201801	9.63e-07	1	TRUE	FALSE
d__Bacteria;p__Firmicutes_A;c__Clostridia;o__Peptostreptococcales;f__Anaerovoracaceae;g__S5-A14a;s__S5-A14a sp000758905	2.14129	-1.15216	0.360736	0.599118	5.93588	-1.92309	2.92e-09	0.054468	4.79e-07	1	TRUE	FALSE
d__Bacteria;p__Firmicutes_A;c__Clostridia;o__Tissierellales;f__Peptoniphilaceae;g__Peptoniphilus_B;s__Peptoniphilus_B duerdenii	2.51328	-2.19378	0.38973	0.681044	6.44876	-3.2212	1.13e-10	0.001277	1.88e-08	0.26552	TRUE	FALSE
d__Bacteria;p__Firmicutes_A;c__Clostridia;o__Peptostreptococcales;f__Anaerovoracaceae;g__CAG-238;s__CAG-238 sp900542245	-0.19324	0.022515	0.186286	0.494117	-1.03733	0.045566	0.299584	0.963656	1	1	FALSE	FALSE
d__Bacteria;p__Firmicutes_A;c__Clostridia;o__Lachnospirales;f__Lachnospiraceae;g__UBA9502;s__UBA9502 sp003669055	2.34443	0.520967	0.32272	0.643968	7.26461	0.808995	3.74e-13	0.418518	6.55e-11	1	TRUE	FALSE
d__Bacteria;p__Actinobacteriota;c__Actinomycetia;o__Mycobacteriales;f__Mycobacteriaceae;g__Corynebacterium;__	0.529397	-0.97474	0.267089	0.533745	1.9821	-1.82622	0.047468	0.067818	1	1	FALSE	FALSE
d__Bacteria;p__Bacteroidota;c__Bacteroidia;o__Bacteroidales;f__Porphyromonadaceae;g__Porphyromonas;s__Porphyromonas uenonis	2.92967	-2.04926	0.328248	0.63979	8.92516	-3.20301	4.45e-19	0.00136	8.37e-17	0.281516	TRUE	FALSE
d__Bacteria;p__Firmicutes_A;c__Clostridia;o__Lachnospirales;f__Anaerotignaceae;g__An114;s__An114 sp002161055	0.35597	0.562549	0.293041	0.463243	1.21474	1.21437	0.224463	0.224606	1	1	FALSE	FALSE
d__Bacteria;p__Firmicutes_A;c__Clostridia;o__Lachnospirales;f__Lachnospiraceae;g__Anaerostipes;s__Anaerostipes sp900066705	1.26334	0.880253	0.30809	0.626039	4.10057	1.40607	4.12e-05	0.159704	0.005729	1	TRUE	FALSE
d__Bacteria;p__Firmicutes_A;c__Clostridia;o__Tissierellales;f__Peptoniphilaceae;g__Parvimonas;s__Parvimonas sp000223315	0.288569	-1.21583	0.3336	0	0.865016	-2.6766	0.38703	0	1	0	FALSE	TRUE
d__Bacteria;p__Actinobacteriota;c__Coriobacteriia;o__Coriobacteriales;f__Eggerthellaceae;g__Gordonibacter;s__Gordonibacter urolithinfaciens	-0.61703	-0.23545	0.171057	0	-3.60717	-0.74998	0.00031	0	0.040552	0	TRUE	TRUE
d__Bacteria;p__Firmicutes_A;c__Clostridia;o__TANB77;f__CAG-508;g__CAG-269;s__CAG-269 sp900553985	1.55986	-0.02726	0.295573	0.629733	5.27741	-0.04329	1.31e-07	0.965474	1.99e-05	1	TRUE	FALSE
d__Bacteria;p__Bacteroidota;c__Bacteroidia;o__Bacteroidales;f__Bacteroidaceae;g__Bacteroides;__	5.93148	-0.14979	0.283922	0.624131	20.8912	-0.24	6.44e-97	0.810331	1.34e-94	1	TRUE	FALSE
d__Bacteria;p__Verrucomicrobiota;c__Verrucomicrobiae;o__Verrucomicrobiales;f__Akkermansiaceae;g__Akkermansia;s__Akkermansia muciniphila_B	-0.35509	0.357535	0.259991	0	-1.36577	0.501711	0.172011	0	1	0	FALSE	TRUE
d__Bacteria;p__Bacteroidota;c__Bacteroidia;o__Bacteroidales;f__Bacteroidaceae;g__Paraprevotella;s__Paraprevotella clara	-0.06528	0.277018	0.275608	0.654976	-0.23687	0.422944	0.812758	0.672336	1	1	FALSE	FALSE
d__Bacteria;p__Firmicutes_A;c__Clostridia;o__Lachnospirales;f__Lachnospiraceae;g__Anaerosacchariphilus;s__Anaerosacchariphilus sp002160765	0.040047	-0.44364	0.205505	0.43573	0.194871	-1.01815	0.845494	0.308605	1	1	FALSE	FALSE
d__Bacteria;p__Bacteroidota;c__Bacteroidia;o__Bacteroidales;f__Muribaculaceae;__;__	0.12642	-0.5156	0.265543	0	0.47608	-1.08894	0.634017	0	1	0	FALSE	TRUE
d__Bacteria;p__Firmicutes_A;c__Clostridia;o__Oscillospirales;f__Ruminococcaceae;g__Bittarella;s__Bittarella massiliensis	-0.59629	-0.17369	0.141106	0	-4.22585	-0.6112	2.38e-05	0	0.003333	0	TRUE	TRUE
d__Bacteria;p__Firmicutes_A;c__Clostridia;o__Tissierellales;f__Peptoniphilaceae;g__Anaerococcus;s__Anaerococcus sp900541365	-0.46658	0.169029	0.181086	0.435852	-2.57658	0.387813	0.009978	0.698154	1	1	FALSE	FALSE
d__Bacteria;p__Firmicutes_A;c__Clostridia;o__Clostridiales;f__Clostridiaceae;g__Clostridium;s__Clostridium saudiense	-0.4874	0.018191	0.181143	0	-2.69067	0.03776	0.007131	0	0.791521	0	FALSE	TRUE
d__Bacteria;p__Actinobacteriota;c__Actinomycetia;o__Actinomycetales;f__Actinomycetaceae;g__Varibaculum;s__Varibaculum cambriense_B	2.18407	-1.56586	0.360998	0.718431	6.05009	-2.17955	1.45e-09	0.029291	2.39e-07	1	TRUE	FALSE
d__Bacteria;p__Firmicutes;c__Bacilli;o__Lactobacillales;f__Streptococcaceae;g__Streptococcus;s__Streptococcus gwangjuense	0.631644	0.651622	0.356483	0.856961	1.77188	0.760386	0.076415	0.447024	1	1	FALSE	FALSE
d__Bacteria;p__Firmicutes_C;c__Negativicutes;o__Veillonellales;__;__;__	0.098973	0.171385	0.321511	0.717302	0.307838	0.238931	0.758205	0.811159	1	1	FALSE	FALSE
d__Bacteria;p__Firmicutes_A;c__Clostridia;o__Oscillospirales;f__Ruminococcaceae;g__QAMM01;s__QAMM01 sp900552945	0.091442	0.308493	0.218475	0.398711	0.418544	0.773725	0.675549	0.439093	1	1	FALSE	FALSE
d__Bacteria;p__Firmicutes_A;c__Clostridia;o__Tissierellales;f__Peptoniphilaceae;g__Anaerococcus;__	0.010258	0.042491	0.282378	0.681903	0.036327	0.062312	0.971021	0.950315	1	1	FALSE	FALSE
d__Bacteria;p__Firmicutes_A;c__Clostridia;o__Oscillospirales;f__Acutalibacteraceae;g__HGM12789;s__HGM12789 sp900766585	0.189082	-0.19089	0.227703	0.475575	0.830389	-0.40138	0.406319	0.68814	1	1	FALSE	FALSE
d__Bacteria;p__Firmicutes_A;c__Clostridia;o__Oscillospirales;f__Oscillospiraceae;g__ER4;s__ER4 sp000765235	0.778403	-0.09809	0.362623	0.804066	2.14659	-0.12199	0.031826	0.902907	1	1	FALSE	FALSE
d__Bacteria;p__Firmicutes_C;c__Negativicutes;o__Acidaminococcales;f__Acidaminococcaceae;g__Phascolarctobacterium;s__Phascolarctobacterium sp900544795	0.573273	-0.06483	0.336405	0.832928	1.70412	-0.07783	0.08836	0.93796	1	1	FALSE	FALSE
d__Bacteria;p__Actinobacteriota;c__Coriobacteriia;o__Coriobacteriales;f__Coriobacteriaceae;g__Collinsella;s__Collinsella sp900549355	2.59168	-0.05138	0.367267	0.745517	7.05667	-0.06891	1.71e-12	0.945059	2.97e-10	1	TRUE	FALSE
d__Bacteria;p__Firmicutes_A;c__Clostridia;o__Tissierellales;f__Peptoniphilaceae;g__Levyella;s__Levyella massiliensis	1.85418	-1.29552	0.361056	0.68991	5.13543	-1.87781	2.81e-07	0.060407	4.22e-05	1	TRUE	FALSE
d__Bacteria;p__Firmicutes_A;c__Clostridia_A;o__Christensenellales;f__Borkfalkiaceae;g__QALS01;s__QALS01 sp003150575	-0.71054	-0.13615	0.122389	0	-5.80561	-0.49681	6.41e-09	0	1.03e-06	0	TRUE	TRUE
d__Bacteria;p__Actinobacteriota;c__Actinomycetia;o__Actinomycetales;f__Bifidobacteriaceae;g__Bifidobacterium;s__Bifidobacterium vaginale_B	-0.14437	0.388023	0.288888	0.782541	-0.49975	0.49585	0.61725	0.62	1	1	FALSE	FALSE
d__Bacteria;p__Firmicutes_A;c__Clostridia;o__Lachnospirales;f__Anaerotignaceae;__;__	1.16483	-0.86303	0.399427	0.780604	2.91626	-1.1056	0.003543	0.268902	0.412273	1	FALSE	FALSE
d__Bacteria;p__Firmicutes_A;c__Clostridia;o__Lachnospirales;f__Lachnospiraceae;g__KLE1615;s__KLE1615 sp900066985	0.086883	0.645118	0.222373	0.438953	0.390709	1.46967	0.696012	0.14165	1	1	FALSE	FALSE
d__Bacteria;p__Firmicutes_A;c__Clostridia;o__Oscillospirales;f__Acutalibacteraceae;g__Anaeromassilibacillus;s__Anaeromassilibacillus senegalensis	-0.15558	0.420123	0.207878	0.432333	-0.74844	0.971759	0.454196	0.33117	1	1	FALSE	FALSE
d__Bacteria;p__Firmicutes_A;c__Clostridia;o__TANB77;f__CAG-508;g__CAG-273;s__CAG-273 sp003507395	-0.56974	0.110322	0.175513	0	-3.24615	0.257171	0.00117	0	0.145052	0	FALSE	TRUE
[truncated: 82 more rows]
