# Supplementary material for: Vaginal and rectal microbiome contribute to genital inflammation in chronic pelvic pain
Source: BMC Med. 2024 Jul 8;22:283. doi: 10.1186/s12916-024-03500-1 (PMC11229265; doi:10.1186/s12916-024-03500-1)
Supplement: Supplementary file 4 — Additional file 4: Table S20: immunoproteomic statistical results of the groups’ CPP compared to surgical controls. Table S21: immunoproteomic statistical results of the groups’ CPP-Endo compared to surgical controls. Table S22: immunoproteomic statistical results of the groups’ CPP compared to CPP-Endo. Table S23: immunoproteomic statistical results of the groups’ endometriosis stage 3/4 compared to stage 1/2. Table S24: immunoproteomic statistical results of the groups’ other endometriosis locations compared to endometriosis of the ovary. Table S25: immunoproteomic statistical results of the group endometriosis on peritoneum compared to endometriosis of the ovary. Table S26: immunoproteomic statistical results of the groups’ endometriosis at multiple locations compared to endometriosis on the ovary. Table S27: immunoproteomic statistical results of the groups’ ovarian cysts compared to no ovarian cysts. Table S28: immunoproteomic statistical results of the groups’ fibroids compared to no fibroids. Table S29: immunoproteomic statistical results of the groups’ abnormal uterine bleeding compared to no abnormal uterine bleeding. Table S30: immunoproteomic statistical results of the groups’ blood in the sample compared to no blood in the sample. [file 12916_2024_3500_MOESM4_ESM.xlsx]

## Sheet: S20_CPP_vs_Controls
Immune markers	Fold-change	log2(FC)	p.ajusted	LOG10
RANTES	0.050549	-4.3062	0.048631	1.3131
IL-1Ra	3.1789	1.6685	0.048631	1.3131
G-CSF	0.35209	-1.506	0.048631	1.3131
VEGF	0.46041	-1.119	0.048631	1.3131

## Sheet: S21_CPP_Endo_vs_Controls
Immune markers	Fold-change	log2(FC)	p.ajusted	LOG10
IL-8	0.37385	-1.4195	0.036564	1.437
GRO	0.34874	-1.5198	0.042096	1.3758
VEGF	0.47692	-1.0682	0.043646	1.3601
MDC	0.41718	-1.2612	0.049667	1.3039

## Sheet: S22_CPP_Endo_vs_CPP
Immune markers	Fold-change	log2(FC)	p.ajusted	LOG10
RANTES	11.468	3.5196	0.01656	1.7809
IL-1alpha	0.40588	-1.3009	0.031186	1.506

## Sheet: S23_Endo_stage_3_4_vs_stage_1_2
Immune markers	Fold-change	log2(FC)	p.ajusted	LOG10
MDC	2.1951	1.1343	0.018339	1.7366
MCP-1	9.6481	3.2702	0.042472	1.3719

## Sheet: S24_Other_endo_locat_vs_ovary
Immune markers	Fold-change	log2(FC)	p.ajusted	LOG10
TGF-alpha	0.3246	-1.6233	0.0011635	2.9342
MDC	0.38657	-1.3712	0.01435	1.8432
IL-1Ra	0.32085	-1.64	0.045703	1.3401

## Sheet: S25_Peritoneum_locat_vs_ovary
Immune markers	Fold-change	log2(FC)	p.ajusted	LOG10
Fractalkine	0.47255	-1.0815	0.010214	1.9908
IFNgamma	0.45873	-1.1243	0.030957	1.5092
RANTES	11.963	3.5806	0.031779	1.4979
IL-17A	0.39214	-1.3506	0.032885	1.483

## Sheet: S26_Multi_sites__vs_ovary
Immune markers	Fold-change	log2(FC)	p.ajusted	LOG10
TGF-alpha	0.29786	-1.7473	0.0055928	2.2524

## Sheet: S27_Ovarian_cysts_vs_no_cysts
Immune markers	Fold-change	log2(FC)	p.ajusted	LOG10
PDGF-AB/BB	2.1044	1.0734	0.044441	1.3522

## Sheet: S28_Fibroids_vs_no_fibroids
Immune markers	Fold-change	log2(FC)	p.ajusted	LOG10
IL-17A	0.40196	-1.3149	0.02317	1.6351
EGF	0.21817	-2.1965	0.034197	1.466
IL-1Ra	0.48157	-1.0542	0.034693	1.4598
MIP-1beta	4.2182	2.0766	0.040087	1.397

## Sheet: S29_AUB_vs_no_AUB
Immune markers	Fold-change	log2(FC)	p.ajusted	LOG10
IL-1Ra	0.42504	-1.2343	0.024465	1.6115

[truncated: 1 more sheets: S30_Blood_in_sample_vs_no_blood]
